# Supplementary material for: Network pharmacology combined with Mendelian randomization analysis to identify the key targets of renin-angiotensin-aldosterone system inhibitors in the treatment of diabetic nephropathy
Source: Front Endocrinol (Lausanne). 2024 Jan 25;15:1354950. doi: 10.3389/fendo.2024.1354950 (PMC10850565; doi:10.3389/fendo.2024.1354950)
Supplement: Supplementary file 1 [file DataSheet_1.zip]

Archive with 45 entries (42 files):
- ╝▒╨╘╔÷╦Ñ╜▀┼·┴┐╖╓╬÷/01PTGS2/
- ╝▒╨╘╔÷╦Ñ╜▀┼·┴┐╖╓╬÷/01PTGS2/01.exposure_dat_input.csv
- ╝▒╨╘╔÷╦Ñ╜▀┼·┴┐╖╓╬÷/01PTGS2/02.outcome_dat_input.csv
- ╝▒╨╘╔÷╦Ñ╜▀┼·┴┐╖╓╬÷/01PTGS2/03.Harmonize_effects.csv
- ╝▒╨╘╔÷╦Ñ╜▀┼·┴┐╖╓╬÷/01PTGS2/04.MR_results.csv
- ╝▒╨╘╔÷╦Ñ╜▀┼·┴┐╖╓╬÷/01PTGS2/04.MR_results_OR.csv
- ╝▒╨╘╔÷╦Ñ╜▀┼·┴┐╖╓╬÷/01PTGS2/05.MR_heterogeneity.csv
- ╝▒╨╘╔÷╦Ñ╜▀┼·┴┐╖╓╬÷/01PTGS2/06.Horizontal_pleiotropy.csv
- ╝▒╨╘╔÷╦Ñ╜▀┼·┴┐╖╓╬÷/01PTGS2/07.leave_one_out.pdf
- ╝▒╨╘╔÷╦Ñ╜▀┼·┴┐╖╓╬÷/01PTGS2/0801.Scatter.pdf
- ╝▒╨╘╔÷╦Ñ╜▀┼·┴┐╖╓╬÷/01PTGS2/09.singlesnp_res.csv
- ╝▒╨╘╔÷╦Ñ╜▀┼·┴┐╖╓╬÷/01PTGS2/10.Forest_Plot.pdf
- ╝▒╨╘╔÷╦Ñ╜▀┼·┴┐╖╓╬÷/01PTGS2/11.Funnel.pdf
- ╝▒╨╘╔÷╦Ñ╜▀┼·┴┐╖╓╬÷/01PTGS2/F.csv
- ╝▒╨╘╔÷╦Ñ╜▀┼·┴┐╖╓╬÷/02ITGA4/
- ╝▒╨╘╔÷╦Ñ╜▀┼·┴┐╖╓╬÷/02ITGA4/01.exposure_dat_input.csv
- ╝▒╨╘╔÷╦Ñ╜▀┼·┴┐╖╓╬÷/02ITGA4/02.outcome_dat_input.csv
- ╝▒╨╘╔÷╦Ñ╜▀┼·┴┐╖╓╬÷/02ITGA4/03.Harmonize_effects.csv
- ╝▒╨╘╔÷╦Ñ╜▀┼·┴┐╖╓╬÷/02ITGA4/04.MR_results.csv
- ╝▒╨╘╔÷╦Ñ╜▀┼·┴┐╖╓╬÷/02ITGA4/04.MR_results_OR.csv
- ╝▒╨╘╔÷╦Ñ╜▀┼·┴┐╖╓╬÷/02ITGA4/05.MR_heterogeneity.csv
- ╝▒╨╘╔÷╦Ñ╜▀┼·┴┐╖╓╬÷/02ITGA4/06.Horizontal_pleiotropy.csv
- ╝▒╨╘╔÷╦Ñ╜▀┼·┴┐╖╓╬÷/02ITGA4/07.leave_one_out.pdf
- ╝▒╨╘╔÷╦Ñ╜▀┼·┴┐╖╓╬÷/02ITGA4/0801.Scatter.pdf
- ╝▒╨╘╔÷╦Ñ╜▀┼·┴┐╖╓╬÷/02ITGA4/09.singlesnp_res.csv
- ╝▒╨╘╔÷╦Ñ╜▀┼·┴┐╖╓╬÷/02ITGA4/10.Forest_Plot.pdf
- ╝▒╨╘╔÷╦Ñ╜▀┼·┴┐╖╓╬÷/02ITGA4/11.Funnel.pdf
- ╝▒╨╘╔÷╦Ñ╜▀┼·┴┐╖╓╬÷/02ITGA4/F.csv
- ╝▒╨╘╔÷╦Ñ╜▀┼·┴┐╖╓╬÷/03ANPEP/
- ╝▒╨╘╔÷╦Ñ╜▀┼·┴┐╖╓╬÷/03ANPEP/01.exposure_dat_input.csv
- ╝▒╨╘╔÷╦Ñ╜▀┼·┴┐╖╓╬÷/03ANPEP/02.outcome_dat_input.csv
- ╝▒╨╘╔÷╦Ñ╜▀┼·┴┐╖╓╬÷/03ANPEP/03.Harmonize_effects.csv
- ╝▒╨╘╔÷╦Ñ╜▀┼·┴┐╖╓╬÷/03ANPEP/04.MR_results.csv
- ╝▒╨╘╔÷╦Ñ╜▀┼·┴┐╖╓╬÷/03ANPEP/04.MR_results_OR.csv
- ╝▒╨╘╔÷╦Ñ╜▀┼·┴┐╖╓╬÷/03ANPEP/05.MR_heterogeneity.csv
- ╝▒╨╘╔÷╦Ñ╜▀┼·┴┐╖╓╬÷/03ANPEP/06.Horizontal_pleiotropy.csv
- ╝▒╨╘╔÷╦Ñ╜▀┼·┴┐╖╓╬÷/03ANPEP/07.leave_one_out.pdf
- ╝▒╨╘╔÷╦Ñ╜▀┼·┴┐╖╓╬÷/03ANPEP/0801.Scatter.pdf
- ╝▒╨╘╔÷╦Ñ╜▀┼·┴┐╖╓╬÷/03ANPEP/09.singlesnp_res.csv
- ╝▒╨╘╔÷╦Ñ╜▀┼·┴┐╖╓╬÷/03ANPEP/10.Forest_Plot.pdf
- ╝▒╨╘╔÷╦Ñ╜▀┼·┴┐╖╓╬÷/03ANPEP/11.Funnel.pdf
- ╝▒╨╘╔÷╦Ñ╜▀┼·┴┐╖╓╬÷/03ANPEP/F.csv
- ╝▒╨╘╔÷╦Ñ╜▀┼·┴┐╖╓╬÷/heterogeneity test(ukb-b-4963).xls
- ╝▒╨╘╔÷╦Ñ╜▀┼·┴┐╖╓╬÷/Key Targets.csv
- ╝▒╨╘╔÷╦Ñ╜▀┼·┴┐╖╓╬÷/level effect test(ukb-b-4963).xls
