# Supplementary material for: Network pharmacology combined with Mendelian randomization analysis to identify the key targets of renin-angiotensin-aldosterone system inhibitors in the treatment of diabetic nephropathy
Source: Front Endocrinol (Lausanne). 2024 Jan 25;15:1354950. doi: 10.3389/fendo.2024.1354950 (PMC10850565; doi:10.3389/fendo.2024.1354950)
Supplement: Supplementary file 1 [file DataSheet_1.zip › ╝▒╨╘╔÷╦Ñ╜▀┼·┴┐╖╓╬÷/01PTGS2/01.exposure_dat_input.csv]

pval.exposure	se.exposure	samplesize.exposure	chr.exposure	pos.exposure	beta.exposure	id.exposure	SNP	effect_allele.exposure	other_allele.exposure	eaf.exposure	exposure	mr_keep.exposure	pval_origin.exposure	data_source.exposure
2.208e-92	0.0118529	31470	1	186966849	0.241636	eqtl-a-ENSG00000073756	rs12037836	C	T	0.571235	ENSG00000073756 || id:eqtl-a-ENSG00000073756	TRUE	reported	igd
2.71019e-188	0.0381208	30227	1	186641058	-1.11569	eqtl-a-ENSG00000073756	rs689470	A	G	0.0235354	ENSG00000073756 || id:eqtl-a-ENSG00000073756	TRUE	reported	igd
2.5527e-14	0.0147238	31141	1	186802791	0.112183	eqtl-a-ENSG00000073756	rs35180943	A	G	0.204585	ENSG00000073756 || id:eqtl-a-ENSG00000073756	TRUE	reported	igd
1.6323e-33	0.0120055	31355	5	148200011	-0.144838	eqtl-a-ENSG00000073756	rs56330463	C	T	0.582097	ENSG00000073756 || id:eqtl-a-ENSG00000073756	TRUE	reported	igd
1.31735e-13	0.013712	31355	5	173205318	0.101528	eqtl-a-ENSG00000073756	rs2594836	A	G	0.749651	ENSG00000073756 || id:eqtl-a-ENSG00000073756	TRUE	reported	igd
7.64152e-10	0.0130033	31470	5	179135815	-0.0799978	eqtl-a-ENSG00000073756	rs6893300	A	C	0.297362	ENSG00000073756 || id:eqtl-a-ENSG00000073756	TRUE	reported	igd
7.01617e-15	0.0266007	25521	6	144385777	-0.207063	eqtl-a-ENSG00000073756	rs149110519	T	C	0.0526158	ENSG00000073756 || id:eqtl-a-ENSG00000073756	TRUE	reported	igd
3.02204e-13	0.0149804	17764	11	309508	-0.109255	eqtl-a-ENSG00000073756	rs741738	A	G	0.195461	ENSG00000073756 || id:eqtl-a-ENSG00000073756	TRUE	reported	igd
1.00429e-08	0.0292372	29063	13	40974023	0.167532	eqtl-a-ENSG00000073756	rs77526211	A	G	0.0432109	ENSG00000073756 || id:eqtl-a-ENSG00000073756	TRUE	reported	igd
