# Supplementary material for: Network pharmacology combined with Mendelian randomization analysis to identify the key targets of renin-angiotensin-aldosterone system inhibitors in the treatment of diabetic nephropathy
Source: Front Endocrinol (Lausanne). 2024 Jan 25;15:1354950. doi: 10.3389/fendo.2024.1354950 (PMC10850565; doi:10.3389/fendo.2024.1354950)
Supplement: Supplementary file 1 [file DataSheet_1.zip › ╝▒╨╘╔÷╦Ñ╜▀┼·┴┐╖╓╬÷/01PTGS2/02.outcome_dat_input.csv]

SNP	chr	pos	beta.outcome	se.outcome	samplesize.outcome	pval.outcome	eaf.outcome	effect_allele.outcome	other_allele.outcome	outcome	id.outcome	originalname.outcome	outcome.deprecated	mr_keep.outcome	data_source.outcome
rs56330463	5	148200011	-0.000140575	0.000116501	463010	0.23	0.553203	C	T	Diagnoses - secondary ICD10: N17.9 Acute renal failure	unspecified || id:ukb-b-4963	ukb-b-4963	Diagnoses - secondary ICD10: N17.9 Acute renal failure	unspecified	Diagnoses - secondary ICD10: N17.9 Acute renal failure	unspecified || ||	TRUE	igd
rs2594836	5	173205318	-3.02345e-05	0.000129745	463010	0.82	0.722736	A	G	Diagnoses - secondary ICD10: N17.9 Acute renal failure	unspecified || id:ukb-b-4963	ukb-b-4963	Diagnoses - secondary ICD10: N17.9 Acute renal failure	unspecified	Diagnoses - secondary ICD10: N17.9 Acute renal failure	unspecified || ||	TRUE	igd
rs12037836	1	186966849	0.000298073	0.000116717	463010	0.0109999	0.566138	C	T	Diagnoses - secondary ICD10: N17.9 Acute renal failure	unspecified || id:ukb-b-4963	ukb-b-4963	Diagnoses - secondary ICD10: N17.9 Acute renal failure	unspecified	Diagnoses - secondary ICD10: N17.9 Acute renal failure	unspecified || ||	TRUE	igd
rs6893300	5	179135815	-0.000187431	0.000124384	463010	0.13	0.306745	A	C	Diagnoses - secondary ICD10: N17.9 Acute renal failure	unspecified || id:ukb-b-4963	ukb-b-4963	Diagnoses - secondary ICD10: N17.9 Acute renal failure	unspecified	Diagnoses - secondary ICD10: N17.9 Acute renal failure	unspecified || ||	TRUE	igd
