# Supplementary material for: Network pharmacology combined with Mendelian randomization analysis to identify the key targets of renin-angiotensin-aldosterone system inhibitors in the treatment of diabetic nephropathy
Source: Front Endocrinol (Lausanne). 2024 Jan 25;15:1354950. doi: 10.3389/fendo.2024.1354950 (PMC10850565; doi:10.3389/fendo.2024.1354950)
Supplement: Supplementary file 1 [file DataSheet_1.zip › ╝▒╨╘╔÷╦Ñ╜▀┼·┴┐╖╓╬÷/01PTGS2/03.Harmonize_effects.csv]

SNP	effect_allele.exposure	other_allele.exposure	effect_allele.outcome	other_allele.outcome	beta.exposure	beta.outcome	eaf.exposure	eaf.outcome	remove	palindromic	ambiguous	id.outcome	chr	pos	se.outcome	samplesize.outcome	pval.outcome	outcome	originalname.outcome	outcome.deprecated	mr_keep.outcome	data_source.outcome	pval.exposure	se.exposure	samplesize.exposure	chr.exposure	pos.exposure	id.exposure	exposure	mr_keep.exposure	pval_origin.exposure	data_source.exposure	r2	F	action	mr_keep
rs12037836	C	T	C	T	0.241636	0.000298073	0.571235	0.566138	FALSE	FALSE	FALSE	ukb-b-4963	1	186966849	0.000116717	463010	0.0109999	Diagnoses - secondary ICD10: N17.9 Acute renal failure	unspecified || id:ukb-b-4963	Diagnoses - secondary ICD10: N17.9 Acute renal failure	unspecified	Diagnoses - secondary ICD10: N17.9 Acute renal failure	unspecified || ||	TRUE	igd	2.208e-92	0.0118529	31470	1	186966849	eqtl-a-ENSG00000073756	ENSG00000073756 || id:eqtl-a-ENSG00000073756	TRUE	reported	igd	0.0130340523500691	415.572148490633	2	TRUE
rs2594836	A	G	A	G	0.101528	-3.02345e-05	0.749651	0.722736	FALSE	FALSE	FALSE	ukb-b-4963	5	173205318	0.000129745	463010	0.82	Diagnoses - secondary ICD10: N17.9 Acute renal failure	unspecified || id:ukb-b-4963	Diagnoses - secondary ICD10: N17.9 Acute renal failure	unspecified	Diagnoses - secondary ICD10: N17.9 Acute renal failure	unspecified || ||	TRUE	igd	1.31735e-13	0.013712	31355	5	173205318	eqtl-a-ENSG00000073756	ENSG00000073756 || id:eqtl-a-ENSG00000073756	TRUE	reported	igd	0.00174543850047478	54.8204189752774	2	TRUE
rs56330463	C	T	C	T	-0.144838	-0.000140575	0.582097	0.553203	FALSE	FALSE	FALSE	ukb-b-4963	5	148200011	0.000116501	463010	0.23	Diagnoses - secondary ICD10: N17.9 Acute renal failure	unspecified || id:ukb-b-4963	Diagnoses - secondary ICD10: N17.9 Acute renal failure	unspecified	Diagnoses - secondary ICD10: N17.9 Acute renal failure	unspecified || ||	TRUE	igd	1.6323e-33	0.0120055	31355	5	148200011	eqtl-a-ENSG00000073756	ENSG00000073756 || id:eqtl-a-ENSG00000073756	TRUE	reported	igd	0.00462047296093363	145.538143802376	2	TRUE
rs6893300	A	C	A	C	-0.0799978	-0.000187431	0.297362	0.306745	FALSE	FALSE	FALSE	ukb-b-4963	5	179135815	0.000124384	463010	0.13	Diagnoses - secondary ICD10: N17.9 Acute renal failure	unspecified || id:ukb-b-4963	Diagnoses - secondary ICD10: N17.9 Acute renal failure	unspecified	Diagnoses - secondary ICD10: N17.9 Acute renal failure	unspecified || ||	TRUE	igd	7.64152e-10	0.0130033	31470	5	179135815	eqtl-a-ENSG00000073756	ENSG00000073756 || id:eqtl-a-ENSG00000073756	TRUE	reported	igd	0.00120124107506469	37.8461164597588	2	TRUE
