# Supplementary material for: Network pharmacology combined with Mendelian randomization analysis to identify the key targets of renin-angiotensin-aldosterone system inhibitors in the treatment of diabetic nephropathy
Source: Front Endocrinol (Lausanne). 2024 Jan 25;15:1354950. doi: 10.3389/fendo.2024.1354950 (PMC10850565; doi:10.3389/fendo.2024.1354950)
Supplement: Supplementary file 1 [file DataSheet_1.zip › ╝▒╨╘╔÷╦Ñ╜▀┼·┴┐╖╓╬÷/01PTGS2/04.MR_results.csv]

id.exposure	id.outcome	outcome	exposure	method	nsnp	b	se	pval
eqtl-a-ENSG00000073756	ukb-b-4963	Diagnoses - secondary ICD10: N17.9 Acute renal failure	unspecified || id:ukb-b-4963	ENSG00000073756 || id:eqtl-a-ENSG00000073756	MR Egger	4	0.00126720272738177	0.000966490420836916	0.320122681042009
eqtl-a-ENSG00000073756	ukb-b-4963	Diagnoses - secondary ICD10: N17.9 Acute renal failure	unspecified || id:ukb-b-4963	ENSG00000073756 || id:eqtl-a-ENSG00000073756	Weighted median	4	0.00115343866673201	0.000427737517959344	0.00700505367411211
eqtl-a-ENSG00000073756	ukb-b-4963	Diagnoses - secondary ICD10: N17.9 Acute renal failure	unspecified || id:ukb-b-4963	ENSG00000073756 || id:eqtl-a-ENSG00000073756	Inverse variance weighted	4	0.0011044642301678	0.000381867458796564	0.00382467717383078
eqtl-a-ENSG00000073756	ukb-b-4963	Diagnoses - secondary ICD10: N17.9 Acute renal failure	unspecified || id:ukb-b-4963	ENSG00000073756 || id:eqtl-a-ENSG00000073756	Simple mode	4	0.00116239054409116	0.000643991869541213	0.168836694465113
eqtl-a-ENSG00000073756	ukb-b-4963	Diagnoses - secondary ICD10: N17.9 Acute renal failure	unspecified || id:ukb-b-4963	ENSG00000073756 || id:eqtl-a-ENSG00000073756	Weighted mode	4	0.00116239054409116	0.000449423779663904	0.0813271306826874
