# Supplementary material for: Network pharmacology combined with Mendelian randomization analysis to identify the key targets of renin-angiotensin-aldosterone system inhibitors in the treatment of diabetic nephropathy
Source: Front Endocrinol (Lausanne). 2024 Jan 25;15:1354950. doi: 10.3389/fendo.2024.1354950 (PMC10850565; doi:10.3389/fendo.2024.1354950)
Supplement: Supplementary file 1 [file DataSheet_1.zip › ╝▒╨╘╔÷╦Ñ╜▀┼·┴┐╖╓╬÷/01PTGS2/04.MR_results_OR.csv]

	id.exposure	id.outcome	outcome	exposure	method	nsnp	b	se	pval	lo_ci	up_ci	or	or_lci95	or_uci95
eqtl-a-ENSG00000073756	ukb-b-4963	Diagnoses - secondary ICD10: N17.9 Acute renal failure	unspecified || id:ukb-b-4963	ENSG00000073756 || id:eqtl-a-ENSG00000073756	MR Egger	4	0.001267203	0.00096649	0.320	-0.000627118	0.003161524	1.001	0.999373078	1.003166527
eqtl-a-ENSG00000073756	ukb-b-4963	Diagnoses - secondary ICD10: N17.9 Acute renal failure	unspecified || id:ukb-b-4963	ENSG00000073756 || id:eqtl-a-ENSG00000073756	Inverse variance weighted	4	0.001104464	0.000381867	0.004	0.000356004	0.001852924	1.001	1.000356067	1.001854642
eqtl-a-ENSG00000073756	ukb-b-4963	Diagnoses - secondary ICD10: N17.9 Acute renal failure	unspecified || id:ukb-b-4963	ENSG00000073756 || id:eqtl-a-ENSG00000073756	Weighted median	4	0.001153439	0.000427738	0.007	0.000315073	0.001991804	1.001	1.000315123	1.001993789
eqtl-a-ENSG00000073756	ukb-b-4963	Diagnoses - secondary ICD10: N17.9 Acute renal failure	unspecified || id:ukb-b-4963	ENSG00000073756 || id:eqtl-a-ENSG00000073756	Simple mode	4	0.001162391	0.000643992	0.169	-9.98E-05	0.002424615	1.001	0.999900171	1.002427556
eqtl-a-ENSG00000073756	ukb-b-4963	Diagnoses - secondary ICD10: N17.9 Acute renal failure	unspecified || id:ukb-b-4963	ENSG00000073756 || id:eqtl-a-ENSG00000073756	Weighted mode	4	0.001162391	0.000449424	0.081	0.00028152	0.002043261	1.001	1.00028156	1.00204535
