# Supplementary material for: Network pharmacology combined with Mendelian randomization analysis to identify the key targets of renin-angiotensin-aldosterone system inhibitors in the treatment of diabetic nephropathy
Source: Front Endocrinol (Lausanne). 2024 Jan 25;15:1354950. doi: 10.3389/fendo.2024.1354950 (PMC10850565; doi:10.3389/fendo.2024.1354950)
Supplement: Supplementary file 1 [file DataSheet_1.zip › ╝▒╨╘╔÷╦Ñ╜▀┼·┴┐╖╓╬÷/01PTGS2/06.Horizontal_pleiotropy.csv]

	id.exposure	id.outcome	outcome	exposure	egger_intercept	se	pval
eqtl-a-ENSG00000073756	ukb-b-4963	Diagnoses - secondary ICD10: N17.9 Acute renal failure	unspecified || id:ukb-b-4963	ENSG00000073756 || id:eqtl-a-ENSG00000073756	-3E-05	2E-04	9E-01
