# Supplementary material for: Network pharmacology combined with Mendelian randomization analysis to identify the key targets of renin-angiotensin-aldosterone system inhibitors in the treatment of diabetic nephropathy
Source: Front Endocrinol (Lausanne). 2024 Jan 25;15:1354950. doi: 10.3389/fendo.2024.1354950 (PMC10850565; doi:10.3389/fendo.2024.1354950)
Supplement: Supplementary file 1 [file DataSheet_1.zip › ╝▒╨╘╔÷╦Ñ╜▀┼·┴┐╖╓╬÷/01PTGS2/09.singlesnp_res.csv]

exposure	outcome	id.exposure	id.outcome	samplesize	SNP	b	se	p
ENSG00000073756 || id:eqtl-a-ENSG00000073756	Diagnoses - secondary ICD10: N17.9 Acute renal failure	unspecified || id:ukb-b-4963	eqtl-a-ENSG00000073756	ukb-b-4963	463010	rs12037836	0.00123356205201212	0.000483028191163568	0.0106551491429342
ENSG00000073756 || id:eqtl-a-ENSG00000073756	Diagnoses - secondary ICD10: N17.9 Acute renal failure	unspecified || id:ukb-b-4963	eqtl-a-ENSG00000073756	ukb-b-4963	463010	rs2594836	-0.000297794697029391	0.00127792333149476	0.815737974760701
ENSG00000073756 || id:eqtl-a-ENSG00000073756	Diagnoses - secondary ICD10: N17.9 Acute renal failure	unspecified || id:ukb-b-4963	eqtl-a-ENSG00000073756	ukb-b-4963	463010	rs56330463	0.00097056711636449	0.000804353829796048	0.227570043393508
ENSG00000073756 || id:eqtl-a-ENSG00000073756	Diagnoses - secondary ICD10: N17.9 Acute renal failure	unspecified || id:ukb-b-4963	eqtl-a-ENSG00000073756	ukb-b-4963	463010	rs6893300	0.00234295193117811	0.00155484275817585	0.131842989187725
ENSG00000073756 || id:eqtl-a-ENSG00000073756	Diagnoses - secondary ICD10: N17.9 Acute renal failure	unspecified || id:ukb-b-4963	eqtl-a-ENSG00000073756	ukb-b-4963	463010	All - Inverse variance weighted	0.0011044642301678	0.000381867458796564	0.00382467717383078
ENSG00000073756 || id:eqtl-a-ENSG00000073756	Diagnoses - secondary ICD10: N17.9 Acute renal failure	unspecified || id:ukb-b-4963	eqtl-a-ENSG00000073756	ukb-b-4963	463010	All - MR Egger	0.00126720272738177	0.000966490420836916	0.320122681042009
