# Supplementary material for: Network pharmacology combined with Mendelian randomization analysis to identify the key targets of renin-angiotensin-aldosterone system inhibitors in the treatment of diabetic nephropathy
Source: Front Endocrinol (Lausanne). 2024 Jan 25;15:1354950. doi: 10.3389/fendo.2024.1354950 (PMC10850565; doi:10.3389/fendo.2024.1354950)
Supplement: Supplementary file 1 [file DataSheet_1.zip › ╝▒╨╘╔÷╦Ñ╜▀┼·┴┐╖╓╬÷/02ITGA4/02.outcome_dat_input.csv]

SNP	chr	pos	beta.outcome	se.outcome	samplesize.outcome	pval.outcome	eaf.outcome	effect_allele.outcome	other_allele.outcome	outcome	id.outcome	originalname.outcome	outcome.deprecated	mr_keep.outcome	data_source.outcome
rs6740847	2	182308352	0.00015817	0.000116228	463010	0.17	0.562831	G	A	Diagnoses - secondary ICD10: N17.9 Acute renal failure	unspecified || id:ukb-b-4963	ukb-b-4963	Diagnoses - secondary ICD10: N17.9 Acute renal failure	unspecified	Diagnoses - secondary ICD10: N17.9 Acute renal failure	unspecified || ||	TRUE	igd
rs7602799	2	182260252	9.00938e-05	0.000117456	463010	0.44	0.612031	C	T	Diagnoses - secondary ICD10: N17.9 Acute renal failure	unspecified || id:ukb-b-4963	ukb-b-4963	Diagnoses - secondary ICD10: N17.9 Acute renal failure	unspecified	Diagnoses - secondary ICD10: N17.9 Acute renal failure	unspecified || ||	TRUE	igd
rs2165441	2	182502596	4.64118e-05	0.000115693	463010	0.69	0.497797	C	T	Diagnoses - secondary ICD10: N17.9 Acute renal failure	unspecified || id:ukb-b-4963	ukb-b-4963	Diagnoses - secondary ICD10: N17.9 Acute renal failure	unspecified	Diagnoses - secondary ICD10: N17.9 Acute renal failure	unspecified || ||	TRUE	igd
