# Supplementary material for: Network pharmacology combined with Mendelian randomization analysis to identify the key targets of renin-angiotensin-aldosterone system inhibitors in the treatment of diabetic nephropathy
Source: Front Endocrinol (Lausanne). 2024 Jan 25;15:1354950. doi: 10.3389/fendo.2024.1354950 (PMC10850565; doi:10.3389/fendo.2024.1354950)
Supplement: Supplementary file 1 [file DataSheet_1.zip › ╝▒╨╘╔÷╦Ñ╜▀┼·┴┐╖╓╬÷/02ITGA4/03.Harmonize_effects.csv]

SNP	effect_allele.exposure	other_allele.exposure	effect_allele.outcome	other_allele.outcome	beta.exposure	beta.outcome	eaf.exposure	eaf.outcome	remove	palindromic	ambiguous	id.outcome	chr	pos	se.outcome	samplesize.outcome	pval.outcome	outcome	originalname.outcome	outcome.deprecated	mr_keep.outcome	data_source.outcome	se.exposure	pval.exposure	chr.exposure	samplesize.exposure	pos.exposure	id.exposure	exposure	mr_keep.exposure	pval_origin.exposure	data_source.exposure	r2	F	action	mr_keep
rs2165441	C	T	C	T	-0.0928452	4.64118e-05	0.513324	0.497797	FALSE	FALSE	FALSE	ukb-b-4963	2	182502596	0.000115693	463010	0.69	Diagnoses - secondary ICD10: N17.9 Acute renal failure	unspecified || id:ukb-b-4963	Diagnoses - secondary ICD10: N17.9 Acute renal failure	unspecified	Diagnoses - secondary ICD10: N17.9 Acute renal failure	unspecified || ||	TRUE	igd	0.0118821	5.54881e-15	2	26156	182502596	eqtl-a-ENSG00000115232	ENSG00000115232 || id:eqtl-a-ENSG00000115232	TRUE	reported	igd	0.00232888784703042	61.0519158160154	2	TRUE
rs6740847	G	A	G	A	-0.622748	0.00015817	0.569601	0.562831	FALSE	FALSE	FALSE	ukb-b-4963	2	182308352	0.000116228	463010	0.17	Diagnoses - secondary ICD10: N17.9 Acute renal failure	unspecified || id:ukb-b-4963	Diagnoses - secondary ICD10: N17.9 Acute renal failure	unspecified	Diagnoses - secondary ICD10: N17.9 Acute renal failure	unspecified || ||	TRUE	igd	0.0108175	1e-200	2	26609	182308352	eqtl-a-ENSG00000115232	ENSG00000115232 || id:eqtl-a-ENSG00000115232	TRUE	reported	igd	0.110755093462779	3313.89108905827	2	TRUE
rs7602799	C	T	C	T	-0.110387	9.00938e-05	0.598524	0.612031	FALSE	FALSE	FALSE	ukb-b-4963	2	182260252	0.000117456	463010	0.44	Diagnoses - secondary ICD10: N17.9 Acute renal failure	unspecified || id:ukb-b-4963	Diagnoses - secondary ICD10: N17.9 Acute renal failure	unspecified	Diagnoses - secondary ICD10: N17.9 Acute renal failure	unspecified || ||	TRUE	igd	0.0121059	7.6243e-20	2	26486	182260252	eqtl-a-ENSG00000115232	ENSG00000115232 || id:eqtl-a-ENSG00000115232	TRUE	reported	igd	0.0031294217787779	83.1397858456622	2	TRUE
