# Supplementary material for: Network pharmacology combined with Mendelian randomization analysis to identify the key targets of renin-angiotensin-aldosterone system inhibitors in the treatment of diabetic nephropathy
Source: Front Endocrinol (Lausanne). 2024 Jan 25;15:1354950. doi: 10.3389/fendo.2024.1354950 (PMC10850565; doi:10.3389/fendo.2024.1354950)
Supplement: Supplementary file 1 [file DataSheet_1.zip › ╝▒╨╘╔÷╦Ñ╜▀┼·┴┐╖╓╬÷/02ITGA4/04.MR_results.csv]

id.exposure	id.outcome	outcome	exposure	method	nsnp	b	se	pval
eqtl-a-ENSG00000115232	ukb-b-4963	Diagnoses - secondary ICD10: N17.9 Acute renal failure	unspecified || id:ukb-b-4963	ENSG00000115232 || id:eqtl-a-ENSG00000115232	MR Egger	3	-0.00017509	0.000273233	0.637199228
eqtl-a-ENSG00000115232	ukb-b-4963	Diagnoses - secondary ICD10: N17.9 Acute renal failure	unspecified || id:ukb-b-4963	ENSG00000115232 || id:eqtl-a-ENSG00000115232	Inverse variance weighted	3	-0.000275648	7.09E-05	0.000100947
eqtl-a-ENSG00000115232	ukb-b-4963	Diagnoses - secondary ICD10: N17.9 Acute renal failure	unspecified || id:ukb-b-4963	ENSG00000115232 || id:eqtl-a-ENSG00000115232	Weighted median	3	-0.000266723	0.000175032	0.12754439
eqtl-a-ENSG00000115232	ukb-b-4963	Diagnoses - secondary ICD10: N17.9 Acute renal failure	unspecified || id:ukb-b-4963	ENSG00000115232 || id:eqtl-a-ENSG00000115232	Simple median	3	-0.000499884	0.000534932	0.350055518
eqtl-a-ENSG00000115232	ukb-b-4963	Diagnoses - secondary ICD10: N17.9 Acute renal failure	unspecified || id:ukb-b-4963	ENSG00000115232 || id:eqtl-a-ENSG00000115232	Weighted mode	3	-0.000257554	0.000196268	0.319811737
