# Supplementary material for: Network pharmacology combined with Mendelian randomization analysis to identify the key targets of renin-angiotensin-aldosterone system inhibitors in the treatment of diabetic nephropathy
Source: Front Endocrinol (Lausanne). 2024 Jan 25;15:1354950. doi: 10.3389/fendo.2024.1354950 (PMC10850565; doi:10.3389/fendo.2024.1354950)
Supplement: Supplementary file 1 [file DataSheet_1.zip › ╝▒╨╘╔÷╦Ñ╜▀┼·┴┐╖╓╬÷/02ITGA4/04.MR_results_OR.csv]

	id.exposure	id.outcome	outcome	exposure	method	nsnp	b	se	pval	lo_ci	up_ci	or	or_lci95	or_uci95
eqtl-a-ENSG00000115232	ukb-b-4963	Diagnoses - secondary ICD10: N17.9 Acute renal failure	unspecified || id:ukb-b-4963	ENSG00000115232 || id:eqtl-a-ENSG00000115232	MR Egger	3	-0.00017509	0.000273233	0.637	-0.000710628	0.000360447	0.9998	0.999289625	1.000360512
eqtl-a-ENSG00000115232	ukb-b-4963	Diagnoses - secondary ICD10: N17.9 Acute renal failure	unspecified || id:ukb-b-4963	ENSG00000115232 || id:eqtl-a-ENSG00000115232	Inverse variance weighted	3	-0.000275648	7.09E-05	0.000	-0.000414595	-0.0001367	0.9997	0.999585491	0.999863309
eqtl-a-ENSG00000115232	ukb-b-4963	Diagnoses - secondary ICD10: N17.9 Acute renal failure	unspecified || id:ukb-b-4963	ENSG00000115232 || id:eqtl-a-ENSG00000115232	Weighted median	3	-0.000266723	0.000175032	0.128	-0.000609786	7.63E-05	0.9997	0.9993904	1.000076342
eqtl-a-ENSG00000115232	ukb-b-4963	Diagnoses - secondary ICD10: N17.9 Acute renal failure	unspecified || id:ukb-b-4963	ENSG00000115232 || id:eqtl-a-ENSG00000115232	Simple median	3	-0.000499884	0.000534932	0.350	-0.001548349	0.000548582	0.9995	0.998452849	1.000548733
eqtl-a-ENSG00000115232	ukb-b-4963	Diagnoses - secondary ICD10: N17.9 Acute renal failure	unspecified || id:ukb-b-4963	ENSG00000115232 || id:eqtl-a-ENSG00000115232	Weighted mode	3	-0.000257554	0.000196268	0.320	-0.00064224	0.000127132	0.9997	0.999357967	1.00012714
