# Supplementary material for: Network pharmacology combined with Mendelian randomization analysis to identify the key targets of renin-angiotensin-aldosterone system inhibitors in the treatment of diabetic nephropathy
Source: Front Endocrinol (Lausanne). 2024 Jan 25;15:1354950. doi: 10.3389/fendo.2024.1354950 (PMC10850565; doi:10.3389/fendo.2024.1354950)
Supplement: Supplementary file 1 [file DataSheet_1.zip › ╝▒╨╘╔÷╦Ñ╜▀┼·┴┐╖╓╬÷/02ITGA4/09.singlesnp_res.csv]

exposure	outcome	id.exposure	id.outcome	samplesize	SNP	b	se	p
ENSG00000115232 || id:eqtl-a-ENSG00000115232	Diagnoses - secondary ICD10: N17.9 Acute renal failure	unspecified || id:ukb-b-4963	eqtl-a-ENSG00000115232	ukb-b-4963	463010	rs2165441	-0.00049988367734681	0.00124608488107086	0.688299807773516
ENSG00000115232 || id:eqtl-a-ENSG00000115232	Diagnoses - secondary ICD10: N17.9 Acute renal failure	unspecified || id:ukb-b-4963	eqtl-a-ENSG00000115232	ukb-b-4963	463010	rs6740847	-0.000253987166558544	0.000186637291488692	0.173558034496384
ENSG00000115232 || id:eqtl-a-ENSG00000115232	Diagnoses - secondary ICD10: N17.9 Acute renal failure	unspecified || id:ukb-b-4963	eqtl-a-ENSG00000115232	ukb-b-4963	463010	rs7602799	-0.000816163135151784	0.00106403833784775	0.443055963125788
ENSG00000115232 || id:eqtl-a-ENSG00000115232	Diagnoses - secondary ICD10: N17.9 Acute renal failure	unspecified || id:ukb-b-4963	eqtl-a-ENSG00000115232	ukb-b-4963	463010	All - Inverse variance weighted (multiplicative random effects)	-0.000275647553900934	7.08914355951785e-05	0.000100946546833346
ENSG00000115232 || id:eqtl-a-ENSG00000115232	Diagnoses - secondary ICD10: N17.9 Acute renal failure	unspecified || id:ukb-b-4963	eqtl-a-ENSG00000115232	ukb-b-4963	463010	All - MR Egger	-0.000175090177959371	0.000273233489372358	0.637199227560898
