# Supplementary material for: Network pharmacology combined with Mendelian randomization analysis to identify the key targets of renin-angiotensin-aldosterone system inhibitors in the treatment of diabetic nephropathy
Source: Front Endocrinol (Lausanne). 2024 Jan 25;15:1354950. doi: 10.3389/fendo.2024.1354950 (PMC10850565; doi:10.3389/fendo.2024.1354950)
Supplement: Supplementary file 1 [file DataSheet_1.zip › ╝▒╨╘╔÷╦Ñ╜▀┼·┴┐╖╓╬÷/02ITGA4/F.csv]

se.exposure	pval.exposure	chr.exposure	beta.exposure	samplesize.exposure	pos.exposure	id.exposure	SNP	effect_allele.exposure	other_allele.exposure	eaf.exposure	exposure	mr_keep.exposure	pval_origin.exposure	data_source.exposure	r2	F
0.0121059	7.6243e-20	2	-0.110387	26486	182260252	eqtl-a-ENSG00000115232	rs7602799	C	T	0.598524	ENSG00000115232 || id:eqtl-a-ENSG00000115232	TRUE	reported	igd	0.0031294217787779	83.1397858456622
0.014486	1.35738e-65	2	0.247787	26487	182092751	eqtl-a-ENSG00000115232	rs35357451	T	C	0.209103	ENSG00000115232 || id:eqtl-a-ENSG00000115232	TRUE	reported	igd	0.0109258728835135	292.568307456873
0.0108175	1e-200	2	-0.622748	26609	182308352	eqtl-a-ENSG00000115232	rs6740847	G	A	0.569601	ENSG00000115232 || id:eqtl-a-ENSG00000115232	TRUE	reported	igd	0.110755093462779	3313.89108905827
0.0118821	5.54881e-15	2	-0.0928452	26156	182502596	eqtl-a-ENSG00000115232	rs2165441	C	T	0.513324	ENSG00000115232 || id:eqtl-a-ENSG00000115232	TRUE	reported	igd	0.00232888784703042	61.0519158160154
