# Supplementary material for: Network pharmacology combined with Mendelian randomization analysis to identify the key targets of renin-angiotensin-aldosterone system inhibitors in the treatment of diabetic nephropathy
Source: Front Endocrinol (Lausanne). 2024 Jan 25;15:1354950. doi: 10.3389/fendo.2024.1354950 (PMC10850565; doi:10.3389/fendo.2024.1354950)
Supplement: Supplementary file 1 [file DataSheet_1.zip › ╝▒╨╘╔÷╦Ñ╜▀┼·┴┐╖╓╬÷/03ANPEP/01.exposure_dat_input.csv]

pval.exposure	samplesize.exposure	beta.exposure	se.exposure	chr.exposure	pos.exposure	id.exposure	SNP	effect_allele.exposure	other_allele.exposure	eaf.exposure	exposure	mr_keep.exposure	pval_origin.exposure	data_source.exposure
4.39491e-09	31569	0.0805267	0.0137219	5	173205318	eqtl-a-ENSG00000166825	rs2594836	A	G	0.749651	ENSG00000166825 || id:eqtl-a-ENSG00000166825	TRUE	reported	igd
2.55741e-15	25735	-0.210413	0.0265988	6	144385777	eqtl-a-ENSG00000166825	rs149110519	T	C	0.0526158	ENSG00000166825 || id:eqtl-a-ENSG00000166825	TRUE	reported	igd
1.83063e-12	31355	-0.0923434	0.0131043	7	28724374	eqtl-a-ENSG00000166825	rs56388170	T	G	0.289189	ENSG00000166825 || id:eqtl-a-ENSG00000166825	TRUE	reported	igd
3.87614e-37	29836	-0.324726	0.0255031	12	54685880	eqtl-a-ENSG00000166825	rs35979828	T	C	0.0571059	ENSG00000166825 || id:eqtl-a-ENSG00000166825	TRUE	reported	igd
1.36301e-66	24051	-0.509717	0.0295685	15	90304789	eqtl-a-ENSG00000166825	rs117083635	A	G	0.0413944	ENSG00000166825 || id:eqtl-a-ENSG00000166825	TRUE	reported	igd
1e-200	26132	-0.770293	0.0099969	15	90352611	eqtl-a-ENSG00000166825	rs11073890	G	A	0.522273	ENSG00000166825 || id:eqtl-a-ENSG00000166825	TRUE	reported	igd
9.25763e-64	23048	0.633403	0.037574	15	90356582	eqtl-a-ENSG00000166825	rs117465795	A	G	0.0252323	ENSG00000166825 || id:eqtl-a-ENSG00000166825	TRUE	reported	igd
4.55135e-09	21286	-0.277424	0.0473201	15	90345066	eqtl-a-ENSG00000166825	rs113788492	C	T	0.0160385	ENSG00000166825 || id:eqtl-a-ENSG00000166825	TRUE	reported	igd
1e-200	28588	0.75513	0.0179557	15	90361705	eqtl-a-ENSG00000166825	rs4932250	A	G	0.109663	ENSG00000166825 || id:eqtl-a-ENSG00000166825	TRUE	reported	igd
