# Supplementary material for: Network pharmacology combined with Mendelian randomization analysis to identify the key targets of renin-angiotensin-aldosterone system inhibitors in the treatment of diabetic nephropathy
Source: Front Endocrinol (Lausanne). 2024 Jan 25;15:1354950. doi: 10.3389/fendo.2024.1354950 (PMC10850565; doi:10.3389/fendo.2024.1354950)
Supplement: Supplementary file 1 [file DataSheet_1.zip › ╝▒╨╘╔÷╦Ñ╜▀┼·┴┐╖╓╬÷/03ANPEP/03.Harmonize_effects.csv]

SNP	effect_allele.exposure	other_allele.exposure	effect_allele.outcome	other_allele.outcome	beta.exposure	beta.outcome	eaf.exposure	eaf.outcome	remove	palindromic	ambiguous	id.outcome	chr	pos	se.outcome	samplesize.outcome	pval.outcome	outcome	originalname.outcome	outcome.deprecated	mr_keep.outcome	data_source.outcome	pval.exposure	samplesize.exposure	se.exposure	chr.exposure	pos.exposure	id.exposure	exposure	mr_keep.exposure	pval_origin.exposure	data_source.exposure	r2	F	action	mr_keep
rs11073890	G	A	G	A	-0.770293	0.000235242	0.522273	0.503667	FALSE	FALSE	FALSE	ukb-b-4963	15	90352611	0.00011926	463010	0.0490004	Diagnoses - secondary ICD10: N17.9 Acute renal failure	unspecified || id:ukb-b-4963	Diagnoses - secondary ICD10: N17.9 Acute renal failure	unspecified	Diagnoses - secondary ICD10: N17.9 Acute renal failure	unspecified || ||	TRUE	igd	1e-200	26132	0.0099969	15	90352611	eqtl-a-ENSG00000166825	ENSG00000166825 || id:eqtl-a-ENSG00000166825	TRUE	reported	igd	0.185136976988606	5936.73914768449	2	TRUE
rs2594836	A	G	A	G	0.0805267	-3.02345e-05	0.749651	0.722736	FALSE	FALSE	FALSE	ukb-b-4963	5	173205318	0.000129745	463010	0.82	Diagnoses - secondary ICD10: N17.9 Acute renal failure	unspecified || id:ukb-b-4963	Diagnoses - secondary ICD10: N17.9 Acute renal failure	unspecified	Diagnoses - secondary ICD10: N17.9 Acute renal failure	unspecified || ||	TRUE	igd	4.39491e-09	31569	0.0137219	5	173205318	eqtl-a-ENSG00000166825	ENSG00000166825 || id:eqtl-a-ENSG00000166825	TRUE	reported	igd	0.00108972511224024	34.4368793503029	2	TRUE
rs56388170	T	G	T	G	-0.0923434	2.03033e-05	0.289189	0.2928	FALSE	FALSE	FALSE	ukb-b-4963	7	28724374	0.000127081	463010	0.87	Diagnoses - secondary ICD10: N17.9 Acute renal failure	unspecified || id:ukb-b-4963	Diagnoses - secondary ICD10: N17.9 Acute renal failure	unspecified	Diagnoses - secondary ICD10: N17.9 Acute renal failure	unspecified || ||	TRUE	igd	1.83063e-12	31355	0.0131043	7	28724374	eqtl-a-ENSG00000166825	ENSG00000166825 || id:eqtl-a-ENSG00000166825	TRUE	reported	igd	0.00158121165810918	49.654242984579	2	TRUE
