# Supplementary material for: Network pharmacology combined with Mendelian randomization analysis to identify the key targets of renin-angiotensin-aldosterone system inhibitors in the treatment of diabetic nephropathy
Source: Front Endocrinol (Lausanne). 2024 Jan 25;15:1354950. doi: 10.3389/fendo.2024.1354950 (PMC10850565; doi:10.3389/fendo.2024.1354950)
Supplement: Supplementary file 1 [file DataSheet_1.zip › ╝▒╨╘╔÷╦Ñ╜▀┼·┴┐╖╓╬÷/03ANPEP/04.MR_results_OR.csv]

id.exposure	id.outcome	outcome	exposure	method	nsnp	b	se	pval	lo_ci	up_ci	or	or_lci95	or_uci95
eqtl-a-ENSG00000166825	ukb-b-4963	Diagnoses - secondary ICD10: N17.9 Acute renal failure	unspecified || id:ukb-b-4963	ENSG00000166825 || id:eqtl-a-ENSG00000166825	MR Egger	3	-0.000307014230403421	0.000219191273648404	0.394719435369338	-0.000736629126754293	0.00012260066594745	0.999693032893643	0.999263642117875	1.00012260818172
eqtl-a-ENSG00000166825	ukb-b-4963	Diagnoses - secondary ICD10: N17.9 Acute renal failure	unspecified || id:ukb-b-4963	ENSG00000166825 || id:eqtl-a-ENSG00000166825	Weighted median	3	-0.000305102902189005	0.000155859624641388	0.0502829191845202	-0.000610587766486126	3.81962108115651e-07	0.999694943636968	0.99938959860429	1.00000038196218
eqtl-a-ENSG00000166825	ukb-b-4963	Diagnoses - secondary ICD10: N17.9 Acute renal failure	unspecified || id:ukb-b-4963	ENSG00000166825 || id:eqtl-a-ENSG00000166825	Inverse variance weighted	3	-0.000304966695656618	0.000153156927123051	0.0464584573069866	-0.000605154272817797	-4.77911849543845e-06	0.999695079801959	0.999395028796099	0.999995220892925
eqtl-a-ENSG00000166825	ukb-b-4963	Diagnoses - secondary ICD10: N17.9 Acute renal failure	unspecified || id:ukb-b-4963	ENSG00000166825 || id:eqtl-a-ENSG00000166825	Simple mode	3	-0.000318421852555336	0.000437124299291803	0.542086795822118	-0.00117518547916727	0.000538341774056598	0.999681628838302	0.998825504780867	1.000538486706
eqtl-a-ENSG00000166825	ukb-b-4963	Diagnoses - secondary ICD10: N17.9 Acute renal failure	unspecified || id:ukb-b-4963	ENSG00000166825 || id:eqtl-a-ENSG00000166825	Weighted mode	3	-0.000305870195114555	0.000158323733535794	0.193090522562372	-0.000616184712844712	4.4443226156023e-06	0.999694176578405	0.999384005089969	1.00000444433249
