# Supplementary material for: Network pharmacology combined with Mendelian randomization analysis to identify the key targets of renin-angiotensin-aldosterone system inhibitors in the treatment of diabetic nephropathy
Source: Front Endocrinol (Lausanne). 2024 Jan 25;15:1354950. doi: 10.3389/fendo.2024.1354950 (PMC10850565; doi:10.3389/fendo.2024.1354950)
Supplement: Supplementary file 1 [file DataSheet_1.zip › ╝▒╨╘╔÷╦Ñ╜▀┼·┴┐╖╓╬÷/03ANPEP/09.singlesnp_res.csv]

exposure	outcome	id.exposure	id.outcome	samplesize	SNP	b	se	p
ENSG00000166825 || id:eqtl-a-ENSG00000166825	Diagnoses - secondary ICD10: N17.9 Acute renal failure	unspecified || id:ukb-b-4963	eqtl-a-ENSG00000166825	ukb-b-4963	463010	rs11073890	-0.00030539288296791	0.000154824203257721	0.0485509784934889
ENSG00000166825 || id:eqtl-a-ENSG00000166825	Diagnoses - secondary ICD10: N17.9 Acute renal failure	unspecified || id:ukb-b-4963	eqtl-a-ENSG00000166825	ukb-b-4963	463010	rs2594836	-0.000375459319703899	0.00161120473085324	0.815737974760701
ENSG00000166825 || id:eqtl-a-ENSG00000166825	Diagnoses - secondary ICD10: N17.9 Acute renal failure	unspecified || id:ukb-b-4963	eqtl-a-ENSG00000166825	ukb-b-4963	463010	rs56388170	-0.000219867364641111	0.00137617848162402	0.873064931026955
ENSG00000166825 || id:eqtl-a-ENSG00000166825	Diagnoses - secondary ICD10: N17.9 Acute renal failure	unspecified || id:ukb-b-4963	eqtl-a-ENSG00000166825	ukb-b-4963	463010	All - Inverse variance weighted	-0.000304966695656618	0.000153156927123051	0.0464584573069866
ENSG00000166825 || id:eqtl-a-ENSG00000166825	Diagnoses - secondary ICD10: N17.9 Acute renal failure	unspecified || id:ukb-b-4963	eqtl-a-ENSG00000166825	ukb-b-4963	463010	All - MR Egger	-0.000307014230403421	0.000219191273648404	0.394719435369338
