# Supplementary material for: Network pharmacology combined with Mendelian randomization analysis to identify the key targets of renin-angiotensin-aldosterone system inhibitors in the treatment of diabetic nephropathy
Source: Front Endocrinol (Lausanne). 2024 Jan 25;15:1354950. doi: 10.3389/fendo.2024.1354950 (PMC10850565; doi:10.3389/fendo.2024.1354950)
Supplement: Supplementary file 1 [file DataSheet_1.zip › ╝▒╨╘╔÷╦Ñ╜▀┼·┴┐╖╓╬÷/heterogeneity test(ukb-b-4963).xls]

id.exposure	id.outcome	outcome	exposure	method	Q	Q_df	Q_pval
eqtl-a-ENSG00000000938	ukb-b-4963	Diagnoses - secondary ICD10: N17.9 Acute renal failure, unspecified || id:ukb-b-4963	ENSG00000000938 || id:eqtl-a-ENSG00000000938	MR Egger	1.11270976897479	1	0.291493662583269
eqtl-a-ENSG00000000938	ukb-b-4963	Diagnoses - secondary ICD10: N17.9 Acute renal failure, unspecified || id:ukb-b-4963	ENSG00000000938 || id:eqtl-a-ENSG00000000938	Inverse variance weighted	1.42860846266205	2	0.489532594775787
eqtl-a-ENSG00000000971	ukb-b-4963	Diagnoses - secondary ICD10: N17.9 Acute renal failure, unspecified || id:ukb-b-4963	ENSG00000000971 || id:eqtl-a-ENSG00000000971	MR Egger	0.240360647924676	1	0.623945757123252
eqtl-a-ENSG00000000971	ukb-b-4963	Diagnoses - secondary ICD10: N17.9 Acute renal failure, unspecified || id:ukb-b-4963	ENSG00000000971 || id:eqtl-a-ENSG00000000971	Inverse variance weighted	0.478277565466888	2	0.787305610365667
eqtl-a-ENSG00000002549	ukb-b-4963	Diagnoses - secondary ICD10: N17.9 Acute renal failure, unspecified || id:ukb-b-4963	ENSG00000002549 || id:eqtl-a-ENSG00000002549	MR Egger	0.507555471594064	1	0.47619899278488
eqtl-a-ENSG00000002549	ukb-b-4963	Diagnoses - secondary ICD10: N17.9 Acute renal failure, unspecified || id:ukb-b-4963	ENSG00000002549 || id:eqtl-a-ENSG00000002549	Inverse variance weighted	3.22480280232762	2	0.199408179613708
eqtl-a-ENSG00000002933	ukb-b-4963	Diagnoses - secondary ICD10: N17.9 Acute renal failure, unspecified || id:ukb-b-4963	ENSG00000002933 || id:eqtl-a-ENSG00000002933	MR Egger	1.80678437340029	2	0.405192836089834
eqtl-a-ENSG00000002933	ukb-b-4963	Diagnoses - secondary ICD10: N17.9 Acute renal failure, unspecified || id:ukb-b-4963	ENSG00000002933 || id:eqtl-a-ENSG00000002933	Inverse variance weighted	2.02313054089012	3	0.567619780981531
eqtl-a-ENSG00000003056	ukb-b-4963	Diagnoses - secondary ICD10: N17.9 Acute renal failure, unspecified || id:ukb-b-4963	ENSG00000003056 || id:eqtl-a-ENSG00000003056	MR Egger	0.0266634453308656	1	0.870290538051895
eqtl-a-ENSG00000003056	ukb-b-4963	Diagnoses - secondary ICD10: N17.9 Acute renal failure, unspecified || id:ukb-b-4963	ENSG00000003056 || id:eqtl-a-ENSG00000003056	Inverse variance weighted	0.0799555307018043	2	0.960810802205859
eqtl-a-ENSG00000003402	ukb-b-4963	Diagnoses - secondary ICD10: N17.9 Acute renal failure, unspecified || id:ukb-b-4963	ENSG00000003402 || id:eqtl-a-ENSG00000003402	MR Egger	0.00123458549556615	1	0.971970761966507
eqtl-a-ENSG00000003402	ukb-b-4963	Diagnoses - secondary ICD10: N17.9 Acute renal failure, unspecified || id:ukb-b-4963	ENSG00000003402 || id:eqtl-a-ENSG00000003402	Inverse variance weighted	0.132491304889041	2	0.935900929699568
eqtl-a-ENSG00000004468	ukb-b-4963	Diagnoses - secondary ICD10: N17.9 Acute renal failure, unspecified || id:ukb-b-4963	ENSG00000004468 || id:eqtl-a-ENSG00000004468	MR Egger	2.10418575919837	1	0.146896519039399
eqtl-a-ENSG00000004468	ukb-b-4963	Diagnoses - secondary ICD10: N17.9 Acute renal failure, unspecified || id:ukb-b-4963	ENSG00000004468 || id:eqtl-a-ENSG00000004468	Inverse variance weighted	8.11202440549345	2	0.0173179420403843
eqtl-a-ENSG00000004939	ukb-b-4963	Diagnoses - secondary ICD10: N17.9 Acute renal failure, unspecified || id:ukb-b-4963	ENSG00000004939 || id:eqtl-a-ENSG00000004939	MR Egger	6.25708162877345	2	0.0437816361986547
eqtl-a-ENSG00000004939	ukb-b-4963	Diagnoses - secondary ICD10: N17.9 Acute renal failure, unspecified || id:ukb-b-4963	ENSG00000004939 || id:eqtl-a-ENSG00000004939	Inverse variance weighted	6.27875804922741	3	0.0988082160312136
eqtl-a-ENSG00000005249	ukb-b-4963	Diagnoses - secondary ICD10: N17.9 Acute renal failure, unspecified || id:ukb-b-4963	ENSG00000005249 || id:eqtl-a-ENSG00000005249	MR Egger	0.785832598352654	1	0.375363238454543
eqtl-a-ENSG00000005249	ukb-b-4963	Diagnoses - secondary ICD10: N17.9 Acute renal failure, unspecified || id:ukb-b-4963	ENSG00000005249 || id:eqtl-a-ENSG00000005249	Inverse variance weighted	2.41586320737931	2	0.29881470790568
eqtl-a-ENSG00000005379	ukb-b-4963	Diagnoses - secondary ICD10: N17.9 Acute renal failure, unspecified || id:ukb-b-4963	ENSG00000005379 || id:eqtl-a-ENSG00000005379	MR Egger	3.06418159965084	2	0.216083407537671
eqtl-a-ENSG00000005379	ukb-b-4963	Diagnoses - secondary ICD10: N17.9 Acute renal failure, unspecified || id:ukb-b-4963	ENSG00000005379 || id:eqtl-a-ENSG00000005379	Inverse variance weighted	3.9737309881349	3	0.264314715712049
eqtl-a-ENSG00000005381	ukb-b-4963	Diagnoses - secondary ICD10: N17.9 Acute renal failure, unspecified || id:ukb-b-4963	ENSG00000005381 || id:eqtl-a-ENSG00000005381	MR Egger	5.62522838609765	3	0.13133750326377
eqtl-a-ENSG00000005381	ukb-b-4963	Diagnoses - secondary ICD10: N17.9 Acute renal failure, unspecified || id:ukb-b-4963	ENSG00000005381 || id:eqtl-a-ENSG00000005381	Inverse variance weighted	6.16529098953559	4	0.187139619776617
eqtl-a-ENSG00000005961	ukb-b-4963	Diagnoses - secondary ICD10: N17.9 Acute renal failure, unspecified || id:ukb-b-4963	ENSG00000005961 || id:eqtl-a-ENSG00000005961	MR Egger	6.23244510767974	8	0.621212335309518
eqtl-a-ENSG00000005961	ukb-b-4963	Diagnoses - secondary ICD10: N17.9 Acute renal failure, unspecified || id:ukb-b-4963	ENSG00000005961 || id:eqtl-a-ENSG00000005961	Inverse variance weighted	6.26309488057437	9	0.713325155855922
eqtl-a-ENSG00000006007	ukb-b-4963	Diagnoses - secondary ICD10: N17.9 Acute renal failure, unspecified || id:ukb-b-4963	ENSG00000006007 || id:eqtl-a-ENSG00000006007	MR Egger	3.2066537490963	1	0.0733393310713065
eqtl-a-ENSG00000006007	ukb-b-4963	Diagnoses - secondary ICD10: N17.9 Acute renal failure, unspecified || id:ukb-b-4963	ENSG00000006007 || id:eqtl-a-ENSG00000006007	Inverse variance weighted	3.20741571833799	2	0.201149300284316
eqtl-a-ENSG00000006075	ukb-b-4963	Diagnoses - secondary ICD10: N17.9 Acute renal failure, unspecified || id:ukb-b-4963	ENSG00000006075 || id:eqtl-a-ENSG00000006075	MR Egger	0.389498118434347	1	0.532563329987643
eqtl-a-ENSG00000006075	ukb-b-4963	Diagnoses - secondary ICD10: N17.9 Acute renal failure, unspecified || id:ukb-b-4963	ENSG00000006075 || id:eqtl-a-ENSG00000006075	Inverse variance weighted	0.396403598925886	2	0.8202043196449
eqtl-a-ENSG00000006638	ukb-b-4963	Diagnoses - secondary ICD10: N17.9 Acute renal failure, unspecified || id:ukb-b-4963	ENSG00000006638 || id:eqtl-a-ENSG00000006638	MR Egger	0.00132895468210763	1	0.970919694620282
eqtl-a-ENSG00000006638	ukb-b-4963	Diagnoses - secondary ICD10: N17.9 Acute renal failure, unspecified || id:ukb-b-4963	ENSG00000006638 || id:eqtl-a-ENSG00000006638	Inverse variance weighted	3.47859344486152	2	0.175643883594009
eqtl-a-ENSG00000007237	ukb-b-4963	Diagnoses - secondary ICD10: N17.9 Acute renal failure, unspecified || id:ukb-b-4963	ENSG00000007237 || id:eqtl-a-ENSG00000007237	MR Egger	3.36680519413849	4	0.498417608504573
eqtl-a-ENSG00000007237	ukb-b-4963	Diagnoses - secondary ICD10: N17.9 Acute renal failure, unspecified || id:ukb-b-4963	ENSG00000007237 || id:eqtl-a-ENSG00000007237	Inverse variance weighted	3.49576787673535	5	0.624028098540083
eqtl-a-ENSG00000007264	ukb-b-4963	Diagnoses - secondary ICD10: N17.9 Acute renal failure, unspecified || id:ukb-b-4963	ENSG00000007264 || id:eqtl-a-ENSG00000007264	MR Egger	4.01625818754395	3	0.259713882731947
eqtl-a-ENSG00000007264	ukb-b-4963	Diagnoses - secondary ICD10: N17.9 Acute renal failure, unspecified || id:ukb-b-4963	ENSG00000007264 || id:eqtl-a-ENSG00000007264	Inverse variance weighted	5.95331867949991	4	0.202661691442898
eqtl-a-ENSG00000007312	ukb-b-4963	Diagnoses - secondary ICD10: N17.9 Acute renal failure, unspecified || id:ukb-b-4963	ENSG00000007312 || id:eqtl-a-ENSG00000007312	MR Egger	1.32210849638911	3	0.723890010054315
eqtl-a-ENSG00000007312	ukb-b-4963	Diagnoses - secondary ICD10: N17.9 Acute renal failure, unspecified || id:ukb-b-4963	ENSG00000007312 || id:eqtl-a-ENSG00000007312	Inverse variance weighted	2.06158203534593	4	0.724433262555024
eqtl-a-ENSG00000007516	ukb-b-4963	Diagnoses - secondary ICD10: N17.9 Acute renal failure, unspecified || id:ukb-b-4963	ENSG00000007516 || id:eqtl-a-ENSG00000007516	MR Egger	0.0845839743777447	2	0.958589843751732
eqtl-a-ENSG00000007516	ukb-b-4963	Diagnoses - secondary ICD10: N17.9 Acute renal failure, unspecified || id:ukb-b-4963	ENSG00000007516 || id:eqtl-a-ENSG00000007516	Inverse variance weighted	1.1801901407574	3	0.757759349317046
eqtl-a-ENSG00000007944	ukb-b-4963	Diagnoses - secondary ICD10: N17.9 Acute renal failure, unspecified || id:ukb-b-4963	ENSG00000007944 || id:eqtl-a-ENSG00000007944	MR Egger	4.0983222408613	2	0.12884294197755
eqtl-a-ENSG00000007944	ukb-b-4963	Diagnoses - secondary ICD10: N17.9 Acute renal failure, unspecified || id:ukb-b-4963	ENSG00000007944 || id:eqtl-a-ENSG00000007944	Inverse variance weighted	5.40440129489181	3	0.144469609436492
eqtl-a-ENSG00000007968	ukb-b-4963	Diagnoses - secondary ICD10: N17.9 Acute renal failure, unspecified || id:ukb-b-4963	ENSG00000007968 || id:eqtl-a-ENSG00000007968	MR Egger	5.03269956022761	5	0.411902546267422
eqtl-a-ENSG00000007968	ukb-b-4963	Diagnoses - secondary ICD10: N17.9 Acute renal failure, unspecified || id:ukb-b-4963	ENSG00000007968 || id:eqtl-a-ENSG00000007968	Inverse variance weighted	5.08732683146106	6	0.532662651735208
eqtl-a-ENSG00000008283	ukb-b-4963	Diagnoses - secondary ICD10: N17.9 Acute renal failure, unspecified || id:ukb-b-4963	ENSG00000008283 || id:eqtl-a-ENSG00000008283	MR Egger	1.10616920649093	1	0.292916196550895
eqtl-a-ENSG00000008283	ukb-b-4963	Diagnoses - secondary ICD10: N17.9 Acute renal failure, unspecified || id:ukb-b-4963	ENSG00000008283 || id:eqtl-a-ENSG00000008283	Inverse variance weighted	1.29458101972094	2	0.52346217263434
eqtl-a-ENSG00000008394	ukb-b-4963	Diagnoses - secondary ICD10: N17.9 Acute renal failure, unspecified || id:ukb-b-4963	ENSG00000008394 || id:eqtl-a-ENSG00000008394	MR Egger	0.9114852378976	3	0.822655309367244
eqtl-a-ENSG00000008394	ukb-b-4963	Diagnoses - secondary ICD10: N17.9 Acute renal failure, unspecified || id:ukb-b-4963	ENSG00000008394 || id:eqtl-a-ENSG00000008394	Inverse variance weighted	2.52856633689202	4	0.639527957273809
eqtl-a-ENSG00000008516	ukb-b-4963	Diagnoses - secondary ICD10: N17.9 Acute renal failure, unspecified || id:ukb-b-4963	ENSG00000008516 || id:eqtl-a-ENSG00000008516	MR Egger	0.965031045202583	1	0.325922556220487
eqtl-a-ENSG00000008516	ukb-b-4963	Diagnoses - secondary ICD10: N17.9 Acute renal failure, unspecified || id:ukb-b-4963	ENSG00000008516 || id:eqtl-a-ENSG00000008516	Inverse variance weighted	1.20211254813237	2	0.548232246646492
eqtl-a-ENSG00000008517	ukb-b-4963	Diagnoses - secondary ICD10: N17.9 Acute renal failure, unspecified || id:ukb-b-4963	ENSG00000008517 || id:eqtl-a-ENSG00000008517	MR Egger	0.256982035999656	1	0.612201159161917
eqtl-a-ENSG00000008517	ukb-b-4963	Diagnoses - secondary ICD10: N17.9 Acute renal failure, unspecified || id:ukb-b-4963	ENSG00000008517 || id:eqtl-a-ENSG00000008517	Inverse variance weighted	7.09081798368199	2	0.0288568178927784
eqtl-a-ENSG00000010278	ukb-b-4963	Diagnoses - secondary ICD10: N17.9 Acute renal failure, unspecified || id:ukb-b-4963	ENSG00000010278 || id:eqtl-a-ENSG00000010278	MR Egger	1.51854084740909	1	0.217840440134648
eqtl-a-ENSG00000010278	ukb-b-4963	Diagnoses - secondary ICD10: N17.9 Acute renal failure, unspecified || id:ukb-b-4963	ENSG00000010278 || id:eqtl-a-ENSG00000010278	Inverse variance weighted	2.54508905257602	2	0.280117946701822
eqtl-a-ENSG00000010327	ukb-b-4963	Diagnoses - secondary ICD10: N17.9 Acute renal failure, unspecified || id:ukb-b-4963	ENSG00000010327 || id:eqtl-a-ENSG00000010327	MR Egger	2.06403443681451	4	0.723982386376722
eqtl-a-ENSG00000010327	ukb-b-4963	Diagnoses - secondary ICD10: N17.9 Acute renal failure, unspecified || id:ukb-b-4963	ENSG00000010327 || id:eqtl-a-ENSG00000010327	Inverse variance weighted	2.2602994223405	5	0.812079797899765
eqtl-a-ENSG00000011105	ukb-b-4963	Diagnoses - secondary ICD10: N17.9 Acute renal failure, unspecified || id:ukb-b-4963	ENSG00000011105 || id:eqtl-a-ENSG00000011105	MR Egger	7.65709261214223	7	0.363799595750702
eqtl-a-ENSG00000011105	ukb-b-4963	Diagnoses - secondary ICD10: N17.9 Acute renal failure, unspecified || id:ukb-b-4963	ENSG00000011105 || id:eqtl-a-ENSG00000011105	Inverse variance weighted	8.36768718415418	8	0.398401870243835
eqtl-a-ENSG00000011114	ukb-b-4963	Diagnoses - secondary ICD10: N17.9 Acute renal failure, unspecified || id:ukb-b-4963	ENSG00000011114 || id:eqtl-a-ENSG00000011114	MR Egger	1.06629560357529	1	0.301783682828276
eqtl-a-ENSG00000011114	ukb-b-4963	Diagnoses - secondary ICD10: N17.9 Acute renal failure, unspecified || id:ukb-b-4963	ENSG00000011114 || id:eqtl-a-ENSG00000011114	Inverse variance weighted	1.51920380291439	2	0.467852641396398
eqtl-a-ENSG00000011422	ukb-b-4963	Diagnoses - secondary ICD10: N17.9 Acute renal failure, unspecified || id:ukb-b-4963	ENSG00000011422 || id:eqtl-a-ENSG00000011422	MR Egger	1.08485828746982	2	0.581334391039142
eqtl-a-ENSG00000011422	ukb-b-4963	Diagnoses - secondary ICD10: N17.9 Acute renal failure, unspecified || id:ukb-b-4963	ENSG00000011422 || id:eqtl-a-ENSG00000011422	Inverse variance weighted	2.69420190082325	3	0.441213520013488
eqtl-a-ENSG00000012124	ukb-b-4963	Diagnoses - secondary ICD10: N17.9 Acute renal failure, unspecified || id:ukb-b-4963	ENSG00000012124 || id:eqtl-a-ENSG00000012124	MR Egger	3.69261123988071	2	0.157819134509427
eqtl-a-ENSG00000012124	ukb-b-4963	Diagnoses - secondary ICD10: N17.9 Acute renal failure, unspecified || id:ukb-b-4963	ENSG00000012124 || id:eqtl-a-ENSG00000012124	Inverse variance weighted	4.56223632009107	3	0.206805676829229
eqtl-a-ENSG00000012223	ukb-b-4963	Diagnoses - secondary ICD10: N17.9 Acute renal failure, unspecified || id:ukb-b-4963	ENSG00000012223 || id:eqtl-a-ENSG00000012223	MR Egger	1.2407720300187	1	0.265322316680968
eqtl-a-ENSG00000012223	ukb-b-4963	Diagnoses - secondary ICD10: N17.9 Acute renal failure, unspecified || id:ukb-b-4963	ENSG00000012223 || id:eqtl-a-ENSG00000012223	Inverse variance weighted	2.93793404779065	2	0.23016311543083
eqtl-a-ENSG00000012232	ukb-b-4963	Diagnoses - secondary ICD10: N17.9 Acute renal failure, unspecified || id:ukb-b-4963	ENSG00000012232 || id:eqtl-a-ENSG00000012232	MR Egger	1.3190226373654	2	0.517103971807228
eqtl-a-ENSG00000012232	ukb-b-4963	Diagnoses - secondary ICD10: N17.9 Acute renal failure, unspecified || id:ukb-b-4963	ENSG00000012232 || id:eqtl-a-ENSG00000012232	Inverse variance weighted	4.28868672895163	3	0.231931300182824
eqtl-a-ENSG00000012779	ukb-b-4963	Diagnoses - secondary ICD10: N17.9 Acute renal failure, unspecified || id:ukb-b-4963	ENSG00000012779 || id:eqtl-a-ENSG00000012779	MR Egger	0.169998029964583	1	0.680113558517757
eqtl-a-ENSG00000012779	ukb-b-4963	Diagnoses - secondary ICD10: N17.9 Acute renal failure, unspecified || id:ukb-b-4963	ENSG00000012779 || id:eqtl-a-ENSG00000012779	Inverse variance weighted	0.713770688053126	2	0.699852735431301
eqtl-a-ENSG00000013016	ukb-b-4963	Diagnoses - secondary ICD10: N17.9 Acute renal failure, unspecified || id:ukb-b-4963	ENSG00000013016 || id:eqtl-a-ENSG00000013016	MR Egger	0.0686870439120289	1	0.793258122041892
eqtl-a-ENSG00000013016	ukb-b-4963	Diagnoses - secondary ICD10: N17.9 Acute renal failure, unspecified || id:ukb-b-4963	ENSG00000013016 || id:eqtl-a-ENSG00000013016	Inverse variance weighted	1.0727185587441	2	0.584873742767918
eqtl-a-ENSG00000013306	ukb-b-4963	Diagnoses - secondary ICD10: N17.9 Acute renal failure, unspecified || id:ukb-b-4963	ENSG00000013306 || id:eqtl-a-ENSG00000013306	MR Egger	5.91166995609709	4	0.205842641253901
eqtl-a-ENSG00000013306	ukb-b-4963	Diagnoses - secondary ICD10: N17.9 Acute renal failure, unspecified || id:ukb-b-4963	ENSG00000013306 || id:eqtl-a-ENSG00000013306	Inverse variance weighted	5.94010488457468	5	0.312090678530801
eqtl-a-ENSG00000013374	ukb-b-4963	Diagnoses - secondary ICD10: N17.9 Acute renal failure, unspecified || id:ukb-b-4963	ENSG00000013374 || id:eqtl-a-ENSG00000013374	MR Egger	2.67790634252225	2	0.262119919673263
eqtl-a-ENSG00000013374	ukb-b-4963	Diagnoses - secondary ICD10: N17.9 Acute renal failure, unspecified || id:ukb-b-4963	ENSG00000013374 || id:eqtl-a-ENSG00000013374	Inverse variance weighted	2.93461311566335	3	0.401816804987034
eqtl-a-ENSG00000013725	ukb-b-4963	Diagnoses - secondary ICD10: N17.9 Acute renal failure, unspecified || id:ukb-b-4963	ENSG00000013725 || id:eqtl-a-ENSG00000013725	MR Egger	1.82343181307606	3	0.609849234081628
eqtl-a-ENSG00000013725	ukb-b-4963	Diagnoses - secondary ICD10: N17.9 Acute renal failure, unspecified || id:ukb-b-4963	ENSG00000013725 || id:eqtl-a-ENSG00000013725	Inverse variance weighted	2.87449498538581	4	0.579043214987352
eqtl-a-ENSG00000014914	ukb-b-4963	Diagnoses - secondary ICD10: N17.9 Acute renal failure, unspecified || id:ukb-b-4963	ENSG00000014914 || id:eqtl-a-ENSG00000014914	MR Egger	1.12139030493951	4	0.890863715584507
eqtl-a-ENSG00000014914	ukb-b-4963	Diagnoses - secondary ICD10: N17.9 Acute renal failure, unspecified || id:ukb-b-4963	ENSG00000014914 || id:eqtl-a-ENSG00000014914	Inverse variance weighted	1.81753825611091	5	0.873771835280623
eqtl-a-ENSG00000017483	ukb-b-4963	Diagnoses - secondary ICD10: N17.9 Acute renal failure, unspecified || id:ukb-b-4963	ENSG00000017483 || id:eqtl-a-ENSG00000017483	MR Egger	0.0770713412801208	1	0.781306183667142
eqtl-a-ENSG00000017483	ukb-b-4963	Diagnoses - secondary ICD10: N17.9 Acute renal failure, unspecified || id:ukb-b-4963	ENSG00000017483 || id:eqtl-a-ENSG00000017483	Inverse variance weighted	4.03196807558597	2	0.133189275578392
eqtl-a-ENSG00000018280	ukb-b-4963	Diagnoses - secondary ICD10: N17.9 Acute renal failure, unspecified || id:ukb-b-4963	ENSG00000018280 || id:eqtl-a-ENSG00000018280	MR Egger	2.89079910644723	4	0.576263056517802
eqtl-a-ENSG00000018280	ukb-b-4963	Diagnoses - secondary ICD10: N17.9 Acute renal failure, unspecified || id:ukb-b-4963	ENSG00000018280 || id:eqtl-a-ENSG00000018280	Inverse variance weighted	2.95494585078909	5	0.706931904835799
eqtl-a-ENSG00000019102	ukb-b-4963	Diagnoses - secondary ICD10: N17.9 Acute renal failure, unspecified || id:ukb-b-4963	ENSG00000019102 || id:eqtl-a-ENSG00000019102	MR Egger	0.395725211788428	1	0.529305234666002
eqtl-a-ENSG00000019102	ukb-b-4963	Diagnoses - secondary ICD10: N17.9 Acute renal failure, unspecified || id:ukb-b-4963	ENSG00000019102 || id:eqtl-a-ENSG00000019102	Inverse variance weighted	2.20213520466418	2	0.332515899384375
eqtl-a-ENSG00000019485	ukb-b-4963	Diagnoses - secondary ICD10: N17.9 Acute renal failure, unspecified || id:ukb-b-4963	ENSG00000019485 || id:eqtl-a-ENSG00000019485	MR Egger	0.830101429941914	1	0.362243201122139
eqtl-a-ENSG00000019485	ukb-b-4963	Diagnoses - secondary ICD10: N17.9 Acute renal failure, unspecified || id:ukb-b-4963	ENSG00000019485 || id:eqtl-a-ENSG00000019485	Inverse variance weighted	2.29751378520647	2	0.317030627642497
eqtl-a-ENSG00000019582	ukb-b-4963	Diagnoses - secondary ICD10: N17.9 Acute renal failure, unspecified || id:ukb-b-4963	ENSG00000019582 || id:eqtl-a-ENSG00000019582	MR Egger	0.588833337403491	1	0.442870614825119
eqtl-a-ENSG00000019582	ukb-b-4963	Diagnoses - secondary ICD10: N17.9 Acute renal failure, unspecified || id:ukb-b-4963	ENSG00000019582 || id:eqtl-a-ENSG00000019582	Inverse variance weighted	2.54609471235008	2	0.279977130432607
eqtl-a-ENSG00000021355	ukb-b-4963	Diagnoses - secondary ICD10: N17.9 Acute renal failure, unspecified || id:ukb-b-4963	ENSG00000021355 || id:eqtl-a-ENSG00000021355	MR Egger	1.68227649664289	2	0.43121940920843
eqtl-a-ENSG00000021355	ukb-b-4963	Diagnoses - secondary ICD10: N17.9 Acute renal failure, unspecified || id:ukb-b-4963	ENSG00000021355 || id:eqtl-a-ENSG00000021355	Inverse variance weighted	4.56488035618557	3	0.206575604090158
eqtl-a-ENSG00000022840	ukb-b-4963	Diagnoses - secondary ICD10: N17.9 Acute renal failure, unspecified || id:ukb-b-4963	ENSG00000022840 || id:eqtl-a-ENSG00000022840	MR Egger	2.7728426991261	5	0.734956902141328
eqtl-a-ENSG00000022840	ukb-b-4963	Diagnoses - secondary ICD10: N17.9 Acute renal failure, unspecified || id:ukb-b-4963	ENSG00000022840 || id:eqtl-a-ENSG00000022840	Inverse variance weighted	5.19487002496491	6	0.519073692848505
eqtl-a-ENSG00000026025	ukb-b-4963	Diagnoses - secondary ICD10: N17.9 Acute renal failure, unspecified || id:ukb-b-4963	ENSG00000026025 || id:eqtl-a-ENSG00000026025	MR Egger	2.31423067639792	3	0.509800170485063
eqtl-a-ENSG00000026025	ukb-b-4963	Diagnoses - secondary ICD10: N17.9 Acute renal failure, unspecified || id:ukb-b-4963	ENSG00000026025 || id:eqtl-a-ENSG00000026025	Inverse variance weighted	2.33992774497147	4	0.673509381540268
eqtl-a-ENSG00000026103	ukb-b-4963	Diagnoses - secondary ICD10: N17.9 Acute renal failure, unspecified || id:ukb-b-4963	ENSG00000026103 || id:eqtl-a-ENSG00000026103	MR Egger	1.1609436433154	2	0.559634256701223
eqtl-a-ENSG00000026103	ukb-b-4963	Diagnoses - secondary ICD10: N17.9 Acute renal failure, unspecified || id:ukb-b-4963	ENSG00000026103 || id:eqtl-a-ENSG00000026103	Inverse variance weighted	2.02704945075688	3	0.566811514100955
eqtl-a-ENSG00000026297	ukb-b-4963	Diagnoses - secondary ICD10: N17.9 Acute renal failure, unspecified || id:ukb-b-4963	ENSG00000026297 || id:eqtl-a-ENSG00000026297	MR Egger	0.680763145734864	1	0.409324061470547
eqtl-a-ENSG00000026297	ukb-b-4963	Diagnoses - secondary ICD10: N17.9 Acute renal failure, unspecified || id:ukb-b-4963	ENSG00000026297 || id:eqtl-a-ENSG00000026297	Inverse variance weighted	2.16089527381899	2	0.339443544172157
eqtl-a-ENSG00000026508	ukb-b-4963	Diagnoses - secondary ICD10: N17.9 Acute renal failure, unspecified || id:ukb-b-4963	ENSG00000026508 || id:eqtl-a-ENSG00000026508	MR Egger	1.47192403455671	1	0.225042369597544
eqtl-a-ENSG00000026508	ukb-b-4963	Diagnoses - secondary ICD10: N17.9 Acute renal failure, unspecified || id:ukb-b-4963	ENSG00000026508 || id:eqtl-a-ENSG00000026508	Inverse variance weighted	1.60097021435172	2	0.44911104427392
eqtl-a-ENSG00000026950	ukb-b-4963	Diagnoses - secondary ICD10: N17.9 Acute renal failure, unspecified || id:ukb-b-4963	ENSG00000026950 || id:eqtl-a-ENSG00000026950	MR Egger	0.15930803761176	1	0.689794390164353
eqtl-a-ENSG00000026950	ukb-b-4963	Diagnoses - secondary ICD10: N17.9 Acute renal failure, unspecified || id:ukb-b-4963	ENSG00000026950 || id:eqtl-a-ENSG00000026950	Inverse variance weighted	0.28518786741503	2	0.867106099975882
eqtl-a-ENSG00000027697	ukb-b-4963	Diagnoses - secondary ICD10: N17.9 Acute renal failure, unspecified || id:ukb-b-4963	ENSG00000027697 || id:eqtl-a-ENSG00000027697	MR Egger	0.71358448695934	1	0.398256411227507
eqtl-a-ENSG00000027697	ukb-b-4963	Diagnoses - secondary ICD10: N17.9 Acute renal failure, unspecified || id:ukb-b-4963	ENSG00000027697 || id:eqtl-a-ENSG00000027697	Inverse variance weighted	0.945674729448486	2	0.623231422350031
eqtl-a-ENSG00000028137	ukb-b-4963	Diagnoses - secondary ICD10: N17.9 Acute renal failure, unspecified || id:ukb-b-4963	ENSG00000028137 || id:eqtl-a-ENSG00000028137	MR Egger	0.636905603038689	1	0.424833549397888
eqtl-a-ENSG00000028137	ukb-b-4963	Diagnoses - secondary ICD10: N17.9 Acute renal failure, unspecified || id:ukb-b-4963	ENSG00000028137 || id:eqtl-a-ENSG00000028137	Inverse variance weighted	0.882068080368249	2	0.643370805739516
eqtl-a-ENSG00000029534	ukb-b-4963	Diagnoses - secondary ICD10: N17.9 Acute renal failure, unspecified || id:ukb-b-4963	ENSG00000029534 || id:eqtl-a-ENSG00000029534	MR Egger	1.82045239570704	2	0.402433184215065
eqtl-a-ENSG00000029534	ukb-b-4963	Diagnoses - secondary ICD10: N17.9 Acute renal failure, unspecified || id:ukb-b-4963	ENSG00000029534 || id:eqtl-a-ENSG00000029534	Inverse variance weighted	2.49596160886671	3	0.47602135317024
eqtl-a-ENSG00000034053	ukb-b-4963	Diagnoses - secondary ICD10: N17.9 Acute renal failure, unspecified || id:ukb-b-4963	ENSG00000034053 || id:eqtl-a-ENSG00000034053	MR Egger	0.903983875821077	1	0.341715728915922
eqtl-a-ENSG00000034053	ukb-b-4963	Diagnoses - secondary ICD10: N17.9 Acute renal failure, unspecified || id:ukb-b-4963	ENSG00000034053 || id:eqtl-a-ENSG00000034053	Inverse variance weighted	2.5514469884314	2	0.279228874647793
eqtl-a-ENSG00000034152	ukb-b-4963	Diagnoses - secondary ICD10: N17.9 Acute renal failure, unspecified || id:ukb-b-4963	ENSG00000034152 || id:eqtl-a-ENSG00000034152	MR Egger	5.13785953332343	4	0.273442476981483
eqtl-a-ENSG00000034152	ukb-b-4963	Diagnoses - secondary ICD10: N17.9 Acute renal failure, unspecified || id:ukb-b-4963	ENSG00000034152 || id:eqtl-a-ENSG00000034152	Inverse variance weighted	5.15677964626034	5	0.397047948077892
eqtl-a-ENSG00000035115	ukb-b-4963	Diagnoses - secondary ICD10: N17.9 Acute renal failure, unspecified || id:ukb-b-4963	ENSG00000035115 || id:eqtl-a-ENSG00000035115	MR Egger	1.66865046327969	2	0.434167345001764
eqtl-a-ENSG00000035115	ukb-b-4963	Diagnoses - secondary ICD10: N17.9 Acute renal failure, unspecified || id:ukb-b-4963	ENSG00000035115 || id:eqtl-a-ENSG00000035115	Inverse variance weighted	1.79394876975851	3	0.616252635906798
eqtl-a-ENSG00000035403	ukb-b-4963	Diagnoses - secondary ICD10: N17.9 Acute renal failure, unspecified || id:ukb-b-4963	ENSG00000035403 || id:eqtl-a-ENSG00000035403	MR Egger	2.02634786592012	4	0.730912602512454
eqtl-a-ENSG00000035403	ukb-b-4963	Diagnoses - secondary ICD10: N17.9 Acute renal failure, unspecified || id:ukb-b-4963	ENSG00000035403 || id:eqtl-a-ENSG00000035403	Inverse variance weighted	2.86397042246919	5	0.720947894798929
eqtl-a-ENSG00000035687	ukb-b-4963	Diagnoses - secondary ICD10: N17.9 Acute renal failure, unspecified || id:ukb-b-4963	ENSG00000035687 || id:eqtl-a-ENSG00000035687	MR Egger	1.98075668249388	1	0.159310714543481
eqtl-a-ENSG00000035687	ukb-b-4963	Diagnoses - secondary ICD10: N17.9 Acute renal failure, unspecified || id:ukb-b-4963	ENSG00000035687 || id:eqtl-a-ENSG00000035687	Inverse variance weighted	6.15461854021364	2	0.0460830871172381
eqtl-a-ENSG00000035720	ukb-b-4963	Diagnoses - secondary ICD10: N17.9 Acute renal failure, unspecified || id:ukb-b-4963	ENSG00000035720 || id:eqtl-a-ENSG00000035720	MR Egger	0.201622691384955	2	0.904103579832932
eqtl-a-ENSG00000035720	ukb-b-4963	Diagnoses - secondary ICD10: N17.9 Acute renal failure, unspecified || id:ukb-b-4963	ENSG00000035720 || id:eqtl-a-ENSG00000035720	Inverse variance weighted	6.81667101387364	3	0.077976417087524
eqtl-a-ENSG00000036448	ukb-b-4963	Diagnoses - secondary ICD10: N17.9 Acute renal failure, unspecified || id:ukb-b-4963	ENSG00000036448 || id:eqtl-a-ENSG00000036448	MR Egger	0.222805215895803	1	0.63691074727805
eqtl-a-ENSG00000036448	ukb-b-4963	Diagnoses - secondary ICD10: N17.9 Acute renal failure, unspecified || id:ukb-b-4963	ENSG00000036448 || id:eqtl-a-ENSG00000036448	Inverse variance weighted	7.01250343209354	2	0.0300091868445445
eqtl-a-ENSG00000038427	ukb-b-4963	Diagnoses - secondary ICD10: N17.9 Acute renal failure, unspecified || id:ukb-b-4963	ENSG00000038427 || id:eqtl-a-ENSG00000038427	MR Egger	2.32738835370719	4	0.6757871300285
eqtl-a-ENSG00000038427	ukb-b-4963	Diagnoses - secondary ICD10: N17.9 Acute renal failure, unspecified || id:ukb-b-4963	ENSG00000038427 || id:eqtl-a-ENSG00000038427	Inverse variance weighted	2.38168107655841	5	0.794199009205702
eqtl-a-ENSG00000041353	ukb-b-4963	Diagnoses - secondary ICD10: N17.9 Acute renal failure, unspecified || id:ukb-b-4963	ENSG00000041353 || id:eqtl-a-ENSG00000041353	MR Egger	6.86926747301859	4	0.142960242917101
eqtl-a-ENSG00000041353	ukb-b-4963	Diagnoses - secondary ICD10: N17.9 Acute renal failure, unspecified || id:ukb-b-4963	ENSG00000041353 || id:eqtl-a-ENSG00000041353	Inverse variance weighted	9.36334693251793	5	0.0954200184656707
eqtl-a-ENSG00000042832	ukb-b-4963	Diagnoses - secondary ICD10: N17.9 Acute renal failure, unspecified || id:ukb-b-4963	ENSG00000042832 || id:eqtl-a-ENSG00000042832	MR Egger	3.53733749494968	1	0.0600017040292181
eqtl-a-ENSG00000042832	ukb-b-4963	Diagnoses - secondary ICD10: N17.9 Acute renal failure, unspecified || id:ukb-b-4963	ENSG00000042832 || id:eqtl-a-ENSG00000042832	Inverse variance weighted	3.55110047472871	2	0.169390219024713
eqtl-a-ENSG00000047597	ukb-b-4963	Diagnoses - secondary ICD10: N17.9 Acute renal failure, unspecified || id:ukb-b-4963	ENSG00000047597 || id:eqtl-a-ENSG00000047597	MR Egger	3.58900024276137	2	0.166210516667652
eqtl-a-ENSG00000047597	ukb-b-4963	Diagnoses - secondary ICD10: N17.9 Acute renal failure, unspecified || id:ukb-b-4963	ENSG00000047597 || id:eqtl-a-ENSG00000047597	Inverse variance weighted	4.11814870792421	3	0.248985584992285
eqtl-a-ENSG00000050767	ukb-b-4963	Diagnoses - secondary ICD10: N17.9 Acute renal failure, unspecified || id:ukb-b-4963	ENSG00000050767 || id:eqtl-a-ENSG00000050767	MR Egger	0.349488405401579	1	0.554402874303597
eqtl-a-ENSG00000050767	ukb-b-4963	Diagnoses - secondary ICD10: N17.9 Acute renal failure, unspecified || id:ukb-b-4963	ENSG00000050767 || id:eqtl-a-ENSG00000050767	Inverse variance weighted	0.622013696210648	2	0.732708858184719
eqtl-a-ENSG00000052749	ukb-b-4963	Diagnoses - secondary ICD10: N17.9 Acute renal failure, unspecified || id:ukb-b-4963	ENSG00000052749 || id:eqtl-a-ENSG00000052749	MR Egger	0.610461620114665	4	0.961894098613731
eqtl-a-ENSG00000052749	ukb-b-4963	Diagnoses - secondary ICD10: N17.9 Acute renal failure, unspecified || id:ukb-b-4963	ENSG00000052749 || id:eqtl-a-ENSG00000052749	Inverse variance weighted	3.87124377855756	5	0.568098788754509
eqtl-a-ENSG00000054277	ukb-b-4963	Diagnoses - secondary ICD10: N17.9 Acute renal failure, unspecified || id:ukb-b-4963	ENSG00000054277 || id:eqtl-a-ENSG00000054277	MR Egger	3.90647802318652	1	0.0481003003934226
eqtl-a-ENSG00000054277	ukb-b-4963	Diagnoses - secondary ICD10: N17.9 Acute renal failure, unspecified || id:ukb-b-4963	ENSG00000054277 || id:eqtl-a-ENSG00000054277	Inverse variance weighted	4.37459902549781	2	0.112219386821541
eqtl-a-ENSG00000054654	ukb-b-4963	Diagnoses - secondary ICD10: N17.9 Acute renal failure, unspecified || id:ukb-b-4963	ENSG00000054654 || id:eqtl-a-ENSG00000054654	MR Egger	0.312694508752512	1	0.576031414844593
eqtl-a-ENSG00000054654	ukb-b-4963	Diagnoses - secondary ICD10: N17.9 Acute renal failure, unspecified || id:ukb-b-4963	ENSG00000054654 || id:eqtl-a-ENSG00000054654	Inverse variance weighted	0.387154832241608	2	0.824006042374488
eqtl-a-ENSG00000054793	ukb-b-4963	Diagnoses - secondary ICD10: N17.9 Acute renal failure, unspecified || id:ukb-b-4963	ENSG00000054793 || id:eqtl-a-ENSG00000054793	MR Egger	6.3422776517613	4	0.175003426084716
eqtl-a-ENSG00000054793	ukb-b-4963	Diagnoses - secondary ICD10: N17.9 Acute renal failure, unspecified || id:ukb-b-4963	ENSG00000054793 || id:eqtl-a-ENSG00000054793	Inverse variance weighted	6.76437323359644	5	0.23876219223934
eqtl-a-ENSG00000055118	ukb-b-4963	Diagnoses - secondary ICD10: N17.9 Acute renal failure, unspecified || id:ukb-b-4963	ENSG00000055118 || id:eqtl-a-ENSG00000055118	MR Egger	8.56495718965208	3	0.0356707220050324
eqtl-a-ENSG00000055118	ukb-b-4963	Diagnoses - secondary ICD10: N17.9 Acute renal failure, unspecified || id:ukb-b-4963	ENSG00000055118 || id:eqtl-a-ENSG00000055118	Inverse variance weighted	10.1036138196231	4	0.0387180252139254
eqtl-a-ENSG00000055163	ukb-b-4963	Diagnoses - secondary ICD10: N17.9 Acute renal failure, unspecified || id:ukb-b-4963	ENSG00000055163 || id:eqtl-a-ENSG00000055163	MR Egger	0.975275708610583	2	0.614075217476084
eqtl-a-ENSG00000055163	ukb-b-4963	Diagnoses - secondary ICD10: N17.9 Acute renal failure, unspecified || id:ukb-b-4963	ENSG00000055163 || id:eqtl-a-ENSG00000055163	Inverse variance weighted	2.20925370629209	3	0.530127980371956
eqtl-a-ENSG00000055332	ukb-b-4963	Diagnoses - secondary ICD10: N17.9 Acute renal failure, unspecified || id:ukb-b-4963	ENSG00000055332 || id:eqtl-a-ENSG00000055332	MR Egger	0.66263392554708	5	0.984956305016426
eqtl-a-ENSG00000055332	ukb-b-4963	Diagnoses - secondary ICD10: N17.9 Acute renal failure, unspecified || id:ukb-b-4963	ENSG00000055332 || id:eqtl-a-ENSG00000055332	Inverse variance weighted	1.00764891454833	6	0.985320701622406
eqtl-a-ENSG00000055732	ukb-b-4963	Diagnoses - secondary ICD10: N17.9 Acute renal failure, unspecified || id:ukb-b-4963	ENSG00000055732 || id:eqtl-a-ENSG00000055732	MR Egger	0.292468318677158	2	0.863955376277729
eqtl-a-ENSG00000055732	ukb-b-4963	Diagnoses - secondary ICD10: N17.9 Acute renal failure, unspecified || id:ukb-b-4963	ENSG00000055732 || id:eqtl-a-ENSG00000055732	Inverse variance weighted	0.999565790337594	3	0.801357022926155
eqtl-a-ENSG00000056736	ukb-b-4963	Diagnoses - secondary ICD10: N17.9 Acute renal failure, unspecified || id:ukb-b-4963	ENSG00000056736 || id:eqtl-a-ENSG00000056736	MR Egger	0.111949961951098	1	0.737934960040951
eqtl-a-ENSG00000056736	ukb-b-4963	Diagnoses - secondary ICD10: N17.9 Acute renal failure, unspecified || id:ukb-b-4963	ENSG00000056736 || id:eqtl-a-ENSG00000056736	Inverse variance weighted	0.557461654871554	2	0.756743570410314
eqtl-a-ENSG00000057757	ukb-b-4963	Diagnoses - secondary ICD10: N17.9 Acute renal failure, unspecified || id:ukb-b-4963	ENSG00000057757 || id:eqtl-a-ENSG00000057757	MR Egger	3.45842982270067	4	0.484227267380087
eqtl-a-ENSG00000057757	ukb-b-4963	Diagnoses - secondary ICD10: N17.9 Acute renal failure, unspecified || id:ukb-b-4963	ENSG00000057757 || id:eqtl-a-ENSG00000057757	Inverse variance weighted	8.4953499504893	5	0.130966540210119
eqtl-a-ENSG00000059377	ukb-b-4963	Diagnoses - secondary ICD10: N17.9 Acute renal failure, unspecified || id:ukb-b-4963	ENSG00000059377 || id:eqtl-a-ENSG00000059377	MR Egger	0.172792077856951	2	0.917230900135419
eqtl-a-ENSG00000059377	ukb-b-4963	Diagnoses - secondary ICD10: N17.9 Acute renal failure, unspecified || id:ukb-b-4963	ENSG00000059377 || id:eqtl-a-ENSG00000059377	Inverse variance weighted	1.51527285393016	3	0.678749876322143
eqtl-a-ENSG00000059804	ukb-b-4963	Diagnoses - secondary ICD10: N17.9 Acute renal failure, unspecified || id:ukb-b-4963	ENSG00000059804 || id:eqtl-a-ENSG00000059804	MR Egger	0.769484644937455	1	0.380376528759598
eqtl-a-ENSG00000059804	ukb-b-4963	Diagnoses - secondary ICD10: N17.9 Acute renal failure, unspecified || id:ukb-b-4963	ENSG00000059804 || id:eqtl-a-ENSG00000059804	Inverse variance weighted	2.31639040988033	2	0.314052470057428
eqtl-a-ENSG00000060138	ukb-b-4963	Diagnoses - secondary ICD10: N17.9 Acute renal failure, unspecified || id:ukb-b-4963	ENSG00000060138 || id:eqtl-a-ENSG00000060138	MR Egger	0.288541405340291	2	0.865653381656996
eqtl-a-ENSG00000060138	ukb-b-4963	Diagnoses - secondary ICD10: N17.9 Acute renal failure, unspecified || id:ukb-b-4963	ENSG00000060138 || id:eqtl-a-ENSG00000060138	Inverse variance weighted	5.02515766887517	3	0.169964217952208
eqtl-a-ENSG00000060982	ukb-b-4963	Diagnoses - secondary ICD10: N17.9 Acute renal failure, unspecified || id:ukb-b-4963	ENSG00000060982 || id:eqtl-a-ENSG00000060982	MR Egger	0.205139267268318	3	0.976755411091237
eqtl-a-ENSG00000060982	ukb-b-4963	Diagnoses - secondary ICD10: N17.9 Acute renal failure, unspecified || id:ukb-b-4963	ENSG00000060982 || id:eqtl-a-ENSG00000060982	Inverse variance weighted	0.287779470889921	4	0.990589327922241
eqtl-a-ENSG00000061273	ukb-b-4963	Diagnoses - secondary ICD10: N17.9 Acute renal failure, unspecified || id:ukb-b-4963	ENSG00000061273 || id:eqtl-a-ENSG00000061273	MR Egger	0.849083766091077	2	0.654069356766914
eqtl-a-ENSG00000061273	ukb-b-4963	Diagnoses - secondary ICD10: N17.9 Acute renal failure, unspecified || id:ukb-b-4963	ENSG00000061273 || id:eqtl-a-ENSG00000061273	Inverse variance weighted	2.007761416919	3	0.570797357167676
eqtl-a-ENSG00000061676	ukb-b-4963	Diagnoses - secondary ICD10: N17.9 Acute renal failure, unspecified || id:ukb-b-4963	ENSG00000061676 || id:eqtl-a-ENSG00000061676	MR Egger	0.0404639134517368	1	0.84057625089073
eqtl-a-ENSG00000061676	ukb-b-4963	Diagnoses - secondary ICD10: N17.9 Acute renal failure, unspecified || id:ukb-b-4963	ENSG00000061676 || id:eqtl-a-ENSG00000061676	Inverse variance weighted	0.612144684346135	2	0.736333349574684
eqtl-a-ENSG00000063854	ukb-b-4963	Diagnoses - secondary ICD10: N17.9 Acute renal failure, unspecified || id:ukb-b-4963	ENSG00000063854 || id:eqtl-a-ENSG00000063854	MR Egger	4.79619997971376	2	0.0908904821722364
eqtl-a-ENSG00000063854	ukb-b-4963	Diagnoses - secondary ICD10: N17.9 Acute renal failure, unspecified || id:ukb-b-4963	ENSG00000063854 || id:eqtl-a-ENSG00000063854	Inverse variance weighted	5.95498339468931	3	0.113821039635079
eqtl-a-ENSG00000064225	ukb-b-4963	Diagnoses - secondary ICD10: N17.9 Acute renal failure, unspecified || id:ukb-b-4963	ENSG00000064225 || id:eqtl-a-ENSG00000064225	MR Egger	0.103129717840627	1	0.748105693034706
eqtl-a-ENSG00000064225	ukb-b-4963	Diagnoses - secondary ICD10: N17.9 Acute renal failure, unspecified || id:ukb-b-4963	ENSG00000064225 || id:eqtl-a-ENSG00000064225	Inverse variance weighted	0.849959815999601	2	0.653782920804461
eqtl-a-ENSG00000064547	ukb-b-4963	Diagnoses - secondary ICD10: N17.9 Acute renal failure, unspecified || id:ukb-b-4963	ENSG00000064547 || id:eqtl-a-ENSG00000064547	MR Egger	0.884138563687693	2	0.64270510611821
eqtl-a-ENSG00000064547	ukb-b-4963	Diagnoses - secondary ICD10: N17.9 Acute renal failure, unspecified || id:ukb-b-4963	ENSG00000064547 || id:eqtl-a-ENSG00000064547	Inverse variance weighted	2.05823144041269	3	0.560408932047596
eqtl-a-ENSG00000064601	ukb-b-4963	Diagnoses - secondary ICD10: N17.9 Acute renal failure, unspecified || id:ukb-b-4963	ENSG00000064601 || id:eqtl-a-ENSG00000064601	MR Egger	2.26826227332629	3	0.518628264125469
eqtl-a-ENSG00000064601	ukb-b-4963	Diagnoses - secondary ICD10: N17.9 Acute renal failure, unspecified || id:ukb-b-4963	ENSG00000064601 || id:eqtl-a-ENSG00000064601	Inverse variance weighted	3.88795054871627	4	0.421382430274379
eqtl-a-ENSG00000064763	ukb-b-4963	Diagnoses - secondary ICD10: N17.9 Acute renal failure, unspecified || id:ukb-b-4963	ENSG00000064763 || id:eqtl-a-ENSG00000064763	MR Egger	10.3321702432607	3	0.0159436906252628
eqtl-a-ENSG00000064763	ukb-b-4963	Diagnoses - secondary ICD10: N17.9 Acute renal failure, unspecified || id:ukb-b-4963	ENSG00000064763 || id:eqtl-a-ENSG00000064763	Inverse variance weighted	11.3593881271915	4	0.02280850295417
eqtl-a-ENSG00000065534	ukb-b-4963	Diagnoses - secondary ICD10: N17.9 Acute renal failure, unspecified || id:ukb-b-4963	ENSG00000065534 || id:eqtl-a-ENSG00000065534	MR Egger	8.1469391343109	6	0.22753466437342
eqtl-a-ENSG00000065534	ukb-b-4963	Diagnoses - secondary ICD10: N17.9 Acute renal failure, unspecified || id:ukb-b-4963	ENSG00000065534 || id:eqtl-a-ENSG00000065534	Inverse variance weighted	8.22803963643057	7	0.312915891554032
eqtl-a-ENSG00000065613	ukb-b-4963	Diagnoses - secondary ICD10: N17.9 Acute renal failure, unspecified || id:ukb-b-4963	ENSG00000065613 || id:eqtl-a-ENSG00000065613	MR Egger	0.778772215941905	2	0.677472641921727
eqtl-a-ENSG00000065613	ukb-b-4963	Diagnoses - secondary ICD10: N17.9 Acute renal failure, unspecified || id:ukb-b-4963	ENSG00000065613 || id:eqtl-a-ENSG00000065613	Inverse variance weighted	0.827051978127838	3	0.842986211980552
eqtl-a-ENSG00000065675	ukb-b-4963	Diagnoses - secondary ICD10: N17.9 Acute renal failure, unspecified || id:ukb-b-4963	ENSG00000065675 || id:eqtl-a-ENSG00000065675	MR Egger	0.449687650482109	1	0.502483321487641
eqtl-a-ENSG00000065675	ukb-b-4963	Diagnoses - secondary ICD10: N17.9 Acute renal failure, unspecified || id:ukb-b-4963	ENSG00000065675 || id:eqtl-a-ENSG00000065675	Inverse variance weighted	5.77865204364932	2	0.0556136823913397
eqtl-a-ENSG00000066382	ukb-b-4963	Diagnoses - secondary ICD10: N17.9 Acute renal failure, unspecified || id:ukb-b-4963	ENSG00000066382 || id:eqtl-a-ENSG00000066382	MR Egger	0.530602946088117	1	0.466353478711889
eqtl-a-ENSG00000066382	ukb-b-4963	Diagnoses - secondary ICD10: N17.9 Acute renal failure, unspecified || id:ukb-b-4963	ENSG00000066382 || id:eqtl-a-ENSG00000066382	Inverse variance weighted	0.654616748113244	2	0.720861413789652
eqtl-a-ENSG00000066926	ukb-b-4963	Diagnoses - secondary ICD10: N17.9 Acute renal failure, unspecified || id:ukb-b-4963	ENSG00000066926 || id:eqtl-a-ENSG00000066926	MR Egger	2.75142151465091	2	0.25265995205898
eqtl-a-ENSG00000066926	ukb-b-4963	Diagnoses - secondary ICD10: N17.9 Acute renal failure, unspecified || id:ukb-b-4963	ENSG00000066926 || id:eqtl-a-ENSG00000066926	Inverse variance weighted	5.67919051202021	3	0.128305325541374
eqtl-a-ENSG00000067057	ukb-b-4963	Diagnoses - secondary ICD10: N17.9 Acute renal failure, unspecified || id:ukb-b-4963	ENSG00000067057 || id:eqtl-a-ENSG00000067057	MR Egger	0.669937289881333	1	0.413073471486561
eqtl-a-ENSG00000067057	ukb-b-4963	Diagnoses - secondary ICD10: N17.9 Acute renal failure, unspecified || id:ukb-b-4963	ENSG00000067057 || id:eqtl-a-ENSG00000067057	Inverse variance weighted	2.19988326273921	2	0.332890513494373
eqtl-a-ENSG00000067182	ukb-b-4963	Diagnoses - secondary ICD10: N17.9 Acute renal failure, unspecified || id:ukb-b-4963	ENSG00000067182 || id:eqtl-a-ENSG00000067182	MR Egger	0.954388337720358	2	0.62052203153978
eqtl-a-ENSG00000067182	ukb-b-4963	Diagnoses - secondary ICD10: N17.9 Acute renal failure, unspecified || id:ukb-b-4963	ENSG00000067182 || id:eqtl-a-ENSG00000067182	Inverse variance weighted	0.967537443945755	3	0.809106243936152
eqtl-a-ENSG00000067365	ukb-b-4963	Diagnoses - secondary ICD10: N17.9 Acute renal failure, unspecified || id:ukb-b-4963	ENSG00000067365 || id:eqtl-a-ENSG00000067365	MR Egger	0.238446100149047	1	0.625330682526751
eqtl-a-ENSG00000067365	ukb-b-4963	Diagnoses - secondary ICD10: N17.9 Acute renal failure, unspecified || id:ukb-b-4963	ENSG00000067365 || id:eqtl-a-ENSG00000067365	Inverse variance weighted	1.25588646202909	2	0.533688346589029
eqtl-a-ENSG00000067836	ukb-b-4963	Diagnoses - secondary ICD10: N17.9 Acute renal failure, unspecified || id:ukb-b-4963	ENSG00000067836 || id:eqtl-a-ENSG00000067836	MR Egger	9.85522297483378	6	0.130882791700657
eqtl-a-ENSG00000067836	ukb-b-4963	Diagnoses - secondary ICD10: N17.9 Acute renal failure, unspecified || id:ukb-b-4963	ENSG00000067836 || id:eqtl-a-ENSG00000067836	Inverse variance weighted	9.90785731799041	7	0.193855529060054
eqtl-a-ENSG00000068024	ukb-b-4963	Diagnoses - secondary ICD10: N17.9 Acute renal failure, unspecified || id:ukb-b-4963	ENSG00000068024 || id:eqtl-a-ENSG00000068024	MR Egger	1.15107629840619	1	0.283323955993364
eqtl-a-ENSG00000068024	ukb-b-4963	Diagnoses - secondary ICD10: N17.9 Acute renal failure, unspecified || id:ukb-b-4963	ENSG00000068024 || id:eqtl-a-ENSG00000068024	Inverse variance weighted	2.54325378277982	2	0.280375110678573
eqtl-a-ENSG00000068796	ukb-b-4963	Diagnoses - secondary ICD10: N17.9 Acute renal failure, unspecified || id:ukb-b-4963	ENSG00000068796 || id:eqtl-a-ENSG00000068796	MR Egger	0.816763435271828	1	0.366128163888046
eqtl-a-ENSG00000068796	ukb-b-4963	Diagnoses - secondary ICD10: N17.9 Acute renal failure, unspecified || id:ukb-b-4963	ENSG00000068796 || id:eqtl-a-ENSG00000068796	Inverse variance weighted	0.820454392820559	2	0.663499488308729
eqtl-a-ENSG00000068971	ukb-b-4963	Diagnoses - secondary ICD10: N17.9 Acute renal failure, unspecified || id:ukb-b-4963	ENSG00000068971 || id:eqtl-a-ENSG00000068971	MR Egger	2.54633785026868	5	0.769500900776508
eqtl-a-ENSG00000068971	ukb-b-4963	Diagnoses - secondary ICD10: N17.9 Acute renal failure, unspecified || id:ukb-b-4963	ENSG00000068971 || id:eqtl-a-ENSG00000068971	Inverse variance weighted	3.34441225415296	6	0.764541549194726
eqtl-a-ENSG00000069702	ukb-b-4963	Diagnoses - secondary ICD10: N17.9 Acute renal failure, unspecified || id:ukb-b-4963	ENSG00000069702 || id:eqtl-a-ENSG00000069702	MR Egger	0.108781913339682	1	0.741535194356454
eqtl-a-ENSG00000069702	ukb-b-4963	Diagnoses - secondary ICD10: N17.9 Acute renal failure, unspecified || id:ukb-b-4963	ENSG00000069702 || id:eqtl-a-ENSG00000069702	Inverse variance weighted	2.75124625311846	2	0.252682093814309
eqtl-a-ENSG00000069943	ukb-b-4963	Diagnoses - secondary ICD10: N17.9 Acute renal failure, unspecified || id:ukb-b-4963	ENSG00000069943 || id:eqtl-a-ENSG00000069943	MR Egger	1.37076511626802	2	0.503897422639508
eqtl-a-ENSG00000069943	ukb-b-4963	Diagnoses - secondary ICD10: N17.9 Acute renal failure, unspecified || id:ukb-b-4963	ENSG00000069943 || id:eqtl-a-ENSG00000069943	Inverse variance weighted	2.00278027858613	3	0.571829847821716
eqtl-a-ENSG00000070501	ukb-b-4963	Diagnoses - secondary ICD10: N17.9 Acute renal failure, unspecified || id:ukb-b-4963	ENSG00000070501 || id:eqtl-a-ENSG00000070501	MR Egger	1.31657037817059	1	0.251208489318259
eqtl-a-ENSG00000070501	ukb-b-4963	Diagnoses - secondary ICD10: N17.9 Acute renal failure, unspecified || id:ukb-b-4963	ENSG00000070501 || id:eqtl-a-ENSG00000070501	Inverse variance weighted	1.4482740856559	2	0.484742700704691
eqtl-a-ENSG00000070669	ukb-b-4963	Diagnoses - secondary ICD10: N17.9 Acute renal failure, unspecified || id:ukb-b-4963	ENSG00000070669 || id:eqtl-a-ENSG00000070669	MR Egger	0.879955248760904	3	0.830262175109075
eqtl-a-ENSG00000070669	ukb-b-4963	Diagnoses - secondary ICD10: N17.9 Acute renal failure, unspecified || id:ukb-b-4963	ENSG00000070669 || id:eqtl-a-ENSG00000070669	Inverse variance weighted	0.898582843197906	4	0.924764046045033
eqtl-a-ENSG00000070915	ukb-b-4963	Diagnoses - secondary ICD10: N17.9 Acute renal failure, unspecified || id:ukb-b-4963	ENSG00000070915 || id:eqtl-a-ENSG00000070915	MR Egger	0.77866524812034	1	0.377549665426009
eqtl-a-ENSG00000070915	ukb-b-4963	Diagnoses - secondary ICD10: N17.9 Acute renal failure, unspecified || id:ukb-b-4963	ENSG00000070915 || id:eqtl-a-ENSG00000070915	Inverse variance weighted	1.60163095201623	2	0.448962696488762
eqtl-a-ENSG00000071205	ukb-b-4963	Diagnoses - secondary ICD10: N17.9 Acute renal failure, unspecified || id:ukb-b-4963	ENSG00000071205 || id:eqtl-a-ENSG00000071205	MR Egger	0.302437995546077	1	0.582358038060059
eqtl-a-ENSG00000071205	ukb-b-4963	Diagnoses - secondary ICD10: N17.9 Acute renal failure, unspecified || id:ukb-b-4963	ENSG00000071205 || id:eqtl-a-ENSG00000071205	Inverse variance weighted	0.303501333445442	2	0.859202481806922
eqtl-a-ENSG00000071242	ukb-b-4963	Diagnoses - secondary ICD10: N17.9 Acute renal failure, unspecified || id:ukb-b-4963	ENSG00000071242 || id:eqtl-a-ENSG00000071242	MR Egger	2.59806462332109	2	0.272795646515642
eqtl-a-ENSG00000071242	ukb-b-4963	Diagnoses - secondary ICD10: N17.9 Acute renal failure, unspecified || id:ukb-b-4963	ENSG00000071242 || id:eqtl-a-ENSG00000071242	Inverse variance weighted	4.82221339297152	3	0.185288150577872
eqtl-a-ENSG00000071246	ukb-b-4963	Diagnoses - secondary ICD10: N17.9 Acute renal failure, unspecified || id:ukb-b-4963	ENSG00000071246 || id:eqtl-a-ENSG00000071246	MR Egger	0.589895532900516	1	0.442459518338867
eqtl-a-ENSG00000071246	ukb-b-4963	Diagnoses - secondary ICD10: N17.9 Acute renal failure, unspecified || id:ukb-b-4963	ENSG00000071246 || id:eqtl-a-ENSG00000071246	Inverse variance weighted	1.70293778227513	2	0.426787566821464
eqtl-a-ENSG00000071575	ukb-b-4963	Diagnoses - secondary ICD10: N17.9 Acute renal failure, unspecified || id:ukb-b-4963	ENSG00000071575 || id:eqtl-a-ENSG00000071575	MR Egger	0.0710124818903248	1	0.789868272331039
eqtl-a-ENSG00000071575	ukb-b-4963	Diagnoses - secondary ICD10: N17.9 Acute renal failure, unspecified || id:ukb-b-4963	ENSG00000071575 || id:eqtl-a-ENSG00000071575	Inverse variance weighted	0.935245917959746	2	0.626489691444648
eqtl-a-ENSG00000071967	ukb-b-4963	Diagnoses - secondary ICD10: N17.9 Acute renal failure, unspecified || id:ukb-b-4963	ENSG00000071967 || id:eqtl-a-ENSG00000071967	MR Egger	0.0388762442052255	1	0.843694039359637
eqtl-a-ENSG00000071967	ukb-b-4963	Diagnoses - secondary ICD10: N17.9 Acute renal failure, unspecified || id:ukb-b-4963	ENSG00000071967 || id:eqtl-a-ENSG00000071967	Inverse variance weighted	0.121888207552858	2	0.940875829711937
eqtl-a-ENSG00000072110	ukb-b-4963	Diagnoses - secondary ICD10: N17.9 Acute renal failure, unspecified || id:ukb-b-4963	ENSG00000072110 || id:eqtl-a-ENSG00000072110	MR Egger	0.314144274567365	1	0.575148157629931
eqtl-a-ENSG00000072110	ukb-b-4963	Diagnoses - secondary ICD10: N17.9 Acute renal failure, unspecified || id:ukb-b-4963	ENSG00000072110 || id:eqtl-a-ENSG00000072110	Inverse variance weighted	0.900964194624577	2	0.637320826889803
eqtl-a-ENSG00000072163	ukb-b-4963	Diagnoses - secondary ICD10: N17.9 Acute renal failure, unspecified || id:ukb-b-4963	ENSG00000072163 || id:eqtl-a-ENSG00000072163	MR Egger	1.51262004244551	1	0.218739726041673
eqtl-a-ENSG00000072163	ukb-b-4963	Diagnoses - secondary ICD10: N17.9 Acute renal failure, unspecified || id:ukb-b-4963	ENSG00000072163 || id:eqtl-a-ENSG00000072163	Inverse variance weighted	2.18404375910333	2	0.335537391216242
eqtl-a-ENSG00000072422	ukb-b-4963	Diagnoses - secondary ICD10: N17.9 Acute renal failure, unspecified || id:ukb-b-4963	ENSG00000072422 || id:eqtl-a-ENSG00000072422	MR Egger	1.51222517791665	4	0.824473746606994
eqtl-a-ENSG00000072422	ukb-b-4963	Diagnoses - secondary ICD10: N17.9 Acute renal failure, unspecified || id:ukb-b-4963	ENSG00000072422 || id:eqtl-a-ENSG00000072422	Inverse variance weighted	1.87324892095204	5	0.86639076576304
eqtl-a-ENSG00000072952	ukb-b-4963	Diagnoses - secondary ICD10: N17.9 Acute renal failure, unspecified || id:ukb-b-4963	ENSG00000072952 || id:eqtl-a-ENSG00000072952	MR Egger	0.289821715601054	2	0.865099406537522
eqtl-a-ENSG00000072952	ukb-b-4963	Diagnoses - secondary ICD10: N17.9 Acute renal failure, unspecified || id:ukb-b-4963	ENSG00000072952 || id:eqtl-a-ENSG00000072952	Inverse variance weighted	2.07543024433856	3	0.5568993621763
eqtl-a-ENSG00000073150	ukb-b-4963	Diagnoses - secondary ICD10: N17.9 Acute renal failure, unspecified || id:ukb-b-4963	ENSG00000073150 || id:eqtl-a-ENSG00000073150	MR Egger	2.19477729747296	1	0.138479222199141
eqtl-a-ENSG00000073150	ukb-b-4963	Diagnoses - secondary ICD10: N17.9 Acute renal failure, unspecified || id:ukb-b-4963	ENSG00000073150 || id:eqtl-a-ENSG00000073150	Inverse variance weighted	2.19558329302475	2	0.333606992991546
eqtl-a-ENSG00000073331	ukb-b-4963	Diagnoses - secondary ICD10: N17.9 Acute renal failure, unspecified || id:ukb-b-4963	ENSG00000073331 || id:eqtl-a-ENSG00000073331	MR Egger	6.68475512508712	3	0.0826541664891355
eqtl-a-ENSG00000073331	ukb-b-4963	Diagnoses - secondary ICD10: N17.9 Acute renal failure, unspecified || id:ukb-b-4963	ENSG00000073331 || id:eqtl-a-ENSG00000073331	Inverse variance weighted	8.55570503574106	4	0.0732165915641796
eqtl-a-ENSG00000073737	ukb-b-4963	Diagnoses - secondary ICD10: N17.9 Acute renal failure, unspecified || id:ukb-b-4963	ENSG00000073737 || id:eqtl-a-ENSG00000073737	MR Egger	0.717689799426433	1	0.39690274388363
eqtl-a-ENSG00000073737	ukb-b-4963	Diagnoses - secondary ICD10: N17.9 Acute renal failure, unspecified || id:ukb-b-4963	ENSG00000073737 || id:eqtl-a-ENSG00000073737	Inverse variance weighted	1.38933464376499	2	0.499240506753515
eqtl-a-ENSG00000073756	ukb-b-4963	Diagnoses - secondary ICD10: N17.9 Acute renal failure, unspecified || id:ukb-b-4963	ENSG00000073756 || id:eqtl-a-ENSG00000073756	MR Egger	1.90407127651597	2	0.385954559380984
eqtl-a-ENSG00000073756	ukb-b-4963	Diagnoses - secondary ICD10: N17.9 Acute renal failure, unspecified || id:ukb-b-4963	ENSG00000073756 || id:eqtl-a-ENSG00000073756	Inverse variance weighted	1.93766820354073	3	0.585444151725278
eqtl-a-ENSG00000073792	ukb-b-4963	Diagnoses - secondary ICD10: N17.9 Acute renal failure, unspecified || id:ukb-b-4963	ENSG00000073792 || id:eqtl-a-ENSG00000073792	MR Egger	3.86991750729939	1	0.0491589375870697
eqtl-a-ENSG00000073792	ukb-b-4963	Diagnoses - secondary ICD10: N17.9 Acute renal failure, unspecified || id:ukb-b-4963	ENSG00000073792 || id:eqtl-a-ENSG00000073792	Inverse variance weighted	4.41801473960794	2	0.109809594754469
eqtl-a-ENSG00000073849	ukb-b-4963	Diagnoses - secondary ICD10: N17.9 Acute renal failure, unspecified || id:ukb-b-4963	ENSG00000073849 || id:eqtl-a-ENSG00000073849	MR Egger	0.171738285747331	1	0.678571536355364
eqtl-a-ENSG00000073849	ukb-b-4963	Diagnoses - secondary ICD10: N17.9 Acute renal failure, unspecified || id:ukb-b-4963	ENSG00000073849 || id:eqtl-a-ENSG00000073849	Inverse variance weighted	2.04294781199202	2	0.360063848614288
eqtl-a-ENSG00000074416	ukb-b-4963	Diagnoses - secondary ICD10: N17.9 Acute renal failure, unspecified || id:ukb-b-4963	ENSG00000074416 || id:eqtl-a-ENSG00000074416	MR Egger	5.05549120164152	6	0.536715935817258
eqtl-a-ENSG00000074416	ukb-b-4963	Diagnoses - secondary ICD10: N17.9 Acute renal failure, unspecified || id:ukb-b-4963	ENSG00000074416 || id:eqtl-a-ENSG00000074416	Inverse variance weighted	5.60134112603521	7	0.586990023644972
eqtl-a-ENSG00000075618	ukb-b-4963	Diagnoses - secondary ICD10: N17.9 Acute renal failure, unspecified || id:ukb-b-4963	ENSG00000075618 || id:eqtl-a-ENSG00000075618	MR Egger	2.80280620632699	2	0.246251205585438
eqtl-a-ENSG00000075618	ukb-b-4963	Diagnoses - secondary ICD10: N17.9 Acute renal failure, unspecified || id:ukb-b-4963	ENSG00000075618 || id:eqtl-a-ENSG00000075618	Inverse variance weighted	4.30221341308143	3	0.230625547225745
eqtl-a-ENSG00000076554	ukb-b-4963	Diagnoses - secondary ICD10: N17.9 Acute renal failure, unspecified || id:ukb-b-4963	ENSG00000076554 || id:eqtl-a-ENSG00000076554	MR Egger	0.174251794725355	1	0.676360420448112
eqtl-a-ENSG00000076554	ukb-b-4963	Diagnoses - secondary ICD10: N17.9 Acute renal failure, unspecified || id:ukb-b-4963	ENSG00000076554 || id:eqtl-a-ENSG00000076554	Inverse variance weighted	0.749389155889863	2	0.687499224154267
eqtl-a-ENSG00000076864	ukb-b-4963	Diagnoses - secondary ICD10: N17.9 Acute renal failure, unspecified || id:ukb-b-4963	ENSG00000076864 || id:eqtl-a-ENSG00000076864	MR Egger	1.72286659139991	1	0.189324469525679
eqtl-a-ENSG00000076864	ukb-b-4963	Diagnoses - secondary ICD10: N17.9 Acute renal failure, unspecified || id:ukb-b-4963	ENSG00000076864 || id:eqtl-a-ENSG00000076864	Inverse variance weighted	1.72467096620669	2	0.422174947591448
eqtl-a-ENSG00000077238	ukb-b-4963	Diagnoses - secondary ICD10: N17.9 Acute renal failure, unspecified || id:ukb-b-4963	ENSG00000077238 || id:eqtl-a-ENSG00000077238	MR Egger	0.436919612343372	1	0.508612986720329
eqtl-a-ENSG00000077238	ukb-b-4963	Diagnoses - secondary ICD10: N17.9 Acute renal failure, unspecified || id:ukb-b-4963	ENSG00000077238 || id:eqtl-a-ENSG00000077238	Inverse variance weighted	0.814779603409173	2	0.665384771625699
eqtl-a-ENSG00000077585	ukb-b-4963	Diagnoses - secondary ICD10: N17.9 Acute renal failure, unspecified || id:ukb-b-4963	ENSG00000077585 || id:eqtl-a-ENSG00000077585	MR Egger	0.633325001436813	2	0.728576607717522
eqtl-a-ENSG00000077585	ukb-b-4963	Diagnoses - secondary ICD10: N17.9 Acute renal failure, unspecified || id:ukb-b-4963	ENSG00000077585 || id:eqtl-a-ENSG00000077585	Inverse variance weighted	1.5986840921906	3	0.659688229792516
eqtl-a-ENSG00000077684	ukb-b-4963	Diagnoses - secondary ICD10: N17.9 Acute renal failure, unspecified || id:ukb-b-4963	ENSG00000077684 || id:eqtl-a-ENSG00000077684	MR Egger	6.82105643678022	3	0.0778253811946283
eqtl-a-ENSG00000077684	ukb-b-4963	Diagnoses - secondary ICD10: N17.9 Acute renal failure, unspecified || id:ukb-b-4963	ENSG00000077684 || id:eqtl-a-ENSG00000077684	Inverse variance weighted	10.2975854913774	4	0.035702413599455
eqtl-a-ENSG00000078804	ukb-b-4963	Diagnoses - secondary ICD10: N17.9 Acute renal failure, unspecified || id:ukb-b-4963	ENSG00000078804 || id:eqtl-a-ENSG00000078804	MR Egger	2.16971657649711	2	0.337949673941678
eqtl-a-ENSG00000078804	ukb-b-4963	Diagnoses - secondary ICD10: N17.9 Acute renal failure, unspecified || id:ukb-b-4963	ENSG00000078804 || id:eqtl-a-ENSG00000078804	Inverse variance weighted	2.5319870264281	3	0.469538037139744
eqtl-a-ENSG00000079257	ukb-b-4963	Diagnoses - secondary ICD10: N17.9 Acute renal failure, unspecified || id:ukb-b-4963	ENSG00000079257 || id:eqtl-a-ENSG00000079257	MR Egger	2.19641300653609	1	0.138332305015174
eqtl-a-ENSG00000079257	ukb-b-4963	Diagnoses - secondary ICD10: N17.9 Acute renal failure, unspecified || id:ukb-b-4963	ENSG00000079257 || id:eqtl-a-ENSG00000079257	Inverse variance weighted	2.19646135112934	2	0.333460561975661
eqtl-a-ENSG00000079308	ukb-b-4963	Diagnoses - secondary ICD10: N17.9 Acute renal failure, unspecified || id:ukb-b-4963	ENSG00000079308 || id:eqtl-a-ENSG00000079308	MR Egger	1.0826971555456	2	0.581962900706626
eqtl-a-ENSG00000079308	ukb-b-4963	Diagnoses - secondary ICD10: N17.9 Acute renal failure, unspecified || id:ukb-b-4963	ENSG00000079308 || id:eqtl-a-ENSG00000079308	Inverse variance weighted	3.77677959405639	3	0.286598631043706
eqtl-a-ENSG00000079385	ukb-b-4963	Diagnoses - secondary ICD10: N17.9 Acute renal failure, unspecified || id:ukb-b-4963	ENSG00000079385 || id:eqtl-a-ENSG00000079385	MR Egger	5.07102323576324	4	0.280087394930976
eqtl-a-ENSG00000079385	ukb-b-4963	Diagnoses - secondary ICD10: N17.9 Acute renal failure, unspecified || id:ukb-b-4963	ENSG00000079385 || id:eqtl-a-ENSG00000079385	Inverse variance weighted	8.31778003591728	5	0.139569948837548
eqtl-a-ENSG00000079459	ukb-b-4963	Diagnoses - secondary ICD10: N17.9 Acute renal failure, unspecified || id:ukb-b-4963	ENSG00000079459 || id:eqtl-a-ENSG00000079459	MR Egger	1.01180327555407	2	0.60296167723801
eqtl-a-ENSG00000079459	ukb-b-4963	Diagnoses - secondary ICD10: N17.9 Acute renal failure, unspecified || id:ukb-b-4963	ENSG00000079459 || id:eqtl-a-ENSG00000079459	Inverse variance weighted	5.24836890950255	3	0.15448795855339
eqtl-a-ENSG00000079691	ukb-b-4963	Diagnoses - secondary ICD10: N17.9 Acute renal failure, unspecified || id:ukb-b-4963	ENSG00000079691 || id:eqtl-a-ENSG00000079691	MR Egger	1.22122040060211	1	0.269121280828188
eqtl-a-ENSG00000079691	ukb-b-4963	Diagnoses - secondary ICD10: N17.9 Acute renal failure, unspecified || id:ukb-b-4963	ENSG00000079691 || id:eqtl-a-ENSG00000079691	Inverse variance weighted	1.44206896439536	2	0.486248979776507
eqtl-a-ENSG00000080546	ukb-b-4963	Diagnoses - secondary ICD10: N17.9 Acute renal failure, unspecified || id:ukb-b-4963	ENSG00000080546 || id:eqtl-a-ENSG00000080546	MR Egger	3.24768759453816	1	0.0715242975856175
eqtl-a-ENSG00000080546	ukb-b-4963	Diagnoses - secondary ICD10: N17.9 Acute renal failure, unspecified || id:ukb-b-4963	ENSG00000080546 || id:eqtl-a-ENSG00000080546	Inverse variance weighted	9.69142094792596	2	0.00786202970284533
eqtl-a-ENSG00000081189	ukb-b-4963	Diagnoses - secondary ICD10: N17.9 Acute renal failure, unspecified || id:ukb-b-4963	ENSG00000081189 || id:eqtl-a-ENSG00000081189	MR Egger	0.152583698772581	1	0.696078410338096
eqtl-a-ENSG00000081189	ukb-b-4963	Diagnoses - secondary ICD10: N17.9 Acute renal failure, unspecified || id:ukb-b-4963	ENSG00000081189 || id:eqtl-a-ENSG00000081189	Inverse variance weighted	2.74175179589242	2	0.253884485235433
eqtl-a-ENSG00000082014	ukb-b-4963	Diagnoses - secondary ICD10: N17.9 Acute renal failure, unspecified || id:ukb-b-4963	ENSG00000082014 || id:eqtl-a-ENSG00000082014	MR Egger	0.722242583464574	2	0.696894465803441
eqtl-a-ENSG00000082014	ukb-b-4963	Diagnoses - secondary ICD10: N17.9 Acute renal failure, unspecified || id:ukb-b-4963	ENSG00000082014 || id:eqtl-a-ENSG00000082014	Inverse variance weighted	1.30593721833568	3	0.727723710095113
eqtl-a-ENSG00000082397	ukb-b-4963	Diagnoses - secondary ICD10: N17.9 Acute renal failure, unspecified || id:ukb-b-4963	ENSG00000082397 || id:eqtl-a-ENSG00000082397	MR Egger	1.36785381189442	5	0.927797158054163
eqtl-a-ENSG00000082397	ukb-b-4963	Diagnoses - secondary ICD10: N17.9 Acute renal failure, unspecified || id:ukb-b-4963	ENSG00000082397 || id:eqtl-a-ENSG00000082397	Inverse variance weighted	1.37072115311517	6	0.967615247161229
eqtl-a-ENSG00000082438	ukb-b-4963	Diagnoses - secondary ICD10: N17.9 Acute renal failure, unspecified || id:ukb-b-4963	ENSG00000082438 || id:eqtl-a-ENSG00000082438	MR Egger	3.02722376838183	2	0.22011351593254
eqtl-a-ENSG00000082438	ukb-b-4963	Diagnoses - secondary ICD10: N17.9 Acute renal failure, unspecified || id:ukb-b-4963	ENSG00000082438 || id:eqtl-a-ENSG00000082438	Inverse variance weighted	4.00788240900478	3	0.260614229193915
eqtl-a-ENSG00000082781	ukb-b-4963	Diagnoses - secondary ICD10: N17.9 Acute renal failure, unspecified || id:ukb-b-4963	ENSG00000082781 || id:eqtl-a-ENSG00000082781	MR Egger	4.08761588926939	3	0.252157297634267
eqtl-a-ENSG00000082781	ukb-b-4963	Diagnoses - secondary ICD10: N17.9 Acute renal failure, unspecified || id:ukb-b-4963	ENSG00000082781 || id:eqtl-a-ENSG00000082781	Inverse variance weighted	4.2887807782579	4	0.368332081369827
eqtl-a-ENSG00000082996	ukb-b-4963	Diagnoses - secondary ICD10: N17.9 Acute renal failure, unspecified || id:ukb-b-4963	ENSG00000082996 || id:eqtl-a-ENSG00000082996	MR Egger	0.00028837721827585	1	0.986451236482958
eqtl-a-ENSG00000082996	ukb-b-4963	Diagnoses - secondary ICD10: N17.9 Acute renal failure, unspecified || id:ukb-b-4963	ENSG00000082996 || id:eqtl-a-ENSG00000082996	Inverse variance weighted	0.231492973942901	2	0.890700998985509
eqtl-a-ENSG00000083814	ukb-b-4963	Diagnoses - secondary ICD10: N17.9 Acute renal failure, unspecified || id:ukb-b-4963	ENSG00000083814 || id:eqtl-a-ENSG00000083814	MR Egger	1.47244074074053	1	0.224960994302367
eqtl-a-ENSG00000083814	ukb-b-4963	Diagnoses - secondary ICD10: N17.9 Acute renal failure, unspecified || id:ukb-b-4963	ENSG00000083814 || id:eqtl-a-ENSG00000083814	Inverse variance weighted	3.24751697611543	2	0.197156295218449
eqtl-a-ENSG00000084070	ukb-b-4963	Diagnoses - secondary ICD10: N17.9 Acute renal failure, unspecified || id:ukb-b-4963	ENSG00000084070 || id:eqtl-a-ENSG00000084070	MR Egger	0.84783450101254	1	0.357165669580864
eqtl-a-ENSG00000084070	ukb-b-4963	Diagnoses - secondary ICD10: N17.9 Acute renal failure, unspecified || id:ukb-b-4963	ENSG00000084070 || id:eqtl-a-ENSG00000084070	Inverse variance weighted	1.75452593798462	2	0.415919740430384
eqtl-a-ENSG00000084072	ukb-b-4963	Diagnoses - secondary ICD10: N17.9 Acute renal failure, unspecified || id:ukb-b-4963	ENSG00000084072 || id:eqtl-a-ENSG00000084072	MR Egger	0.317827931407022	1	0.57291591178152
eqtl-a-ENSG00000084072	ukb-b-4963	Diagnoses - secondary ICD10: N17.9 Acute renal failure, unspecified || id:ukb-b-4963	ENSG00000084072 || id:eqtl-a-ENSG00000084072	Inverse variance weighted	2.34082324750591	2	0.310239213150095
eqtl-a-ENSG00000084207	ukb-b-4963	Diagnoses - secondary ICD10: N17.9 Acute renal failure, unspecified || id:ukb-b-4963	ENSG00000084207 || id:eqtl-a-ENSG00000084207	MR Egger	0.511160163993413	2	0.774467113204268
eqtl-a-ENSG00000084207	ukb-b-4963	Diagnoses - secondary ICD10: N17.9 Acute renal failure, unspecified || id:ukb-b-4963	ENSG00000084207 || id:eqtl-a-ENSG00000084207	Inverse variance weighted	1.37025472160577	3	0.712521759624712
eqtl-a-ENSG00000084234	ukb-b-4963	Diagnoses - secondary ICD10: N17.9 Acute renal failure, unspecified || id:ukb-b-4963	ENSG00000084234 || id:eqtl-a-ENSG00000084234	MR Egger	2.52720597816174	3	0.470394412028734
eqtl-a-ENSG00000084234	ukb-b-4963	Diagnoses - secondary ICD10: N17.9 Acute renal failure, unspecified || id:ukb-b-4963	ENSG00000084234 || id:eqtl-a-ENSG00000084234	Inverse variance weighted	3.86765028639435	4	0.424213648799527
eqtl-a-ENSG00000085265	ukb-b-4963	Diagnoses - secondary ICD10: N17.9 Acute renal failure, unspecified || id:ukb-b-4963	ENSG00000085265 || id:eqtl-a-ENSG00000085265	MR Egger	1.47005298805527	4	0.831932633814148
eqtl-a-ENSG00000085265	ukb-b-4963	Diagnoses - secondary ICD10: N17.9 Acute renal failure, unspecified || id:ukb-b-4963	ENSG00000085265 || id:eqtl-a-ENSG00000085265	Inverse variance weighted	2.96333021919305	5	0.705639382304946
eqtl-a-ENSG00000085719	ukb-b-4963	Diagnoses - secondary ICD10: N17.9 Acute renal failure, unspecified || id:ukb-b-4963	ENSG00000085719 || id:eqtl-a-ENSG00000085719	MR Egger	0.344717781106601	1	0.557118605744723
eqtl-a-ENSG00000085719	ukb-b-4963	Diagnoses - secondary ICD10: N17.9 Acute renal failure, unspecified || id:ukb-b-4963	ENSG00000085719 || id:eqtl-a-ENSG00000085719	Inverse variance weighted	0.913393744951191	2	0.633372303544982
eqtl-a-ENSG00000085733	ukb-b-4963	Diagnoses - secondary ICD10: N17.9 Acute renal failure, unspecified || id:ukb-b-4963	ENSG00000085733 || id:eqtl-a-ENSG00000085733	MR Egger	5.29203553638971	8	0.725955500713927
eqtl-a-ENSG00000085733	ukb-b-4963	Diagnoses - secondary ICD10: N17.9 Acute renal failure, unspecified || id:ukb-b-4963	ENSG00000085733 || id:eqtl-a-ENSG00000085733	Inverse variance weighted	9.14246424575078	9	0.42422886797769
eqtl-a-ENSG00000085871	ukb-b-4963	Diagnoses - secondary ICD10: N17.9 Acute renal failure, unspecified || id:ukb-b-4963	ENSG00000085871 || id:eqtl-a-ENSG00000085871	MR Egger	0.516706640417028	2	0.772322306816273
eqtl-a-ENSG00000085871	ukb-b-4963	Diagnoses - secondary ICD10: N17.9 Acute renal failure, unspecified || id:ukb-b-4963	ENSG00000085871 || id:eqtl-a-ENSG00000085871	Inverse variance weighted	0.549159191974111	3	0.907965970592527
eqtl-a-ENSG00000086232	ukb-b-4963	Diagnoses - secondary ICD10: N17.9 Acute renal failure, unspecified || id:ukb-b-4963	ENSG00000086232 || id:eqtl-a-ENSG00000086232	MR Egger	1.3338787820832	3	0.721104374862823
eqtl-a-ENSG00000086232	ukb-b-4963	Diagnoses - secondary ICD10: N17.9 Acute renal failure, unspecified || id:ukb-b-4963	ENSG00000086232 || id:eqtl-a-ENSG00000086232	Inverse variance weighted	1.54645344214271	4	0.818382188908543
eqtl-a-ENSG00000086506	ukb-b-4963	Diagnoses - secondary ICD10: N17.9 Acute renal failure, unspecified || id:ukb-b-4963	ENSG00000086506 || id:eqtl-a-ENSG00000086506	MR Egger	6.37168443068159	5	0.271713243525677
eqtl-a-ENSG00000086506	ukb-b-4963	Diagnoses - secondary ICD10: N17.9 Acute renal failure, unspecified || id:ukb-b-4963	ENSG00000086506 || id:eqtl-a-ENSG00000086506	Inverse variance weighted	8.46860701234056	6	0.205741589189977
eqtl-a-ENSG00000086548	ukb-b-4963	Diagnoses - secondary ICD10: N17.9 Acute renal failure, unspecified || id:ukb-b-4963	ENSG00000086548 || id:eqtl-a-ENSG00000086548	MR Egger	5.52733929280411	3	0.13701253851669
eqtl-a-ENSG00000086548	ukb-b-4963	Diagnoses - secondary ICD10: N17.9 Acute renal failure, unspecified || id:ukb-b-4963	ENSG00000086548 || id:eqtl-a-ENSG00000086548	Inverse variance weighted	6.45796171228759	4	0.167458482440426
eqtl-a-ENSG00000087237	ukb-b-4963	Diagnoses - secondary ICD10: N17.9 Acute renal failure, unspecified || id:ukb-b-4963	ENSG00000087237 || id:eqtl-a-ENSG00000087237	MR Egger	0.885421313200664	2	0.642293023451118
eqtl-a-ENSG00000087237	ukb-b-4963	Diagnoses - secondary ICD10: N17.9 Acute renal failure, unspecified || id:ukb-b-4963	ENSG00000087237 || id:eqtl-a-ENSG00000087237	Inverse variance weighted	1.62491425611143	3	0.65375396605997
eqtl-a-ENSG00000087460	ukb-b-4963	Diagnoses - secondary ICD10: N17.9 Acute renal failure, unspecified || id:ukb-b-4963	ENSG00000087460 || id:eqtl-a-ENSG00000087460	MR Egger	0.098551391935546	1	0.753574994538727
eqtl-a-ENSG00000087460	ukb-b-4963	Diagnoses - secondary ICD10: N17.9 Acute renal failure, unspecified || id:ukb-b-4963	ENSG00000087460 || id:eqtl-a-ENSG00000087460	Inverse variance weighted	1.95903774253711	2	0.375491715250673
eqtl-a-ENSG00000087903	ukb-b-4963	Diagnoses - secondary ICD10: N17.9 Acute renal failure, unspecified || id:ukb-b-4963	ENSG00000087903 || id:eqtl-a-ENSG00000087903	MR Egger	1.32695154107935	1	0.249348266664214
eqtl-a-ENSG00000087903	ukb-b-4963	Diagnoses - secondary ICD10: N17.9 Acute renal failure, unspecified || id:ukb-b-4963	ENSG00000087903 || id:eqtl-a-ENSG00000087903	Inverse variance weighted	1.44697046225301	2	0.485058764665102
eqtl-a-ENSG00000088726	ukb-b-4963	Diagnoses - secondary ICD10: N17.9 Acute renal failure, unspecified || id:ukb-b-4963	ENSG00000088726 || id:eqtl-a-ENSG00000088726	MR Egger	0.303360523223975	3	0.959395222533602
eqtl-a-ENSG00000088726	ukb-b-4963	Diagnoses - secondary ICD10: N17.9 Acute renal failure, unspecified || id:ukb-b-4963	ENSG00000088726 || id:eqtl-a-ENSG00000088726	Inverse variance weighted	6.8145750565813	4	0.146017602274529
eqtl-a-ENSG00000088826	ukb-b-4963	Diagnoses - secondary ICD10: N17.9 Acute renal failure, unspecified || id:ukb-b-4963	ENSG00000088826 || id:eqtl-a-ENSG00000088826	MR Egger	2.70049091360304	5	0.746043353383518
eqtl-a-ENSG00000088826	ukb-b-4963	Diagnoses - secondary ICD10: N17.9 Acute renal failure, unspecified || id:ukb-b-4963	ENSG00000088826 || id:eqtl-a-ENSG00000088826	Inverse variance weighted	6.67371327252445	6	0.352078369149972
eqtl-a-ENSG00000088992	ukb-b-4963	Diagnoses - secondary ICD10: N17.9 Acute renal failure, unspecified || id:ukb-b-4963	ENSG00000088992 || id:eqtl-a-ENSG00000088992	MR Egger	4.49618120021124	4	0.343000530875972
eqtl-a-ENSG00000088992	ukb-b-4963	Diagnoses - secondary ICD10: N17.9 Acute renal failure, unspecified || id:ukb-b-4963	ENSG00000088992 || id:eqtl-a-ENSG00000088992	Inverse variance weighted	5.23523065291908	5	0.387852089278584
eqtl-a-ENSG00000089012	ukb-b-4963	Diagnoses - secondary ICD10: N17.9 Acute renal failure, unspecified || id:ukb-b-4963	ENSG00000089012 || id:eqtl-a-ENSG00000089012	MR Egger	0.102324263484356	1	0.749058056506285
eqtl-a-ENSG00000089012	ukb-b-4963	Diagnoses - secondary ICD10: N17.9 Acute renal failure, unspecified || id:ukb-b-4963	ENSG00000089012 || id:eqtl-a-ENSG00000089012	Inverse variance weighted	1.6972065265809	2	0.428012335184782
eqtl-a-ENSG00000089127	ukb-b-4963	Diagnoses - secondary ICD10: N17.9 Acute renal failure, unspecified || id:ukb-b-4963	ENSG00000089127 || id:eqtl-a-ENSG00000089127	MR Egger	0.0753106859323594	1	0.783755785519613
eqtl-a-ENSG00000089127	ukb-b-4963	Diagnoses - secondary ICD10: N17.9 Acute renal failure, unspecified || id:ukb-b-4963	ENSG00000089127 || id:eqtl-a-ENSG00000089127	Inverse variance weighted	0.156366886168112	2	0.924794763778698
eqtl-a-ENSG00000089169	ukb-b-4963	Diagnoses - secondary ICD10: N17.9 Acute renal failure, unspecified || id:ukb-b-4963	ENSG00000089169 || id:eqtl-a-ENSG00000089169	MR Egger	0.196715728190223	1	0.657384978671103
eqtl-a-ENSG00000089169	ukb-b-4963	Diagnoses - secondary ICD10: N17.9 Acute renal failure, unspecified || id:ukb-b-4963	ENSG00000089169 || id:eqtl-a-ENSG00000089169	Inverse variance weighted	1.34501801471463	2	0.510426306486809
eqtl-a-ENSG00000090013	ukb-b-4963	Diagnoses - secondary ICD10: N17.9 Acute renal failure, unspecified || id:ukb-b-4963	ENSG00000090013 || id:eqtl-a-ENSG00000090013	MR Egger	2.00100466442389	1	0.157194985384761
eqtl-a-ENSG00000090013	ukb-b-4963	Diagnoses - secondary ICD10: N17.9 Acute renal failure, unspecified || id:ukb-b-4963	ENSG00000090013 || id:eqtl-a-ENSG00000090013	Inverse variance weighted	2.14404234348089	2	0.342315938442868
eqtl-a-ENSG00000090238	ukb-b-4963	Diagnoses - secondary ICD10: N17.9 Acute renal failure, unspecified || id:ukb-b-4963	ENSG00000090238 || id:eqtl-a-ENSG00000090238	MR Egger	1.26283534995463	2	0.531837293886787
eqtl-a-ENSG00000090238	ukb-b-4963	Diagnoses - secondary ICD10: N17.9 Acute renal failure, unspecified || id:ukb-b-4963	ENSG00000090238 || id:eqtl-a-ENSG00000090238	Inverse variance weighted	2.92002520019529	3	0.404120787908359
eqtl-a-ENSG00000090376	ukb-b-4963	Diagnoses - secondary ICD10: N17.9 Acute renal failure, unspecified || id:ukb-b-4963	ENSG00000090376 || id:eqtl-a-ENSG00000090376	MR Egger	1.98213847504498	2	0.371179599611873
eqtl-a-ENSG00000090376	ukb-b-4963	Diagnoses - secondary ICD10: N17.9 Acute renal failure, unspecified || id:ukb-b-4963	ENSG00000090376 || id:eqtl-a-ENSG00000090376	Inverse variance weighted	2.05441068471948	3	0.56119070445442
eqtl-a-ENSG00000090530	ukb-b-4963	Diagnoses - secondary ICD10: N17.9 Acute renal failure, unspecified || id:ukb-b-4963	ENSG00000090530 || id:eqtl-a-ENSG00000090530	MR Egger	0.187404440004741	2	0.910553866602274
eqtl-a-ENSG00000090530	ukb-b-4963	Diagnoses - secondary ICD10: N17.9 Acute renal failure, unspecified || id:ukb-b-4963	ENSG00000090530 || id:eqtl-a-ENSG00000090530	Inverse variance weighted	0.348689295342988	3	0.950625644417414
eqtl-a-ENSG00000090674	ukb-b-4963	Diagnoses - secondary ICD10: N17.9 Acute renal failure, unspecified || id:ukb-b-4963	ENSG00000090674 || id:eqtl-a-ENSG00000090674	MR Egger	7.97805786775908	7	0.334532720374811
eqtl-a-ENSG00000090674	ukb-b-4963	Diagnoses - secondary ICD10: N17.9 Acute renal failure, unspecified || id:ukb-b-4963	ENSG00000090674 || id:eqtl-a-ENSG00000090674	Inverse variance weighted	9.95180082931478	8	0.26842518637537
eqtl-a-ENSG00000090920	ukb-b-4963	Diagnoses - secondary ICD10: N17.9 Acute renal failure, unspecified || id:ukb-b-4963	ENSG00000090920 || id:eqtl-a-ENSG00000090920	MR Egger	0.0931229579319519	1	0.760243880945912
eqtl-a-ENSG00000090920	ukb-b-4963	Diagnoses - secondary ICD10: N17.9 Acute renal failure, unspecified || id:ukb-b-4963	ENSG00000090920 || id:eqtl-a-ENSG00000090920	Inverse variance weighted	1.72222079590613	2	0.422692464787153
eqtl-a-ENSG00000091106	ukb-b-4963	Diagnoses - secondary ICD10: N17.9 Acute renal failure, unspecified || id:ukb-b-4963	ENSG00000091106 || id:eqtl-a-ENSG00000091106	MR Egger	1.57837506684476	2	0.454213678842439
eqtl-a-ENSG00000091106	ukb-b-4963	Diagnoses - secondary ICD10: N17.9 Acute renal failure, unspecified || id:ukb-b-4963	ENSG00000091106 || id:eqtl-a-ENSG00000091106	Inverse variance weighted	1.67803488526027	3	0.641828133727417
eqtl-a-ENSG00000091129	ukb-b-4963	Diagnoses - secondary ICD10: N17.9 Acute renal failure, unspecified || id:ukb-b-4963	ENSG00000091129 || id:eqtl-a-ENSG00000091129	MR Egger	0.937381083666673	1	0.33295227123783
eqtl-a-ENSG00000091129	ukb-b-4963	Diagnoses - secondary ICD10: N17.9 Acute renal failure, unspecified || id:ukb-b-4963	ENSG00000091129 || id:eqtl-a-ENSG00000091129	Inverse variance weighted	3.69667122063398	2	0.157499088140555
eqtl-a-ENSG00000091490	ukb-b-4963	Diagnoses - secondary ICD10: N17.9 Acute renal failure, unspecified || id:ukb-b-4963	ENSG00000091490 || id:eqtl-a-ENSG00000091490	MR Egger	1.04112134653967	1	0.307560819728543
eqtl-a-ENSG00000091490	ukb-b-4963	Diagnoses - secondary ICD10: N17.9 Acute renal failure, unspecified || id:ukb-b-4963	ENSG00000091490 || id:eqtl-a-ENSG00000091490	Inverse variance weighted	1.04254283360095	2	0.593765144875129
eqtl-a-ENSG00000092010	ukb-b-4963	Diagnoses - secondary ICD10: N17.9 Acute renal failure, unspecified || id:ukb-b-4963	ENSG00000092010 || id:eqtl-a-ENSG00000092010	MR Egger	2.99543545277317	1	0.0834994617992433
eqtl-a-ENSG00000092010	ukb-b-4963	Diagnoses - secondary ICD10: N17.9 Acute renal failure, unspecified || id:ukb-b-4963	ENSG00000092010 || id:eqtl-a-ENSG00000092010	Inverse variance weighted	3.25153336321789	2	0.196760764501851
eqtl-a-ENSG00000092096	ukb-b-4963	Diagnoses - secondary ICD10: N17.9 Acute renal failure, unspecified || id:ukb-b-4963	ENSG00000092096 || id:eqtl-a-ENSG00000092096	MR Egger	2.47723050443611e-05	1	0.996028802576689
eqtl-a-ENSG00000092096	ukb-b-4963	Diagnoses - secondary ICD10: N17.9 Acute renal failure, unspecified || id:ukb-b-4963	ENSG00000092096 || id:eqtl-a-ENSG00000092096	Inverse variance weighted	0.0230273798982101	2	0.98855233892407
eqtl-a-ENSG00000092621	ukb-b-4963	Diagnoses - secondary ICD10: N17.9 Acute renal failure, unspecified || id:ukb-b-4963	ENSG00000092621 || id:eqtl-a-ENSG00000092621	MR Egger	4.7790725385551	4	0.310726196723852
eqtl-a-ENSG00000092621	ukb-b-4963	Diagnoses - secondary ICD10: N17.9 Acute renal failure, unspecified || id:ukb-b-4963	ENSG00000092621 || id:eqtl-a-ENSG00000092621	Inverse variance weighted	13.6667105429135	5	0.0178710334887189
eqtl-a-ENSG00000092964	ukb-b-4963	Diagnoses - secondary ICD10: N17.9 Acute renal failure, unspecified || id:ukb-b-4963	ENSG00000092964 || id:eqtl-a-ENSG00000092964	MR Egger	0.00492336281142709	1	0.944060995413726
eqtl-a-ENSG00000092964	ukb-b-4963	Diagnoses - secondary ICD10: N17.9 Acute renal failure, unspecified || id:ukb-b-4963	ENSG00000092964 || id:eqtl-a-ENSG00000092964	Inverse variance weighted	1.55281927191951	2	0.460054813893622
eqtl-a-ENSG00000093072	ukb-b-4963	Diagnoses - secondary ICD10: N17.9 Acute renal failure, unspecified || id:ukb-b-4963	ENSG00000093072 || id:eqtl-a-ENSG00000093072	MR Egger	7.61137592365527	6	0.26797921253761
eqtl-a-ENSG00000093072	ukb-b-4963	Diagnoses - secondary ICD10: N17.9 Acute renal failure, unspecified || id:ukb-b-4963	ENSG00000093072 || id:eqtl-a-ENSG00000093072	Inverse variance weighted	8.18877098842563	7	0.316243093810957
eqtl-a-ENSG00000093134	ukb-b-4963	Diagnoses - secondary ICD10: N17.9 Acute renal failure, unspecified || id:ukb-b-4963	ENSG00000093134 || id:eqtl-a-ENSG00000093134	MR Egger	0.734385766211273	2	0.69267602665522
eqtl-a-ENSG00000093134	ukb-b-4963	Diagnoses - secondary ICD10: N17.9 Acute renal failure, unspecified || id:ukb-b-4963	ENSG00000093134 || id:eqtl-a-ENSG00000093134	Inverse variance weighted	2.05499436888137	3	0.561071226035371
eqtl-a-ENSG00000095303	ukb-b-4963	Diagnoses - secondary ICD10: N17.9 Acute renal failure, unspecified || id:ukb-b-4963	ENSG00000095303 || id:eqtl-a-ENSG00000095303	MR Egger	4.49067552327326	4	0.34365455384225
eqtl-a-ENSG00000095303	ukb-b-4963	Diagnoses - secondary ICD10: N17.9 Acute renal failure, unspecified || id:ukb-b-4963	ENSG00000095303 || id:eqtl-a-ENSG00000095303	Inverse variance weighted	4.56223255423416	5	0.471600360509118
eqtl-a-ENSG00000095321	ukb-b-4963	Diagnoses - secondary ICD10: N17.9 Acute renal failure, unspecified || id:ukb-b-4963	ENSG00000095321 || id:eqtl-a-ENSG00000095321	MR Egger	3.33424839174651	4	0.503524260572616
eqtl-a-ENSG00000095321	ukb-b-4963	Diagnoses - secondary ICD10: N17.9 Acute renal failure, unspecified || id:ukb-b-4963	ENSG00000095321 || id:eqtl-a-ENSG00000095321	Inverse variance weighted	3.36998245463091	5	0.643145614441512
eqtl-a-ENSG00000095370	ukb-b-4963	Diagnoses - secondary ICD10: N17.9 Acute renal failure, unspecified || id:ukb-b-4963	ENSG00000095370 || id:eqtl-a-ENSG00000095370	MR Egger	0.829433021337167	1	0.362436528033011
eqtl-a-ENSG00000095370	ukb-b-4963	Diagnoses - secondary ICD10: N17.9 Acute renal failure, unspecified || id:ukb-b-4963	ENSG00000095370 || id:eqtl-a-ENSG00000095370	Inverse variance weighted	3.58056158836211	2	0.166913294804333
eqtl-a-ENSG00000095383	ukb-b-4963	Diagnoses - secondary ICD10: N17.9 Acute renal failure, unspecified || id:ukb-b-4963	ENSG00000095383 || id:eqtl-a-ENSG00000095383	MR Egger	0.610523971706607	1	0.434590593730687
eqtl-a-ENSG00000095383	ukb-b-4963	Diagnoses - secondary ICD10: N17.9 Acute renal failure, unspecified || id:ukb-b-4963	ENSG00000095383 || id:eqtl-a-ENSG00000095383	Inverse variance weighted	0.611083088260226	2	0.73672429762365
eqtl-a-ENSG00000095485	ukb-b-4963	Diagnoses - secondary ICD10: N17.9 Acute renal failure, unspecified || id:ukb-b-4963	ENSG00000095485 || id:eqtl-a-ENSG00000095485	MR Egger	0.130710330295172	2	0.936734708768393
eqtl-a-ENSG00000095485	ukb-b-4963	Diagnoses - secondary ICD10: N17.9 Acute renal failure, unspecified || id:ukb-b-4963	ENSG00000095485 || id:eqtl-a-ENSG00000095485	Inverse variance weighted	1.37792129408904	3	0.710718165113844
eqtl-a-ENSG00000095739	ukb-b-4963	Diagnoses - secondary ICD10: N17.9 Acute renal failure, unspecified || id:ukb-b-4963	ENSG00000095739 || id:eqtl-a-ENSG00000095739	MR Egger	5.93944411014646	4	0.203716496621456
eqtl-a-ENSG00000095739	ukb-b-4963	Diagnoses - secondary ICD10: N17.9 Acute renal failure, unspecified || id:ukb-b-4963	ENSG00000095739 || id:eqtl-a-ENSG00000095739	Inverse variance weighted	6.1185068214159	5	0.294857920350092
eqtl-a-ENSG00000095932	ukb-b-4963	Diagnoses - secondary ICD10: N17.9 Acute renal failure, unspecified || id:ukb-b-4963	ENSG00000095932 || id:eqtl-a-ENSG00000095932	MR Egger	2.33403439307931	3	0.506032194146368
eqtl-a-ENSG00000095932	ukb-b-4963	Diagnoses - secondary ICD10: N17.9 Acute renal failure, unspecified || id:ukb-b-4963	ENSG00000095932 || id:eqtl-a-ENSG00000095932	Inverse variance weighted	4.0842602140187	4	0.394722558715271
eqtl-a-ENSG00000096006	ukb-b-4963	Diagnoses - secondary ICD10: N17.9 Acute renal failure, unspecified || id:ukb-b-4963	ENSG00000096006 || id:eqtl-a-ENSG00000096006	MR Egger	1.06596423353594	2	0.586852295566877
eqtl-a-ENSG00000096006	ukb-b-4963	Diagnoses - secondary ICD10: N17.9 Acute renal failure, unspecified || id:ukb-b-4963	ENSG00000096006 || id:eqtl-a-ENSG00000096006	Inverse variance weighted	2.67341635716638	3	0.444763825682784
eqtl-a-ENSG00000096063	ukb-b-4963	Diagnoses - secondary ICD10: N17.9 Acute renal failure, unspecified || id:ukb-b-4963	ENSG00000096063 || id:eqtl-a-ENSG00000096063	MR Egger	0.567412533966852	2	0.752987789600711
eqtl-a-ENSG00000096063	ukb-b-4963	Diagnoses - secondary ICD10: N17.9 Acute renal failure, unspecified || id:ukb-b-4963	ENSG00000096063 || id:eqtl-a-ENSG00000096063	Inverse variance weighted	0.78732848279361	3	0.85249543056895
eqtl-a-ENSG00000096696	ukb-b-4963	Diagnoses - secondary ICD10: N17.9 Acute renal failure, unspecified || id:ukb-b-4963	ENSG00000096696 || id:eqtl-a-ENSG00000096696	MR Egger	2.10828656907753	1	0.146503274232476
eqtl-a-ENSG00000096696	ukb-b-4963	Diagnoses - secondary ICD10: N17.9 Acute renal failure, unspecified || id:ukb-b-4963	ENSG00000096696 || id:eqtl-a-ENSG00000096696	Inverse variance weighted	2.25890087618269	2	0.323210831985125
eqtl-a-ENSG00000096968	ukb-b-4963	Diagnoses - secondary ICD10: N17.9 Acute renal failure, unspecified || id:ukb-b-4963	ENSG00000096968 || id:eqtl-a-ENSG00000096968	MR Egger	1.72521482273348	1	0.189023164356243
eqtl-a-ENSG00000096968	ukb-b-4963	Diagnoses - secondary ICD10: N17.9 Acute renal failure, unspecified || id:ukb-b-4963	ENSG00000096968 || id:eqtl-a-ENSG00000096968	Inverse variance weighted	3.10456398746575	2	0.211764177500694
eqtl-a-ENSG00000096996	ukb-b-4963	Diagnoses - secondary ICD10: N17.9 Acute renal failure, unspecified || id:ukb-b-4963	ENSG00000096996 || id:eqtl-a-ENSG00000096996	MR Egger	0.0425001885927698	1	0.836669260570473
eqtl-a-ENSG00000096996	ukb-b-4963	Diagnoses - secondary ICD10: N17.9 Acute renal failure, unspecified || id:ukb-b-4963	ENSG00000096996 || id:eqtl-a-ENSG00000096996	Inverse variance weighted	3.48010498051015	2	0.175511187748193
eqtl-a-ENSG00000099139	ukb-b-4963	Diagnoses - secondary ICD10: N17.9 Acute renal failure, unspecified || id:ukb-b-4963	ENSG00000099139 || id:eqtl-a-ENSG00000099139	MR Egger	2.43457332661689	3	0.487231258693658
eqtl-a-ENSG00000099139	ukb-b-4963	Diagnoses - secondary ICD10: N17.9 Acute renal failure, unspecified || id:ukb-b-4963	ENSG00000099139 || id:eqtl-a-ENSG00000099139	Inverse variance weighted	3.31924793533827	4	0.505888383292191
eqtl-a-ENSG00000099194	ukb-b-4963	Diagnoses - secondary ICD10: N17.9 Acute renal failure, unspecified || id:ukb-b-4963	ENSG00000099194 || id:eqtl-a-ENSG00000099194	MR Egger	0.154422337982191	1	0.69434453636237
eqtl-a-ENSG00000099194	ukb-b-4963	Diagnoses - secondary ICD10: N17.9 Acute renal failure, unspecified || id:ukb-b-4963	ENSG00000099194 || id:eqtl-a-ENSG00000099194	Inverse variance weighted	6.44602125278202	2	0.0398349493999738
eqtl-a-ENSG00000099204	ukb-b-4963	Diagnoses - secondary ICD10: N17.9 Acute renal failure, unspecified || id:ukb-b-4963	ENSG00000099204 || id:eqtl-a-ENSG00000099204	MR Egger	1.67828269681623	2	0.432081371549136
eqtl-a-ENSG00000099204	ukb-b-4963	Diagnoses - secondary ICD10: N17.9 Acute renal failure, unspecified || id:ukb-b-4963	ENSG00000099204 || id:eqtl-a-ENSG00000099204	Inverse variance weighted	5.89106879893516	3	0.117031925539905
eqtl-a-ENSG00000099290	ukb-b-4963	Diagnoses - secondary ICD10: N17.9 Acute renal failure, unspecified || id:ukb-b-4963	ENSG00000099290 || id:eqtl-a-ENSG00000099290	MR Egger	0.0559454443814175	1	0.813023065379484
eqtl-a-ENSG00000099290	ukb-b-4963	Diagnoses - secondary ICD10: N17.9 Acute renal failure, unspecified || id:ukb-b-4963	ENSG00000099290 || id:eqtl-a-ENSG00000099290	Inverse variance weighted	0.493790247926207	2	0.781222620767599
eqtl-a-ENSG00000099785	ukb-b-4963	Diagnoses - secondary ICD10: N17.9 Acute renal failure, unspecified || id:ukb-b-4963	ENSG00000099785 || id:eqtl-a-ENSG00000099785	MR Egger	0.00967523932711161	1	0.921644217119255
eqtl-a-ENSG00000099785	ukb-b-4963	Diagnoses - secondary ICD10: N17.9 Acute renal failure, unspecified || id:ukb-b-4963	ENSG00000099785 || id:eqtl-a-ENSG00000099785	Inverse variance weighted	0.407848927557603	2	0.8155239704598
eqtl-a-ENSG00000099995	ukb-b-4963	Diagnoses - secondary ICD10: N17.9 Acute renal failure, unspecified || id:ukb-b-4963	ENSG00000099995 || id:eqtl-a-ENSG00000099995	MR Egger	0.233878183510975	1	0.628663005675293
eqtl-a-ENSG00000099995	ukb-b-4963	Diagnoses - secondary ICD10: N17.9 Acute renal failure, unspecified || id:ukb-b-4963	ENSG00000099995 || id:eqtl-a-ENSG00000099995	Inverse variance weighted	1.56325344763046	2	0.457660917524794
eqtl-a-ENSG00000100055	ukb-b-4963	Diagnoses - secondary ICD10: N17.9 Acute renal failure, unspecified || id:ukb-b-4963	ENSG00000100055 || id:eqtl-a-ENSG00000100055	MR Egger	0.136887753728934	2	0.933845868991106
eqtl-a-ENSG00000100055	ukb-b-4963	Diagnoses - secondary ICD10: N17.9 Acute renal failure, unspecified || id:ukb-b-4963	ENSG00000100055 || id:eqtl-a-ENSG00000100055	Inverse variance weighted	2.0323242685843	3	0.565724860506556
eqtl-a-ENSG00000100079	ukb-b-4963	Diagnoses - secondary ICD10: N17.9 Acute renal failure, unspecified || id:ukb-b-4963	ENSG00000100079 || id:eqtl-a-ENSG00000100079	MR Egger	3.78248392405101	1	0.0517917219361338
eqtl-a-ENSG00000100079	ukb-b-4963	Diagnoses - secondary ICD10: N17.9 Acute renal failure, unspecified || id:ukb-b-4963	ENSG00000100079 || id:eqtl-a-ENSG00000100079	Inverse variance weighted	3.94548746798562	2	0.139074748139293
eqtl-a-ENSG00000100097	ukb-b-4963	Diagnoses - secondary ICD10: N17.9 Acute renal failure, unspecified || id:ukb-b-4963	ENSG00000100097 || id:eqtl-a-ENSG00000100097	MR Egger	1.45079081038604	1	0.22840110268326
eqtl-a-ENSG00000100097	ukb-b-4963	Diagnoses - secondary ICD10: N17.9 Acute renal failure, unspecified || id:ukb-b-4963	ENSG00000100097 || id:eqtl-a-ENSG00000100097	Inverse variance weighted	1.46844187535722	2	0.479879169163745
eqtl-a-ENSG00000100104	ukb-b-4963	Diagnoses - secondary ICD10: N17.9 Acute renal failure, unspecified || id:ukb-b-4963	ENSG00000100104 || id:eqtl-a-ENSG00000100104	MR Egger	2.34213096500954	3	0.504497814028467
eqtl-a-ENSG00000100104	ukb-b-4963	Diagnoses - secondary ICD10: N17.9 Acute renal failure, unspecified || id:ukb-b-4963	ENSG00000100104 || id:eqtl-a-ENSG00000100104	Inverse variance weighted	2.64392549257165	4	0.619061964601481
eqtl-a-ENSG00000100116	ukb-b-4963	Diagnoses - secondary ICD10: N17.9 Acute renal failure, unspecified || id:ukb-b-4963	ENSG00000100116 || id:eqtl-a-ENSG00000100116	MR Egger	4.61523311972307	1	0.0316891875745421
eqtl-a-ENSG00000100116	ukb-b-4963	Diagnoses - secondary ICD10: N17.9 Acute renal failure, unspecified || id:ukb-b-4963	ENSG00000100116 || id:eqtl-a-ENSG00000100116	Inverse variance weighted	4.65155161541132	2	0.0977076123211928
eqtl-a-ENSG00000100181	ukb-b-4963	Diagnoses - secondary ICD10: N17.9 Acute renal failure, unspecified || id:ukb-b-4963	ENSG00000100181 || id:eqtl-a-ENSG00000100181	MR Egger	0.0105059680848997	1	0.918360904356178
eqtl-a-ENSG00000100181	ukb-b-4963	Diagnoses - secondary ICD10: N17.9 Acute renal failure, unspecified || id:ukb-b-4963	ENSG00000100181 || id:eqtl-a-ENSG00000100181	Inverse variance weighted	0.0153965525053242	2	0.99233127958434
eqtl-a-ENSG00000100225	ukb-b-4963	Diagnoses - secondary ICD10: N17.9 Acute renal failure, unspecified || id:ukb-b-4963	ENSG00000100225 || id:eqtl-a-ENSG00000100225	MR Egger	3.60519102324009	4	0.462065069209447
eqtl-a-ENSG00000100225	ukb-b-4963	Diagnoses - secondary ICD10: N17.9 Acute renal failure, unspecified || id:ukb-b-4963	ENSG00000100225 || id:eqtl-a-ENSG00000100225	Inverse variance weighted	4.57454171790465	5	0.46997238101991
eqtl-a-ENSG00000100243	ukb-b-4963	Diagnoses - secondary ICD10: N17.9 Acute renal failure, unspecified || id:ukb-b-4963	ENSG00000100243 || id:eqtl-a-ENSG00000100243	MR Egger	1.02244956939291	3	0.795820043936981
eqtl-a-ENSG00000100243	ukb-b-4963	Diagnoses - secondary ICD10: N17.9 Acute renal failure, unspecified || id:ukb-b-4963	ENSG00000100243 || id:eqtl-a-ENSG00000100243	Inverse variance weighted	2.53372747088083	4	0.638606721365388
eqtl-a-ENSG00000100284	ukb-b-4963	Diagnoses - secondary ICD10: N17.9 Acute renal failure, unspecified || id:ukb-b-4963	ENSG00000100284 || id:eqtl-a-ENSG00000100284	MR Egger	0.338334153998569	1	0.560792361631854
eqtl-a-ENSG00000100284	ukb-b-4963	Diagnoses - secondary ICD10: N17.9 Acute renal failure, unspecified || id:ukb-b-4963	ENSG00000100284 || id:eqtl-a-ENSG00000100284	Inverse variance weighted	0.489888509732778	2	0.782748171427088
eqtl-a-ENSG00000100292	ukb-b-4963	Diagnoses - secondary ICD10: N17.9 Acute renal failure, unspecified || id:ukb-b-4963	ENSG00000100292 || id:eqtl-a-ENSG00000100292	MR Egger	0.00201258242553496	1	0.964217453572244
eqtl-a-ENSG00000100292	ukb-b-4963	Diagnoses - secondary ICD10: N17.9 Acute renal failure, unspecified || id:ukb-b-4963	ENSG00000100292 || id:eqtl-a-ENSG00000100292	Inverse variance weighted	0.0366388775790734	2	0.981847342132075
eqtl-a-ENSG00000100300	ukb-b-4963	Diagnoses - secondary ICD10: N17.9 Acute renal failure, unspecified || id:ukb-b-4963	ENSG00000100300 || id:eqtl-a-ENSG00000100300	MR Egger	0.829400939761911	1	0.362445810719446
eqtl-a-ENSG00000100300	ukb-b-4963	Diagnoses - secondary ICD10: N17.9 Acute renal failure, unspecified || id:ukb-b-4963	ENSG00000100300 || id:eqtl-a-ENSG00000100300	Inverse variance weighted	1.12457175712467	2	0.569904840511143
eqtl-a-ENSG00000100311	ukb-b-4963	Diagnoses - secondary ICD10: N17.9 Acute renal failure, unspecified || id:ukb-b-4963	ENSG00000100311 || id:eqtl-a-ENSG00000100311	MR Egger	4.51894212263287	1	0.0335215524062781
eqtl-a-ENSG00000100311	ukb-b-4963	Diagnoses - secondary ICD10: N17.9 Acute renal failure, unspecified || id:ukb-b-4963	ENSG00000100311 || id:eqtl-a-ENSG00000100311	Inverse variance weighted	7.20423748036467	2	0.0272658918642363
eqtl-a-ENSG00000100321	ukb-b-4963	Diagnoses - secondary ICD10: N17.9 Acute renal failure, unspecified || id:ukb-b-4963	ENSG00000100321 || id:eqtl-a-ENSG00000100321	MR Egger	2.55487757742145	1	0.109954331290113
eqtl-a-ENSG00000100321	ukb-b-4963	Diagnoses - secondary ICD10: N17.9 Acute renal failure, unspecified || id:ukb-b-4963	ENSG00000100321 || id:eqtl-a-ENSG00000100321	Inverse variance weighted	2.6177582856209	2	0.270122655688393
eqtl-a-ENSG00000100325	ukb-b-4963	Diagnoses - secondary ICD10: N17.9 Acute renal failure, unspecified || id:ukb-b-4963	ENSG00000100325 || id:eqtl-a-ENSG00000100325	MR Egger	7.06444341956419	5	0.215891522190911
eqtl-a-ENSG00000100325	ukb-b-4963	Diagnoses - secondary ICD10: N17.9 Acute renal failure, unspecified || id:ukb-b-4963	ENSG00000100325 || id:eqtl-a-ENSG00000100325	Inverse variance weighted	7.36163846097279	6	0.288693439379465
eqtl-a-ENSG00000100346	ukb-b-4963	Diagnoses - secondary ICD10: N17.9 Acute renal failure, unspecified || id:ukb-b-4963	ENSG00000100346 || id:eqtl-a-ENSG00000100346	MR Egger	0.0588805745208329	1	0.808274066454336
eqtl-a-ENSG00000100346	ukb-b-4963	Diagnoses - secondary ICD10: N17.9 Acute renal failure, unspecified || id:ukb-b-4963	ENSG00000100346 || id:eqtl-a-ENSG00000100346	Inverse variance weighted	1.18974919945929	2	0.551631736299611
eqtl-a-ENSG00000100347	ukb-b-4963	Diagnoses - secondary ICD10: N17.9 Acute renal failure, unspecified || id:ukb-b-4963	ENSG00000100347 || id:eqtl-a-ENSG00000100347	MR Egger	1.81745857414632	1	0.177616087663093
eqtl-a-ENSG00000100347	ukb-b-4963	Diagnoses - secondary ICD10: N17.9 Acute renal failure, unspecified || id:ukb-b-4963	ENSG00000100347 || id:eqtl-a-ENSG00000100347	Inverse variance weighted	2.29740912878089	2	0.317047217722702
eqtl-a-ENSG00000100351	ukb-b-4963	Diagnoses - secondary ICD10: N17.9 Acute renal failure, unspecified || id:ukb-b-4963	ENSG00000100351 || id:eqtl-a-ENSG00000100351	MR Egger	2.73097582868067	3	0.43498891697068
eqtl-a-ENSG00000100351	ukb-b-4963	Diagnoses - secondary ICD10: N17.9 Acute renal failure, unspecified || id:ukb-b-4963	ENSG00000100351 || id:eqtl-a-ENSG00000100351	Inverse variance weighted	5.31305646496807	4	0.256657156622811
eqtl-a-ENSG00000100362	ukb-b-4963	Diagnoses - secondary ICD10: N17.9 Acute renal failure, unspecified || id:ukb-b-4963	ENSG00000100362 || id:eqtl-a-ENSG00000100362	MR Egger	0.0664104796619117	3	0.995537916895981
eqtl-a-ENSG00000100362	ukb-b-4963	Diagnoses - secondary ICD10: N17.9 Acute renal failure, unspecified || id:ukb-b-4963	ENSG00000100362 || id:eqtl-a-ENSG00000100362	Inverse variance weighted	0.804992415894489	4	0.937777510896798
eqtl-a-ENSG00000100364	ukb-b-4963	Diagnoses - secondary ICD10: N17.9 Acute renal failure, unspecified || id:ukb-b-4963	ENSG00000100364 || id:eqtl-a-ENSG00000100364	MR Egger	4.7204263603757	1	0.0298063517725651
eqtl-a-ENSG00000100364	ukb-b-4963	Diagnoses - secondary ICD10: N17.9 Acute renal failure, unspecified || id:ukb-b-4963	ENSG00000100364 || id:eqtl-a-ENSG00000100364	Inverse variance weighted	5.013631843646	2	0.0815274160686135
eqtl-a-ENSG00000100368	ukb-b-4963	Diagnoses - secondary ICD10: N17.9 Acute renal failure, unspecified || id:ukb-b-4963	ENSG00000100368 || id:eqtl-a-ENSG00000100368	MR Egger	0.489878990728087	1	0.483981288871145
eqtl-a-ENSG00000100368	ukb-b-4963	Diagnoses - secondary ICD10: N17.9 Acute renal failure, unspecified || id:ukb-b-4963	ENSG00000100368 || id:eqtl-a-ENSG00000100368	Inverse variance weighted	0.788954986284465	2	0.67403213366718
eqtl-a-ENSG00000100385	ukb-b-4963	Diagnoses - secondary ICD10: N17.9 Acute renal failure, unspecified || id:ukb-b-4963	ENSG00000100385 || id:eqtl-a-ENSG00000100385	MR Egger	10.0267364976834	5	0.0744812142546329
eqtl-a-ENSG00000100385	ukb-b-4963	Diagnoses - secondary ICD10: N17.9 Acute renal failure, unspecified || id:ukb-b-4963	ENSG00000100385 || id:eqtl-a-ENSG00000100385	Inverse variance weighted	14.9072359426213	6	0.0209906117415575
eqtl-a-ENSG00000100427	ukb-b-4963	Diagnoses - secondary ICD10: N17.9 Acute renal failure, unspecified || id:ukb-b-4963	ENSG00000100427 || id:eqtl-a-ENSG00000100427	MR Egger	0.581596831881662	1	0.445687093636817
eqtl-a-ENSG00000100427	ukb-b-4963	Diagnoses - secondary ICD10: N17.9 Acute renal failure, unspecified || id:ukb-b-4963	ENSG00000100427 || id:eqtl-a-ENSG00000100427	Inverse variance weighted	0.709136217510819	2	0.701476339284007
eqtl-a-ENSG00000100448	ukb-b-4963	Diagnoses - secondary ICD10: N17.9 Acute renal failure, unspecified || id:ukb-b-4963	ENSG00000100448 || id:eqtl-a-ENSG00000100448	MR Egger	6.5998055091085	3	0.0858084397713624
eqtl-a-ENSG00000100448	ukb-b-4963	Diagnoses - secondary ICD10: N17.9 Acute renal failure, unspecified || id:ukb-b-4963	ENSG00000100448 || id:eqtl-a-ENSG00000100448	Inverse variance weighted	7.18875676852594	4	0.126243219587447
eqtl-a-ENSG00000100450	ukb-b-4963	Diagnoses - secondary ICD10: N17.9 Acute renal failure, unspecified || id:ukb-b-4963	ENSG00000100450 || id:eqtl-a-ENSG00000100450	MR Egger	2.70668811466312	3	0.439091915617799
eqtl-a-ENSG00000100450	ukb-b-4963	Diagnoses - secondary ICD10: N17.9 Acute renal failure, unspecified || id:ukb-b-4963	ENSG00000100450 || id:eqtl-a-ENSG00000100450	Inverse variance weighted	3.23371355003894	4	0.51950290234249
eqtl-a-ENSG00000100461	ukb-b-4963	Diagnoses - secondary ICD10: N17.9 Acute renal failure, unspecified || id:ukb-b-4963	ENSG00000100461 || id:eqtl-a-ENSG00000100461	MR Egger	2.3301073893114	1	0.126893122901364
eqtl-a-ENSG00000100461	ukb-b-4963	Diagnoses - secondary ICD10: N17.9 Acute renal failure, unspecified || id:ukb-b-4963	ENSG00000100461 || id:eqtl-a-ENSG00000100461	Inverse variance weighted	2.62364765055601	2	0.269328400229087
eqtl-a-ENSG00000100505	ukb-b-4963	Diagnoses - secondary ICD10: N17.9 Acute renal failure, unspecified || id:ukb-b-4963	ENSG00000100505 || id:eqtl-a-ENSG00000100505	MR Egger	1.86980076454921	2	0.39262497599048
eqtl-a-ENSG00000100505	ukb-b-4963	Diagnoses - secondary ICD10: N17.9 Acute renal failure, unspecified || id:ukb-b-4963	ENSG00000100505 || id:eqtl-a-ENSG00000100505	Inverse variance weighted	1.87729307569362	3	0.598261220284227
eqtl-a-ENSG00000100558	ukb-b-4963	Diagnoses - secondary ICD10: N17.9 Acute renal failure, unspecified || id:ukb-b-4963	ENSG00000100558 || id:eqtl-a-ENSG00000100558	MR Egger	10.9466237700509	8	0.204741952369333
eqtl-a-ENSG00000100558	ukb-b-4963	Diagnoses - secondary ICD10: N17.9 Acute renal failure, unspecified || id:ukb-b-4963	ENSG00000100558 || id:eqtl-a-ENSG00000100558	Inverse variance weighted	13.5018661426724	9	0.141180794153167
eqtl-a-ENSG00000100601	ukb-b-4963	Diagnoses - secondary ICD10: N17.9 Acute renal failure, unspecified || id:ukb-b-4963	ENSG00000100601 || id:eqtl-a-ENSG00000100601	MR Egger	1.08398570810601	1	0.297807633908636
eqtl-a-ENSG00000100601	ukb-b-4963	Diagnoses - secondary ICD10: N17.9 Acute renal failure, unspecified || id:ukb-b-4963	ENSG00000100601 || id:eqtl-a-ENSG00000100601	Inverse variance weighted	1.08855626386155	2	0.580260503720694
eqtl-a-ENSG00000100605	ukb-b-4963	Diagnoses - secondary ICD10: N17.9 Acute renal failure, unspecified || id:ukb-b-4963	ENSG00000100605 || id:eqtl-a-ENSG00000100605	MR Egger	0.462316323330883	1	0.496543421484782
eqtl-a-ENSG00000100605	ukb-b-4963	Diagnoses - secondary ICD10: N17.9 Acute renal failure, unspecified || id:ukb-b-4963	ENSG00000100605 || id:eqtl-a-ENSG00000100605	Inverse variance weighted	0.966455836404799	2	0.616789229859717
eqtl-a-ENSG00000100664	ukb-b-4963	Diagnoses - secondary ICD10: N17.9 Acute renal failure, unspecified || id:ukb-b-4963	ENSG00000100664 || id:eqtl-a-ENSG00000100664	MR Egger	1.30575425539384	1	0.253164811707776
eqtl-a-ENSG00000100664	ukb-b-4963	Diagnoses - secondary ICD10: N17.9 Acute renal failure, unspecified || id:ukb-b-4963	ENSG00000100664 || id:eqtl-a-ENSG00000100664	Inverse variance weighted	1.39158313099104	2	0.498679554185189
eqtl-a-ENSG00000100721	ukb-b-4963	Diagnoses - secondary ICD10: N17.9 Acute renal failure, unspecified || id:ukb-b-4963	ENSG00000100721 || id:eqtl-a-ENSG00000100721	MR Egger	1.57095675965646	3	0.665992960013739
eqtl-a-ENSG00000100721	ukb-b-4963	Diagnoses - secondary ICD10: N17.9 Acute renal failure, unspecified || id:ukb-b-4963	ENSG00000100721 || id:eqtl-a-ENSG00000100721	Inverse variance weighted	3.46173249409983	4	0.48372080805136
eqtl-a-ENSG00000100906	ukb-b-4963	Diagnoses - secondary ICD10: N17.9 Acute renal failure, unspecified || id:ukb-b-4963	ENSG00000100906 || id:eqtl-a-ENSG00000100906	MR Egger	2.06525563270357	1	0.150689658069802
eqtl-a-ENSG00000100906	ukb-b-4963	Diagnoses - secondary ICD10: N17.9 Acute renal failure, unspecified || id:ukb-b-4963	ENSG00000100906 || id:eqtl-a-ENSG00000100906	Inverse variance weighted	3.65078703294953	2	0.161154214811848
eqtl-a-ENSG00000100918	ukb-b-4963	Diagnoses - secondary ICD10: N17.9 Acute renal failure, unspecified || id:ukb-b-4963	ENSG00000100918 || id:eqtl-a-ENSG00000100918	MR Egger	0.0832745282137163	1	0.772907958323814
eqtl-a-ENSG00000100918	ukb-b-4963	Diagnoses - secondary ICD10: N17.9 Acute renal failure, unspecified || id:ukb-b-4963	ENSG00000100918 || id:eqtl-a-ENSG00000100918	Inverse variance weighted	0.629216329909763	2	0.73007488715681
eqtl-a-ENSG00000100979	ukb-b-4963	Diagnoses - secondary ICD10: N17.9 Acute renal failure, unspecified || id:ukb-b-4963	ENSG00000100979 || id:eqtl-a-ENSG00000100979	MR Egger	1.38954836851865	1	0.238481384167831
eqtl-a-ENSG00000100979	ukb-b-4963	Diagnoses - secondary ICD10: N17.9 Acute renal failure, unspecified || id:ukb-b-4963	ENSG00000100979 || id:eqtl-a-ENSG00000100979	Inverse variance weighted	1.53320981028208	2	0.464587713120797
eqtl-a-ENSG00000100985	ukb-b-4963	Diagnoses - secondary ICD10: N17.9 Acute renal failure, unspecified || id:ukb-b-4963	ENSG00000100985 || id:eqtl-a-ENSG00000100985	MR Egger	1.86125941029564	1	0.17247951661229
eqtl-a-ENSG00000100985	ukb-b-4963	Diagnoses - secondary ICD10: N17.9 Acute renal failure, unspecified || id:ukb-b-4963	ENSG00000100985 || id:eqtl-a-ENSG00000100985	Inverse variance weighted	2.26965238146133	2	0.321477992333757
eqtl-a-ENSG00000101160	ukb-b-4963	Diagnoses - secondary ICD10: N17.9 Acute renal failure, unspecified || id:ukb-b-4963	ENSG00000101160 || id:eqtl-a-ENSG00000101160	MR Egger	4.51006928083159	1	0.033695875855402
eqtl-a-ENSG00000101160	ukb-b-4963	Diagnoses - secondary ICD10: N17.9 Acute renal failure, unspecified || id:ukb-b-4963	ENSG00000101160 || id:eqtl-a-ENSG00000101160	Inverse variance weighted	5.15445000226592	2	0.0759845688215755
eqtl-a-ENSG00000101162	ukb-b-4963	Diagnoses - secondary ICD10: N17.9 Acute renal failure, unspecified || id:ukb-b-4963	ENSG00000101162 || id:eqtl-a-ENSG00000101162	MR Egger	3.82313723971749	4	0.430470432480943
eqtl-a-ENSG00000101162	ukb-b-4963	Diagnoses - secondary ICD10: N17.9 Acute renal failure, unspecified || id:ukb-b-4963	ENSG00000101162 || id:eqtl-a-ENSG00000101162	Inverse variance weighted	4.68394639798015	5	0.455655322548881
eqtl-a-ENSG00000101265	ukb-b-4963	Diagnoses - secondary ICD10: N17.9 Acute renal failure, unspecified || id:ukb-b-4963	ENSG00000101265 || id:eqtl-a-ENSG00000101265	MR Egger	1.87575170580454	2	0.391458468222166
eqtl-a-ENSG00000101265	ukb-b-4963	Diagnoses - secondary ICD10: N17.9 Acute renal failure, unspecified || id:ukb-b-4963	ENSG00000101265 || id:eqtl-a-ENSG00000101265	Inverse variance weighted	3.22268402657996	3	0.35854935966675
eqtl-a-ENSG00000101335	ukb-b-4963	Diagnoses - secondary ICD10: N17.9 Acute renal failure, unspecified || id:ukb-b-4963	ENSG00000101335 || id:eqtl-a-ENSG00000101335	MR Egger	8.71940121129763	8	0.366517107964813
eqtl-a-ENSG00000101335	ukb-b-4963	Diagnoses - secondary ICD10: N17.9 Acute renal failure, unspecified || id:ukb-b-4963	ENSG00000101335 || id:eqtl-a-ENSG00000101335	Inverse variance weighted	9.98332615671962	9	0.351836745099038
eqtl-a-ENSG00000101337	ukb-b-4963	Diagnoses - secondary ICD10: N17.9 Acute renal failure, unspecified || id:ukb-b-4963	ENSG00000101337 || id:eqtl-a-ENSG00000101337	MR Egger	2.03599691477925	1	0.153613437958945
eqtl-a-ENSG00000101337	ukb-b-4963	Diagnoses - secondary ICD10: N17.9 Acute renal failure, unspecified || id:ukb-b-4963	ENSG00000101337 || id:eqtl-a-ENSG00000101337	Inverse variance weighted	2.11970223402869	2	0.346507395545482
eqtl-a-ENSG00000101425	ukb-b-4963	Diagnoses - secondary ICD10: N17.9 Acute renal failure, unspecified || id:ukb-b-4963	ENSG00000101425 || id:eqtl-a-ENSG00000101425	MR Egger	11.3951785539824	4	0.0224639916072987
eqtl-a-ENSG00000101425	ukb-b-4963	Diagnoses - secondary ICD10: N17.9 Acute renal failure, unspecified || id:ukb-b-4963	ENSG00000101425 || id:eqtl-a-ENSG00000101425	Inverse variance weighted	13.1672328376788	5	0.0218610134244102
eqtl-a-ENSG00000101439	ukb-b-4963	Diagnoses - secondary ICD10: N17.9 Acute renal failure, unspecified || id:ukb-b-4963	ENSG00000101439 || id:eqtl-a-ENSG00000101439	MR Egger	3.04495388438895	1	0.080988416044145
eqtl-a-ENSG00000101439	ukb-b-4963	Diagnoses - secondary ICD10: N17.9 Acute renal failure, unspecified || id:ukb-b-4963	ENSG00000101439 || id:eqtl-a-ENSG00000101439	Inverse variance weighted	3.180771549102	2	0.203846957595267
eqtl-a-ENSG00000101457	ukb-b-4963	Diagnoses - secondary ICD10: N17.9 Acute renal failure, unspecified || id:ukb-b-4963	ENSG00000101457 || id:eqtl-a-ENSG00000101457	MR Egger	0.122141104512831	1	0.72672379178274
eqtl-a-ENSG00000101457	ukb-b-4963	Diagnoses - secondary ICD10: N17.9 Acute renal failure, unspecified || id:ukb-b-4963	ENSG00000101457 || id:eqtl-a-ENSG00000101457	Inverse variance weighted	0.130903859836049	2	0.936644070234716
eqtl-a-ENSG00000101460	ukb-b-4963	Diagnoses - secondary ICD10: N17.9 Acute renal failure, unspecified || id:ukb-b-4963	ENSG00000101460 || id:eqtl-a-ENSG00000101460	MR Egger	0.883854536497019	2	0.642796385462372
eqtl-a-ENSG00000101460	ukb-b-4963	Diagnoses - secondary ICD10: N17.9 Acute renal failure, unspecified || id:ukb-b-4963	ENSG00000101460 || id:eqtl-a-ENSG00000101460	Inverse variance weighted	3.79551164229775	3	0.284408633875279
eqtl-a-ENSG00000101470	ukb-b-4963	Diagnoses - secondary ICD10: N17.9 Acute renal failure, unspecified || id:ukb-b-4963	ENSG00000101470 || id:eqtl-a-ENSG00000101470	MR Egger	3.19907512531493	2	0.201989904074846
eqtl-a-ENSG00000101470	ukb-b-4963	Diagnoses - secondary ICD10: N17.9 Acute renal failure, unspecified || id:ukb-b-4963	ENSG00000101470 || id:eqtl-a-ENSG00000101470	Inverse variance weighted	5.37176212204824	3	0.146513050347179
eqtl-a-ENSG00000101474	ukb-b-4963	Diagnoses - secondary ICD10: N17.9 Acute renal failure, unspecified || id:ukb-b-4963	ENSG00000101474 || id:eqtl-a-ENSG00000101474	MR Egger	0.389595019946631	1	0.53251235325837
eqtl-a-ENSG00000101474	ukb-b-4963	Diagnoses - secondary ICD10: N17.9 Acute renal failure, unspecified || id:ukb-b-4963	ENSG00000101474 || id:eqtl-a-ENSG00000101474	Inverse variance weighted	0.403373703172184	2	0.817350839990069
eqtl-a-ENSG00000101558	ukb-b-4963	Diagnoses - secondary ICD10: N17.9 Acute renal failure, unspecified || id:ukb-b-4963	ENSG00000101558 || id:eqtl-a-ENSG00000101558	MR Egger	0.0125545561427151	1	0.910786048803861
eqtl-a-ENSG00000101558	ukb-b-4963	Diagnoses - secondary ICD10: N17.9 Acute renal failure, unspecified || id:ukb-b-4963	ENSG00000101558 || id:eqtl-a-ENSG00000101558	Inverse variance weighted	0.218196081909653	2	0.896642505501441
eqtl-a-ENSG00000101577	ukb-b-4963	Diagnoses - secondary ICD10: N17.9 Acute renal failure, unspecified || id:ukb-b-4963	ENSG00000101577 || id:eqtl-a-ENSG00000101577	MR Egger	0.0207739648349174	1	0.885396424075611
eqtl-a-ENSG00000101577	ukb-b-4963	Diagnoses - secondary ICD10: N17.9 Acute renal failure, unspecified || id:ukb-b-4963	ENSG00000101577 || id:eqtl-a-ENSG00000101577	Inverse variance weighted	3.16850859059464	2	0.205100680647318
eqtl-a-ENSG00000101773	ukb-b-4963	Diagnoses - secondary ICD10: N17.9 Acute renal failure, unspecified || id:ukb-b-4963	ENSG00000101773 || id:eqtl-a-ENSG00000101773	MR Egger	5.00527721741035	2	0.081868693929188
eqtl-a-ENSG00000101773	ukb-b-4963	Diagnoses - secondary ICD10: N17.9 Acute renal failure, unspecified || id:ukb-b-4963	ENSG00000101773 || id:eqtl-a-ENSG00000101773	Inverse variance weighted	5.9030196500427	3	0.116425050020212
eqtl-a-ENSG00000101782	ukb-b-4963	Diagnoses - secondary ICD10: N17.9 Acute renal failure, unspecified || id:ukb-b-4963	ENSG00000101782 || id:eqtl-a-ENSG00000101782	MR Egger	6.68659569687415	2	0.0353202844970103
eqtl-a-ENSG00000101782	ukb-b-4963	Diagnoses - secondary ICD10: N17.9 Acute renal failure, unspecified || id:ukb-b-4963	ENSG00000101782 || id:eqtl-a-ENSG00000101782	Inverse variance weighted	7.32132782125635	3	0.0623314707435878
eqtl-a-ENSG00000102145	ukb-b-4963	Diagnoses - secondary ICD10: N17.9 Acute renal failure, unspecified || id:ukb-b-4963	ENSG00000102145 || id:eqtl-a-ENSG00000102145	MR Egger	3.58271134440058	1	0.0583837861533493
eqtl-a-ENSG00000102145	ukb-b-4963	Diagnoses - secondary ICD10: N17.9 Acute renal failure, unspecified || id:ukb-b-4963	ENSG00000102145 || id:eqtl-a-ENSG00000102145	Inverse variance weighted	4.03983952171061	2	0.132666109668229
eqtl-a-ENSG00000102445	ukb-b-4963	Diagnoses - secondary ICD10: N17.9 Acute renal failure, unspecified || id:ukb-b-4963	ENSG00000102445 || id:eqtl-a-ENSG00000102445	MR Egger	0.0629632757659235	1	0.801872218456457
eqtl-a-ENSG00000102445	ukb-b-4963	Diagnoses - secondary ICD10: N17.9 Acute renal failure, unspecified || id:ukb-b-4963	ENSG00000102445 || id:eqtl-a-ENSG00000102445	Inverse variance weighted	1.27507511813404	2	0.528592450453882
eqtl-a-ENSG00000102524	ukb-b-4963	Diagnoses - secondary ICD10: N17.9 Acute renal failure, unspecified || id:ukb-b-4963	ENSG00000102524 || id:eqtl-a-ENSG00000102524	MR Egger	0.59903063345917	2	0.741177369909481
eqtl-a-ENSG00000102524	ukb-b-4963	Diagnoses - secondary ICD10: N17.9 Acute renal failure, unspecified || id:ukb-b-4963	ENSG00000102524 || id:eqtl-a-ENSG00000102524	Inverse variance weighted	3.06278830161651	3	0.382045402424976
eqtl-a-ENSG00000102575	ukb-b-4963	Diagnoses - secondary ICD10: N17.9 Acute renal failure, unspecified || id:ukb-b-4963	ENSG00000102575 || id:eqtl-a-ENSG00000102575	MR Egger	1.37038734360437	2	0.503992610964891
eqtl-a-ENSG00000102575	ukb-b-4963	Diagnoses - secondary ICD10: N17.9 Acute renal failure, unspecified || id:ukb-b-4963	ENSG00000102575 || id:eqtl-a-ENSG00000102575	Inverse variance weighted	1.47575031462849	3	0.687878347286061
eqtl-a-ENSG00000102760	ukb-b-4963	Diagnoses - secondary ICD10: N17.9 Acute renal failure, unspecified || id:ukb-b-4963	ENSG00000102760 || id:eqtl-a-ENSG00000102760	MR Egger	6.05844545211145	1	0.0138399460489731
eqtl-a-ENSG00000102760	ukb-b-4963	Diagnoses - secondary ICD10: N17.9 Acute renal failure, unspecified || id:ukb-b-4963	ENSG00000102760 || id:eqtl-a-ENSG00000102760	Inverse variance weighted	7.3572353914926	2	0.0252578647693295
eqtl-a-ENSG00000102804	ukb-b-4963	Diagnoses - secondary ICD10: N17.9 Acute renal failure, unspecified || id:ukb-b-4963	ENSG00000102804 || id:eqtl-a-ENSG00000102804	MR Egger	4.5948774073542	8	0.799867580572223
eqtl-a-ENSG00000102804	ukb-b-4963	Diagnoses - secondary ICD10: N17.9 Acute renal failure, unspecified || id:ukb-b-4963	ENSG00000102804 || id:eqtl-a-ENSG00000102804	Inverse variance weighted	5.28792265152561	9	0.808521786869214
eqtl-a-ENSG00000102837	ukb-b-4963	Diagnoses - secondary ICD10: N17.9 Acute renal failure, unspecified || id:ukb-b-4963	ENSG00000102837 || id:eqtl-a-ENSG00000102837	MR Egger	8.89948451446712	5	0.113141174888748
eqtl-a-ENSG00000102837	ukb-b-4963	Diagnoses - secondary ICD10: N17.9 Acute renal failure, unspecified || id:ukb-b-4963	ENSG00000102837 || id:eqtl-a-ENSG00000102837	Inverse variance weighted	8.9128135593621	6	0.178541075374586
eqtl-a-ENSG00000102882	ukb-b-4963	Diagnoses - secondary ICD10: N17.9 Acute renal failure, unspecified || id:ukb-b-4963	ENSG00000102882 || id:eqtl-a-ENSG00000102882	MR Egger	0.108522028137802	1	0.741833100473429
eqtl-a-ENSG00000102882	ukb-b-4963	Diagnoses - secondary ICD10: N17.9 Acute renal failure, unspecified || id:ukb-b-4963	ENSG00000102882 || id:eqtl-a-ENSG00000102882	Inverse variance weighted	0.10946993586755	2	0.946736030112337
eqtl-a-ENSG00000103148	ukb-b-4963	Diagnoses - secondary ICD10: N17.9 Acute renal failure, unspecified || id:ukb-b-4963	ENSG00000103148 || id:eqtl-a-ENSG00000103148	MR Egger	4.15682706427953	3	0.245020016403587
eqtl-a-ENSG00000103148	ukb-b-4963	Diagnoses - secondary ICD10: N17.9 Acute renal failure, unspecified || id:ukb-b-4963	ENSG00000103148 || id:eqtl-a-ENSG00000103148	Inverse variance weighted	6.23596841974549	4	0.182205440293588
eqtl-a-ENSG00000103154	ukb-b-4963	Diagnoses - secondary ICD10: N17.9 Acute renal failure, unspecified || id:ukb-b-4963	ENSG00000103154 || id:eqtl-a-ENSG00000103154	MR Egger	0.0045935710566195	1	0.945964037838014
eqtl-a-ENSG00000103154	ukb-b-4963	Diagnoses - secondary ICD10: N17.9 Acute renal failure, unspecified || id:ukb-b-4963	ENSG00000103154 || id:eqtl-a-ENSG00000103154	Inverse variance weighted	2.67340613412515	2	0.262710380855513
eqtl-a-ENSG00000103184	ukb-b-4963	Diagnoses - secondary ICD10: N17.9 Acute renal failure, unspecified || id:ukb-b-4963	ENSG00000103184 || id:eqtl-a-ENSG00000103184	MR Egger	3.56870543544671	4	0.467508715011311
eqtl-a-ENSG00000103184	ukb-b-4963	Diagnoses - secondary ICD10: N17.9 Acute renal failure, unspecified || id:ukb-b-4963	ENSG00000103184 || id:eqtl-a-ENSG00000103184	Inverse variance weighted	4.53208846417947	5	0.47560162574418
eqtl-a-ENSG00000103196	ukb-b-4963	Diagnoses - secondary ICD10: N17.9 Acute renal failure, unspecified || id:ukb-b-4963	ENSG00000103196 || id:eqtl-a-ENSG00000103196	MR Egger	0.641414136485239	3	0.886889485820881
eqtl-a-ENSG00000103196	ukb-b-4963	Diagnoses - secondary ICD10: N17.9 Acute renal failure, unspecified || id:ukb-b-4963	ENSG00000103196 || id:eqtl-a-ENSG00000103196	Inverse variance weighted	1.06401387844685	4	0.899938961605493
eqtl-a-ENSG00000103202	ukb-b-4963	Diagnoses - secondary ICD10: N17.9 Acute renal failure, unspecified || id:ukb-b-4963	ENSG00000103202 || id:eqtl-a-ENSG00000103202	MR Egger	0.395782285770267	1	0.529275538602341
eqtl-a-ENSG00000103202	ukb-b-4963	Diagnoses - secondary ICD10: N17.9 Acute renal failure, unspecified || id:ukb-b-4963	ENSG00000103202 || id:eqtl-a-ENSG00000103202	Inverse variance weighted	0.42768474380885	2	0.807475655841543
eqtl-a-ENSG00000103257	ukb-b-4963	Diagnoses - secondary ICD10: N17.9 Acute renal failure, unspecified || id:ukb-b-4963	ENSG00000103257 || id:eqtl-a-ENSG00000103257	MR Egger	6.59595053566551	4	0.158844232943351
eqtl-a-ENSG00000103257	ukb-b-4963	Diagnoses - secondary ICD10: N17.9 Acute renal failure, unspecified || id:ukb-b-4963	ENSG00000103257 || id:eqtl-a-ENSG00000103257	Inverse variance weighted	6.76310280652622	5	0.238863185331288
eqtl-a-ENSG00000103342	ukb-b-4963	Diagnoses - secondary ICD10: N17.9 Acute renal failure, unspecified || id:ukb-b-4963	ENSG00000103342 || id:eqtl-a-ENSG00000103342	MR Egger	1.86771643153156	1	0.171736848735602
eqtl-a-ENSG00000103342	ukb-b-4963	Diagnoses - secondary ICD10: N17.9 Acute renal failure, unspecified || id:ukb-b-4963	ENSG00000103342 || id:eqtl-a-ENSG00000103342	Inverse variance weighted	7.49792307986823	2	0.0235421807810713
eqtl-a-ENSG00000103355	ukb-b-4963	Diagnoses - secondary ICD10: N17.9 Acute renal failure, unspecified || id:ukb-b-4963	ENSG00000103355 || id:eqtl-a-ENSG00000103355	MR Egger	0.617113629114481	3	0.892503665751063
eqtl-a-ENSG00000103355	ukb-b-4963	Diagnoses - secondary ICD10: N17.9 Acute renal failure, unspecified || id:ukb-b-4963	ENSG00000103355 || id:eqtl-a-ENSG00000103355	Inverse variance weighted	0.623603119612297	4	0.960405074539947
eqtl-a-ENSG00000103381	ukb-b-4963	Diagnoses - secondary ICD10: N17.9 Acute renal failure, unspecified || id:ukb-b-4963	ENSG00000103381 || id:eqtl-a-ENSG00000103381	MR Egger	1.16588428399589	1	0.280248525988393
eqtl-a-ENSG00000103381	ukb-b-4963	Diagnoses - secondary ICD10: N17.9 Acute renal failure, unspecified || id:ukb-b-4963	ENSG00000103381 || id:eqtl-a-ENSG00000103381	Inverse variance weighted	1.16888882205434	2	0.557415469685091
eqtl-a-ENSG00000103472	ukb-b-4963	Diagnoses - secondary ICD10: N17.9 Acute renal failure, unspecified || id:ukb-b-4963	ENSG00000103472 || id:eqtl-a-ENSG00000103472	MR Egger	0.170183451122446	1	0.679948820323358
eqtl-a-ENSG00000103472	ukb-b-4963	Diagnoses - secondary ICD10: N17.9 Acute renal failure, unspecified || id:ukb-b-4963	ENSG00000103472 || id:eqtl-a-ENSG00000103472	Inverse variance weighted	0.987735058068919	2	0.610261619682303
eqtl-a-ENSG00000103549	ukb-b-4963	Diagnoses - secondary ICD10: N17.9 Acute renal failure, unspecified || id:ukb-b-4963	ENSG00000103549 || id:eqtl-a-ENSG00000103549	MR Egger	1.45016738785148	1	0.228501095613875
eqtl-a-ENSG00000103549	ukb-b-4963	Diagnoses - secondary ICD10: N17.9 Acute renal failure, unspecified || id:ukb-b-4963	ENSG00000103549 || id:eqtl-a-ENSG00000103549	Inverse variance weighted	1.48479090046752	2	0.475972380671393
eqtl-a-ENSG00000103740	ukb-b-4963	Diagnoses - secondary ICD10: N17.9 Acute renal failure, unspecified || id:ukb-b-4963	ENSG00000103740 || id:eqtl-a-ENSG00000103740	MR Egger	0.824380294280156	2	0.662198348957944
eqtl-a-ENSG00000103740	ukb-b-4963	Diagnoses - secondary ICD10: N17.9 Acute renal failure, unspecified || id:ukb-b-4963	ENSG00000103740 || id:eqtl-a-ENSG00000103740	Inverse variance weighted	1.13192576215559	3	0.769373199321312
eqtl-a-ENSG00000103769	ukb-b-4963	Diagnoses - secondary ICD10: N17.9 Acute renal failure, unspecified || id:ukb-b-4963	ENSG00000103769 || id:eqtl-a-ENSG00000103769	MR Egger	0.799059617037757	1	0.371374677357909
eqtl-a-ENSG00000103769	ukb-b-4963	Diagnoses - secondary ICD10: N17.9 Acute renal failure, unspecified || id:ukb-b-4963	ENSG00000103769 || id:eqtl-a-ENSG00000103769	Inverse variance weighted	0.80324949444452	2	0.669231829680458
eqtl-a-ENSG00000103811	ukb-b-4963	Diagnoses - secondary ICD10: N17.9 Acute renal failure, unspecified || id:ukb-b-4963	ENSG00000103811 || id:eqtl-a-ENSG00000103811	MR Egger	0.0793561828737593	1	0.778171794759271
eqtl-a-ENSG00000103811	ukb-b-4963	Diagnoses - secondary ICD10: N17.9 Acute renal failure, unspecified || id:ukb-b-4963	ENSG00000103811 || id:eqtl-a-ENSG00000103811	Inverse variance weighted	1.12877415983038	2	0.56870861288693
eqtl-a-ENSG00000103876	ukb-b-4963	Diagnoses - secondary ICD10: N17.9 Acute renal failure, unspecified || id:ukb-b-4963	ENSG00000103876 || id:eqtl-a-ENSG00000103876	MR Egger	0.0182060236402405	1	0.892667457953906
eqtl-a-ENSG00000103876	ukb-b-4963	Diagnoses - secondary ICD10: N17.9 Acute renal failure, unspecified || id:ukb-b-4963	ENSG00000103876 || id:eqtl-a-ENSG00000103876	Inverse variance weighted	0.868731342613476	2	0.647675375876913
eqtl-a-ENSG00000103942	ukb-b-4963	Diagnoses - secondary ICD10: N17.9 Acute renal failure, unspecified || id:ukb-b-4963	ENSG00000103942 || id:eqtl-a-ENSG00000103942	MR Egger	1.41143592632744	2	0.493753949819822
eqtl-a-ENSG00000103942	ukb-b-4963	Diagnoses - secondary ICD10: N17.9 Acute renal failure, unspecified || id:ukb-b-4963	ENSG00000103942 || id:eqtl-a-ENSG00000103942	Inverse variance weighted	2.68648484132038	3	0.442528942200879
eqtl-a-ENSG00000104043	ukb-b-4963	Diagnoses - secondary ICD10: N17.9 Acute renal failure, unspecified || id:ukb-b-4963	ENSG00000104043 || id:eqtl-a-ENSG00000104043	MR Egger	0.0542484422186648	1	0.815829002417178
eqtl-a-ENSG00000104043	ukb-b-4963	Diagnoses - secondary ICD10: N17.9 Acute renal failure, unspecified || id:ukb-b-4963	ENSG00000104043 || id:eqtl-a-ENSG00000104043	Inverse variance weighted	5.54046516670283	2	0.0626474322978035
eqtl-a-ENSG00000104081	ukb-b-4963	Diagnoses - secondary ICD10: N17.9 Acute renal failure, unspecified || id:ukb-b-4963	ENSG00000104081 || id:eqtl-a-ENSG00000104081	MR Egger	0.612259031067017	1	0.433938510706231
eqtl-a-ENSG00000104081	ukb-b-4963	Diagnoses - secondary ICD10: N17.9 Acute renal failure, unspecified || id:ukb-b-4963	ENSG00000104081 || id:eqtl-a-ENSG00000104081	Inverse variance weighted	0.659859539136888	2	0.718974225529001
eqtl-a-ENSG00000104093	ukb-b-4963	Diagnoses - secondary ICD10: N17.9 Acute renal failure, unspecified || id:ukb-b-4963	ENSG00000104093 || id:eqtl-a-ENSG00000104093	MR Egger	0.0401349504175788	1	0.841216955312135
eqtl-a-ENSG00000104093	ukb-b-4963	Diagnoses - secondary ICD10: N17.9 Acute renal failure, unspecified || id:ukb-b-4963	ENSG00000104093 || id:eqtl-a-ENSG00000104093	Inverse variance weighted	2.47343342213816	2	0.290335911426002
eqtl-a-ENSG00000104267	ukb-b-4963	Diagnoses - secondary ICD10: N17.9 Acute renal failure, unspecified || id:ukb-b-4963	ENSG00000104267 || id:eqtl-a-ENSG00000104267	MR Egger	1.22849297298267	5	0.94211481858511
eqtl-a-ENSG00000104267	ukb-b-4963	Diagnoses - secondary ICD10: N17.9 Acute renal failure, unspecified || id:ukb-b-4963	ENSG00000104267 || id:eqtl-a-ENSG00000104267	Inverse variance weighted	1.48234254298412	6	0.960658842894798
eqtl-a-ENSG00000104419	ukb-b-4963	Diagnoses - secondary ICD10: N17.9 Acute renal failure, unspecified || id:ukb-b-4963	ENSG00000104419 || id:eqtl-a-ENSG00000104419	MR Egger	3.95937287421072	1	0.0466110653549298
eqtl-a-ENSG00000104419	ukb-b-4963	Diagnoses - secondary ICD10: N17.9 Acute renal failure, unspecified || id:ukb-b-4963	ENSG00000104419 || id:eqtl-a-ENSG00000104419	Inverse variance weighted	3.97309653355901	2	0.13716807685062
eqtl-a-ENSG00000104490	ukb-b-4963	Diagnoses - secondary ICD10: N17.9 Acute renal failure, unspecified || id:ukb-b-4963	ENSG00000104490 || id:eqtl-a-ENSG00000104490	MR Egger	4.70442716012964	2	0.0951582884183931
eqtl-a-ENSG00000104490	ukb-b-4963	Diagnoses - secondary ICD10: N17.9 Acute renal failure, unspecified || id:ukb-b-4963	ENSG00000104490 || id:eqtl-a-ENSG00000104490	Inverse variance weighted	10.7397104655037	3	0.0132199321940979
eqtl-a-ENSG00000104522	ukb-b-4963	Diagnoses - secondary ICD10: N17.9 Acute renal failure, unspecified || id:ukb-b-4963	ENSG00000104522 || id:eqtl-a-ENSG00000104522	MR Egger	1.42745459489854	3	0.699112028418714
eqtl-a-ENSG00000104522	ukb-b-4963	Diagnoses - secondary ICD10: N17.9 Acute renal failure, unspecified || id:ukb-b-4963	ENSG00000104522 || id:eqtl-a-ENSG00000104522	Inverse variance weighted	1.42833873146256	4	0.839254956482499
eqtl-a-ENSG00000104687	ukb-b-4963	Diagnoses - secondary ICD10: N17.9 Acute renal failure, unspecified || id:ukb-b-4963	ENSG00000104687 || id:eqtl-a-ENSG00000104687	MR Egger	0.781652336818494	1	0.376636272393749
eqtl-a-ENSG00000104687	ukb-b-4963	Diagnoses - secondary ICD10: N17.9 Acute renal failure, unspecified || id:ukb-b-4963	ENSG00000104687 || id:eqtl-a-ENSG00000104687	Inverse variance weighted	0.788444292745131	2	0.674204267571146
eqtl-a-ENSG00000104728	ukb-b-4963	Diagnoses - secondary ICD10: N17.9 Acute renal failure, unspecified || id:ukb-b-4963	ENSG00000104728 || id:eqtl-a-ENSG00000104728	MR Egger	0.758731055764629	2	0.684295437883847
eqtl-a-ENSG00000104728	ukb-b-4963	Diagnoses - secondary ICD10: N17.9 Acute renal failure, unspecified || id:ukb-b-4963	ENSG00000104728 || id:eqtl-a-ENSG00000104728	Inverse variance weighted	5.37979200238676	3	0.146007802141014
eqtl-a-ENSG00000104731	ukb-b-4963	Diagnoses - secondary ICD10: N17.9 Acute renal failure, unspecified || id:ukb-b-4963	ENSG00000104731 || id:eqtl-a-ENSG00000104731	MR Egger	0.468650446512252	1	0.493608682233954
eqtl-a-ENSG00000104731	ukb-b-4963	Diagnoses - secondary ICD10: N17.9 Acute renal failure, unspecified || id:ukb-b-4963	ENSG00000104731 || id:eqtl-a-ENSG00000104731	Inverse variance weighted	2.72621284274242	2	0.25586471751905
eqtl-a-ENSG00000104856	ukb-b-4963	Diagnoses - secondary ICD10: N17.9 Acute renal failure, unspecified || id:ukb-b-4963	ENSG00000104856 || id:eqtl-a-ENSG00000104856	MR Egger	1.37299778435542	2	0.503335218654194
eqtl-a-ENSG00000104856	ukb-b-4963	Diagnoses - secondary ICD10: N17.9 Acute renal failure, unspecified || id:ukb-b-4963	ENSG00000104856 || id:eqtl-a-ENSG00000104856	Inverse variance weighted	1.70744720141573	3	0.635279383444738
eqtl-a-ENSG00000104892	ukb-b-4963	Diagnoses - secondary ICD10: N17.9 Acute renal failure, unspecified || id:ukb-b-4963	ENSG00000104892 || id:eqtl-a-ENSG00000104892	MR Egger	0.567261579785614	3	0.903884445653472
eqtl-a-ENSG00000104892	ukb-b-4963	Diagnoses - secondary ICD10: N17.9 Acute renal failure, unspecified || id:ukb-b-4963	ENSG00000104892 || id:eqtl-a-ENSG00000104892	Inverse variance weighted	4.74234696374057	4	0.314770151614893
eqtl-a-ENSG00000104903	ukb-b-4963	Diagnoses - secondary ICD10: N17.9 Acute renal failure, unspecified || id:ukb-b-4963	ENSG00000104903 || id:eqtl-a-ENSG00000104903	MR Egger	2.6786955658593	2	0.262016504500167
eqtl-a-ENSG00000104903	ukb-b-4963	Diagnoses - secondary ICD10: N17.9 Acute renal failure, unspecified || id:ukb-b-4963	ENSG00000104903 || id:eqtl-a-ENSG00000104903	Inverse variance weighted	2.69912906313184	3	0.440375321248074
eqtl-a-ENSG00000104921	ukb-b-4963	Diagnoses - secondary ICD10: N17.9 Acute renal failure, unspecified || id:ukb-b-4963	ENSG00000104921 || id:eqtl-a-ENSG00000104921	MR Egger	2.29348089812994	3	0.513770944154615
eqtl-a-ENSG00000104921	ukb-b-4963	Diagnoses - secondary ICD10: N17.9 Acute renal failure, unspecified || id:ukb-b-4963	ENSG00000104921 || id:eqtl-a-ENSG00000104921	Inverse variance weighted	3.27217452402591	4	0.513353009916852
eqtl-a-ENSG00000104973	ukb-b-4963	Diagnoses - secondary ICD10: N17.9 Acute renal failure, unspecified || id:ukb-b-4963	ENSG00000104973 || id:eqtl-a-ENSG00000104973	MR Egger	0.307580872569491	1	0.579168466318461
eqtl-a-ENSG00000104973	ukb-b-4963	Diagnoses - secondary ICD10: N17.9 Acute renal failure, unspecified || id:ukb-b-4963	ENSG00000104973 || id:eqtl-a-ENSG00000104973	Inverse variance weighted	0.535932177285351	2	0.764933720603769
eqtl-a-ENSG00000105223	ukb-b-4963	Diagnoses - secondary ICD10: N17.9 Acute renal failure, unspecified || id:ukb-b-4963	ENSG00000105223 || id:eqtl-a-ENSG00000105223	MR Egger	1.13797429896665	2	0.566098521606984
eqtl-a-ENSG00000105223	ukb-b-4963	Diagnoses - secondary ICD10: N17.9 Acute renal failure, unspecified || id:ukb-b-4963	ENSG00000105223 || id:eqtl-a-ENSG00000105223	Inverse variance weighted	1.14689139123327	3	0.765768045408971
eqtl-a-ENSG00000105251	ukb-b-4963	Diagnoses - secondary ICD10: N17.9 Acute renal failure, unspecified || id:ukb-b-4963	ENSG00000105251 || id:eqtl-a-ENSG00000105251	MR Egger	0.012434178282247	1	0.911213009311393
eqtl-a-ENSG00000105251	ukb-b-4963	Diagnoses - secondary ICD10: N17.9 Acute renal failure, unspecified || id:ukb-b-4963	ENSG00000105251 || id:eqtl-a-ENSG00000105251	Inverse variance weighted	0.0358286499922804	2	0.982245182613274
eqtl-a-ENSG00000105281	ukb-b-4963	Diagnoses - secondary ICD10: N17.9 Acute renal failure, unspecified || id:ukb-b-4963	ENSG00000105281 || id:eqtl-a-ENSG00000105281	MR Egger	3.21919989940533	3	0.359047758330685
eqtl-a-ENSG00000105281	ukb-b-4963	Diagnoses - secondary ICD10: N17.9 Acute renal failure, unspecified || id:ukb-b-4963	ENSG00000105281 || id:eqtl-a-ENSG00000105281	Inverse variance weighted	5.27277267413906	4	0.260436577198686
eqtl-a-ENSG00000105339	ukb-b-4963	Diagnoses - secondary ICD10: N17.9 Acute renal failure, unspecified || id:ukb-b-4963	ENSG00000105339 || id:eqtl-a-ENSG00000105339	MR Egger	0.761859527826301	2	0.683225875046623
eqtl-a-ENSG00000105339	ukb-b-4963	Diagnoses - secondary ICD10: N17.9 Acute renal failure, unspecified || id:ukb-b-4963	ENSG00000105339 || id:eqtl-a-ENSG00000105339	Inverse variance weighted	0.926316056813902	3	0.819072939796042
eqtl-a-ENSG00000105369	ukb-b-4963	Diagnoses - secondary ICD10: N17.9 Acute renal failure, unspecified || id:ukb-b-4963	ENSG00000105369 || id:eqtl-a-ENSG00000105369	MR Egger	1.29468381199056	2	0.523435269393314
eqtl-a-ENSG00000105369	ukb-b-4963	Diagnoses - secondary ICD10: N17.9 Acute renal failure, unspecified || id:ukb-b-4963	ENSG00000105369 || id:eqtl-a-ENSG00000105369	Inverse variance weighted	1.36147470748604	3	0.71458959052037
eqtl-a-ENSG00000105374	ukb-b-4963	Diagnoses - secondary ICD10: N17.9 Acute renal failure, unspecified || id:ukb-b-4963	ENSG00000105374 || id:eqtl-a-ENSG00000105374	MR Egger	0.791331072749802	1	0.373697941598938
eqtl-a-ENSG00000105374	ukb-b-4963	Diagnoses - secondary ICD10: N17.9 Acute renal failure, unspecified || id:ukb-b-4963	ENSG00000105374 || id:eqtl-a-ENSG00000105374	Inverse variance weighted	1.08506752347638	2	0.581273576177135
eqtl-a-ENSG00000105383	ukb-b-4963	Diagnoses - secondary ICD10: N17.9 Acute renal failure, unspecified || id:ukb-b-4963	ENSG00000105383 || id:eqtl-a-ENSG00000105383	MR Egger	0.186202901636776	1	0.666095880247305
eqtl-a-ENSG00000105383	ukb-b-4963	Diagnoses - secondary ICD10: N17.9 Acute renal failure, unspecified || id:ukb-b-4963	ENSG00000105383 || id:eqtl-a-ENSG00000105383	Inverse variance weighted	0.485780541287969	2	0.7843575761014
eqtl-a-ENSG00000105397	ukb-b-4963	Diagnoses - secondary ICD10: N17.9 Acute renal failure, unspecified || id:ukb-b-4963	ENSG00000105397 || id:eqtl-a-ENSG00000105397	MR Egger	0.446327563113442	1	0.5040841151956
eqtl-a-ENSG00000105397	ukb-b-4963	Diagnoses - secondary ICD10: N17.9 Acute renal failure, unspecified || id:ukb-b-4963	ENSG00000105397 || id:eqtl-a-ENSG00000105397	Inverse variance weighted	0.760604520054581	2	0.683654736480171
eqtl-a-ENSG00000105497	ukb-b-4963	Diagnoses - secondary ICD10: N17.9 Acute renal failure, unspecified || id:ukb-b-4963	ENSG00000105497 || id:eqtl-a-ENSG00000105497	MR Egger	0.307114101231354	1	0.579456510955089
eqtl-a-ENSG00000105497	ukb-b-4963	Diagnoses - secondary ICD10: N17.9 Acute renal failure, unspecified || id:ukb-b-4963	ENSG00000105497 || id:eqtl-a-ENSG00000105497	Inverse variance weighted	0.613254013010896	2	0.735925044975399
eqtl-a-ENSG00000105501	ukb-b-4963	Diagnoses - secondary ICD10: N17.9 Acute renal failure, unspecified || id:ukb-b-4963	ENSG00000105501 || id:eqtl-a-ENSG00000105501	MR Egger	0.492154740434503	2	0.781861729773353
eqtl-a-ENSG00000105501	ukb-b-4963	Diagnoses - secondary ICD10: N17.9 Acute renal failure, unspecified || id:ukb-b-4963	ENSG00000105501 || id:eqtl-a-ENSG00000105501	Inverse variance weighted	4.53110950986065	3	0.209532119084688
eqtl-a-ENSG00000105507	ukb-b-4963	Diagnoses - secondary ICD10: N17.9 Acute renal failure, unspecified || id:ukb-b-4963	ENSG00000105507 || id:eqtl-a-ENSG00000105507	MR Egger	0.657168749756778	4	0.956503931999741
eqtl-a-ENSG00000105507	ukb-b-4963	Diagnoses - secondary ICD10: N17.9 Acute renal failure, unspecified || id:ukb-b-4963	ENSG00000105507 || id:eqtl-a-ENSG00000105507	Inverse variance weighted	0.930799937472257	5	0.967951930686119
eqtl-a-ENSG00000105610	ukb-b-4963	Diagnoses - secondary ICD10: N17.9 Acute renal failure, unspecified || id:ukb-b-4963	ENSG00000105610 || id:eqtl-a-ENSG00000105610	MR Egger	3.84015445280386	3	0.279249915471975
eqtl-a-ENSG00000105610	ukb-b-4963	Diagnoses - secondary ICD10: N17.9 Acute renal failure, unspecified || id:ukb-b-4963	ENSG00000105610 || id:eqtl-a-ENSG00000105610	Inverse variance weighted	4.11659294598031	4	0.390456613753821
eqtl-a-ENSG00000105612	ukb-b-4963	Diagnoses - secondary ICD10: N17.9 Acute renal failure, unspecified || id:ukb-b-4963	ENSG00000105612 || id:eqtl-a-ENSG00000105612	MR Egger	1.87006715912696	4	0.759641323813141
eqtl-a-ENSG00000105612	ukb-b-4963	Diagnoses - secondary ICD10: N17.9 Acute renal failure, unspecified || id:ukb-b-4963	ENSG00000105612 || id:eqtl-a-ENSG00000105612	Inverse variance weighted	1.91902824944039	5	0.8602317761477
eqtl-a-ENSG00000105656	ukb-b-4963	Diagnoses - secondary ICD10: N17.9 Acute renal failure, unspecified || id:ukb-b-4963	ENSG00000105656 || id:eqtl-a-ENSG00000105656	MR Egger	0.96968872192862	1	0.32475782301374
eqtl-a-ENSG00000105656	ukb-b-4963	Diagnoses - secondary ICD10: N17.9 Acute renal failure, unspecified || id:ukb-b-4963	ENSG00000105656 || id:eqtl-a-ENSG00000105656	Inverse variance weighted	0.97182662811567	2	0.615135128570573
eqtl-a-ENSG00000105701	ukb-b-4963	Diagnoses - secondary ICD10: N17.9 Acute renal failure, unspecified || id:ukb-b-4963	ENSG00000105701 || id:eqtl-a-ENSG00000105701	MR Egger	3.47853573922637	1	0.0621697281327545
eqtl-a-ENSG00000105701	ukb-b-4963	Diagnoses - secondary ICD10: N17.9 Acute renal failure, unspecified || id:ukb-b-4963	ENSG00000105701 || id:eqtl-a-ENSG00000105701	Inverse variance weighted	3.50592969184922	2	0.173259493491683
eqtl-a-ENSG00000105835	ukb-b-4963	Diagnoses - secondary ICD10: N17.9 Acute renal failure, unspecified || id:ukb-b-4963	ENSG00000105835 || id:eqtl-a-ENSG00000105835	MR Egger	1.8285555972401	2	0.40080598422572
eqtl-a-ENSG00000105835	ukb-b-4963	Diagnoses - secondary ICD10: N17.9 Acute renal failure, unspecified || id:ukb-b-4963	ENSG00000105835 || id:eqtl-a-ENSG00000105835	Inverse variance weighted	3.14938410962654	3	0.369161595723942
eqtl-a-ENSG00000105928	ukb-b-4963	Diagnoses - secondary ICD10: N17.9 Acute renal failure, unspecified || id:ukb-b-4963	ENSG00000105928 || id:eqtl-a-ENSG00000105928	MR Egger	0.250736770109958	1	0.616556772144552
eqtl-a-ENSG00000105928	ukb-b-4963	Diagnoses - secondary ICD10: N17.9 Acute renal failure, unspecified || id:ukb-b-4963	ENSG00000105928 || id:eqtl-a-ENSG00000105928	Inverse variance weighted	1.89734742359668	2	0.387254293807976
eqtl-a-ENSG00000105971	ukb-b-4963	Diagnoses - secondary ICD10: N17.9 Acute renal failure, unspecified || id:ukb-b-4963	ENSG00000105971 || id:eqtl-a-ENSG00000105971	MR Egger	1.05438938177161	1	0.304498334223241
eqtl-a-ENSG00000105971	ukb-b-4963	Diagnoses - secondary ICD10: N17.9 Acute renal failure, unspecified || id:ukb-b-4963	ENSG00000105971 || id:eqtl-a-ENSG00000105971	Inverse variance weighted	1.05663998641025	2	0.589594661138323
eqtl-a-ENSG00000106034	ukb-b-4963	Diagnoses - secondary ICD10: N17.9 Acute renal failure, unspecified || id:ukb-b-4963	ENSG00000106034 || id:eqtl-a-ENSG00000106034	MR Egger	0.00278159507146499	1	0.957938407229439
eqtl-a-ENSG00000106034	ukb-b-4963	Diagnoses - secondary ICD10: N17.9 Acute renal failure, unspecified || id:ukb-b-4963	ENSG00000106034 || id:eqtl-a-ENSG00000106034	Inverse variance weighted	0.225800001240519	2	0.893239979093889
eqtl-a-ENSG00000106066	ukb-b-4963	Diagnoses - secondary ICD10: N17.9 Acute renal failure, unspecified || id:ukb-b-4963	ENSG00000106066 || id:eqtl-a-ENSG00000106066	MR Egger	1.87808215829767	2	0.391002596189163
eqtl-a-ENSG00000106066	ukb-b-4963	Diagnoses - secondary ICD10: N17.9 Acute renal failure, unspecified || id:ukb-b-4963	ENSG00000106066 || id:eqtl-a-ENSG00000106066	Inverse variance weighted	2.63897687603738	3	0.450697334244545
eqtl-a-ENSG00000106069	ukb-b-4963	Diagnoses - secondary ICD10: N17.9 Acute renal failure, unspecified || id:ukb-b-4963	ENSG00000106069 || id:eqtl-a-ENSG00000106069	MR Egger	0.70192813906882	1	0.402136569071227
eqtl-a-ENSG00000106069	ukb-b-4963	Diagnoses - secondary ICD10: N17.9 Acute renal failure, unspecified || id:ukb-b-4963	ENSG00000106069 || id:eqtl-a-ENSG00000106069	Inverse variance weighted	5.81481280661176	2	0.0546172013227318
eqtl-a-ENSG00000106261	ukb-b-4963	Diagnoses - secondary ICD10: N17.9 Acute renal failure, unspecified || id:ukb-b-4963	ENSG00000106261 || id:eqtl-a-ENSG00000106261	MR Egger	0.349106916803982	1	0.554619118662013
eqtl-a-ENSG00000106261	ukb-b-4963	Diagnoses - secondary ICD10: N17.9 Acute renal failure, unspecified || id:ukb-b-4963	ENSG00000106261 || id:eqtl-a-ENSG00000106261	Inverse variance weighted	3.35185328663998	2	0.187134692001582
eqtl-a-ENSG00000106263	ukb-b-4963	Diagnoses - secondary ICD10: N17.9 Acute renal failure, unspecified || id:ukb-b-4963	ENSG00000106263 || id:eqtl-a-ENSG00000106263	MR Egger	2.12910320066281	2	0.344882465284116
eqtl-a-ENSG00000106263	ukb-b-4963	Diagnoses - secondary ICD10: N17.9 Acute renal failure, unspecified || id:ukb-b-4963	ENSG00000106263 || id:eqtl-a-ENSG00000106263	Inverse variance weighted	4.86773842343725	3	0.181742155920028
eqtl-a-ENSG00000106537	ukb-b-4963	Diagnoses - secondary ICD10: N17.9 Acute renal failure, unspecified || id:ukb-b-4963	ENSG00000106537 || id:eqtl-a-ENSG00000106537	MR Egger	3.50463242984391	5	0.622686798295752
eqtl-a-ENSG00000106537	ukb-b-4963	Diagnoses - secondary ICD10: N17.9 Acute renal failure, unspecified || id:ukb-b-4963	ENSG00000106537 || id:eqtl-a-ENSG00000106537	Inverse variance weighted	3.60562529718297	6	0.729867785998873
eqtl-a-ENSG00000106546	ukb-b-4963	Diagnoses - secondary ICD10: N17.9 Acute renal failure, unspecified || id:ukb-b-4963	ENSG00000106546 || id:eqtl-a-ENSG00000106546	MR Egger	1.74188565280796	1	0.186900079334807
eqtl-a-ENSG00000106546	ukb-b-4963	Diagnoses - secondary ICD10: N17.9 Acute renal failure, unspecified || id:ukb-b-4963	ENSG00000106546 || id:eqtl-a-ENSG00000106546	Inverse variance weighted	2.44387205817857	2	0.294659145668054
eqtl-a-ENSG00000106733	ukb-b-4963	Diagnoses - secondary ICD10: N17.9 Acute renal failure, unspecified || id:ukb-b-4963	ENSG00000106733 || id:eqtl-a-ENSG00000106733	MR Egger	2.13467129707452	1	0.144001326423479
eqtl-a-ENSG00000106733	ukb-b-4963	Diagnoses - secondary ICD10: N17.9 Acute renal failure, unspecified || id:ukb-b-4963	ENSG00000106733 || id:eqtl-a-ENSG00000106733	Inverse variance weighted	5.96195620655345	2	0.0507431775161387
eqtl-a-ENSG00000106804	ukb-b-4963	Diagnoses - secondary ICD10: N17.9 Acute renal failure, unspecified || id:ukb-b-4963	ENSG00000106804 || id:eqtl-a-ENSG00000106804	MR Egger	5.31064329892008	2	0.0702762307178422
eqtl-a-ENSG00000106804	ukb-b-4963	Diagnoses - secondary ICD10: N17.9 Acute renal failure, unspecified || id:ukb-b-4963	ENSG00000106804 || id:eqtl-a-ENSG00000106804	Inverse variance weighted	6.37884733599341	3	0.0945648913734933
eqtl-a-ENSG00000106868	ukb-b-4963	Diagnoses - secondary ICD10: N17.9 Acute renal failure, unspecified || id:ukb-b-4963	ENSG00000106868 || id:eqtl-a-ENSG00000106868	MR Egger	0.0066047837246558	1	0.935227374327032
eqtl-a-ENSG00000106868	ukb-b-4963	Diagnoses - secondary ICD10: N17.9 Acute renal failure, unspecified || id:ukb-b-4963	ENSG00000106868 || id:eqtl-a-ENSG00000106868	Inverse variance weighted	0.544070015996794	2	0.76182759056393
eqtl-a-ENSG00000106992	ukb-b-4963	Diagnoses - secondary ICD10: N17.9 Acute renal failure, unspecified || id:ukb-b-4963	ENSG00000106992 || id:eqtl-a-ENSG00000106992	MR Egger	0.0488617390850878	1	0.825055902668889
eqtl-a-ENSG00000106992	ukb-b-4963	Diagnoses - secondary ICD10: N17.9 Acute renal failure, unspecified || id:ukb-b-4963	ENSG00000106992 || id:eqtl-a-ENSG00000106992	Inverse variance weighted	0.826950817289991	2	0.661347797618941
eqtl-a-ENSG00000107317	ukb-b-4963	Diagnoses - secondary ICD10: N17.9 Acute renal failure, unspecified || id:ukb-b-4963	ENSG00000107317 || id:eqtl-a-ENSG00000107317	MR Egger	3.5858583772837	1	0.058273303880583
eqtl-a-ENSG00000107317	ukb-b-4963	Diagnoses - secondary ICD10: N17.9 Acute renal failure, unspecified || id:ukb-b-4963	ENSG00000107317 || id:eqtl-a-ENSG00000107317	Inverse variance weighted	4.67933189247189	2	0.0963598222159181
eqtl-a-ENSG00000107372	ukb-b-4963	Diagnoses - secondary ICD10: N17.9 Acute renal failure, unspecified || id:ukb-b-4963	ENSG00000107372 || id:eqtl-a-ENSG00000107372	MR Egger	1.03164280563322	2	0.597010007459313
eqtl-a-ENSG00000107372	ukb-b-4963	Diagnoses - secondary ICD10: N17.9 Acute renal failure, unspecified || id:ukb-b-4963	ENSG00000107372 || id:eqtl-a-ENSG00000107372	Inverse variance weighted	1.29373601123032	3	0.73062105736542
eqtl-a-ENSG00000107438	ukb-b-4963	Diagnoses - secondary ICD10: N17.9 Acute renal failure, unspecified || id:ukb-b-4963	ENSG00000107438 || id:eqtl-a-ENSG00000107438	MR Egger	2.29917878713052	1	0.129442420113911
eqtl-a-ENSG00000107438	ukb-b-4963	Diagnoses - secondary ICD10: N17.9 Acute renal failure, unspecified || id:ukb-b-4963	ENSG00000107438 || id:eqtl-a-ENSG00000107438	Inverse variance weighted	2.31227503833012	2	0.314699356674149
eqtl-a-ENSG00000107521	ukb-b-4963	Diagnoses - secondary ICD10: N17.9 Acute renal failure, unspecified || id:ukb-b-4963	ENSG00000107521 || id:eqtl-a-ENSG00000107521	MR Egger	10.0206911117042	7	0.187403950135524
eqtl-a-ENSG00000107521	ukb-b-4963	Diagnoses - secondary ICD10: N17.9 Acute renal failure, unspecified || id:ukb-b-4963	ENSG00000107521 || id:eqtl-a-ENSG00000107521	Inverse variance weighted	10.3715888687716	8	0.239907500728165
eqtl-a-ENSG00000107537	ukb-b-4963	Diagnoses - secondary ICD10: N17.9 Acute renal failure, unspecified || id:ukb-b-4963	ENSG00000107537 || id:eqtl-a-ENSG00000107537	MR Egger	0.490935814822285	1	0.483510155640649
eqtl-a-ENSG00000107537	ukb-b-4963	Diagnoses - secondary ICD10: N17.9 Acute renal failure, unspecified || id:ukb-b-4963	ENSG00000107537 || id:eqtl-a-ENSG00000107537	Inverse variance weighted	0.627075162070325	2	0.730856912128177
eqtl-a-ENSG00000107551	ukb-b-4963	Diagnoses - secondary ICD10: N17.9 Acute renal failure, unspecified || id:ukb-b-4963	ENSG00000107551 || id:eqtl-a-ENSG00000107551	MR Egger	0.585035067685707	1	0.444345475076478
eqtl-a-ENSG00000107551	ukb-b-4963	Diagnoses - secondary ICD10: N17.9 Acute renal failure, unspecified || id:ukb-b-4963	ENSG00000107551 || id:eqtl-a-ENSG00000107551	Inverse variance weighted	1.06158415048583	2	0.588138934845707
eqtl-a-ENSG00000107736	ukb-b-4963	Diagnoses - secondary ICD10: N17.9 Acute renal failure, unspecified || id:ukb-b-4963	ENSG00000107736 || id:eqtl-a-ENSG00000107736	MR Egger	0.388060962893598	2	0.823632798366621
eqtl-a-ENSG00000107736	ukb-b-4963	Diagnoses - secondary ICD10: N17.9 Acute renal failure, unspecified || id:ukb-b-4963	ENSG00000107736 || id:eqtl-a-ENSG00000107736	Inverse variance weighted	0.415818288005868	3	0.936955767346395
eqtl-a-ENSG00000107745	ukb-b-4963	Diagnoses - secondary ICD10: N17.9 Acute renal failure, unspecified || id:ukb-b-4963	ENSG00000107745 || id:eqtl-a-ENSG00000107745	MR Egger	1.48124277760002	1	0.223580179415431
eqtl-a-ENSG00000107745	ukb-b-4963	Diagnoses - secondary ICD10: N17.9 Acute renal failure, unspecified || id:ukb-b-4963	ENSG00000107745 || id:eqtl-a-ENSG00000107745	Inverse variance weighted	2.09354092481163	2	0.351069713103813
eqtl-a-ENSG00000107771	ukb-b-4963	Diagnoses - secondary ICD10: N17.9 Acute renal failure, unspecified || id:ukb-b-4963	ENSG00000107771 || id:eqtl-a-ENSG00000107771	MR Egger	0.174070255657157	1	0.676519489653662
eqtl-a-ENSG00000107771	ukb-b-4963	Diagnoses - secondary ICD10: N17.9 Acute renal failure, unspecified || id:ukb-b-4963	ENSG00000107771 || id:eqtl-a-ENSG00000107771	Inverse variance weighted	0.603744692612132	2	0.739432450148766
eqtl-a-ENSG00000107798	ukb-b-4963	Diagnoses - secondary ICD10: N17.9 Acute renal failure, unspecified || id:ukb-b-4963	ENSG00000107798 || id:eqtl-a-ENSG00000107798	MR Egger	2.95626490918203	3	0.398417536709731
eqtl-a-ENSG00000107798	ukb-b-4963	Diagnoses - secondary ICD10: N17.9 Acute renal failure, unspecified || id:ukb-b-4963	ENSG00000107798 || id:eqtl-a-ENSG00000107798	Inverse variance weighted	3.60202903522822	4	0.462535097538826
eqtl-a-ENSG00000107902	ukb-b-4963	Diagnoses - secondary ICD10: N17.9 Acute renal failure, unspecified || id:ukb-b-4963	ENSG00000107902 || id:eqtl-a-ENSG00000107902	MR Egger	0.704956385733996	1	0.401123271621798
eqtl-a-ENSG00000107902	ukb-b-4963	Diagnoses - secondary ICD10: N17.9 Acute renal failure, unspecified || id:ukb-b-4963	ENSG00000107902 || id:eqtl-a-ENSG00000107902	Inverse variance weighted	3.70796662756782	2	0.156612087111508
eqtl-a-ENSG00000107957	ukb-b-4963	Diagnoses - secondary ICD10: N17.9 Acute renal failure, unspecified || id:ukb-b-4963	ENSG00000107957 || id:eqtl-a-ENSG00000107957	MR Egger	5.37627750644955	3	0.146228734606027
eqtl-a-ENSG00000107957	ukb-b-4963	Diagnoses - secondary ICD10: N17.9 Acute renal failure, unspecified || id:ukb-b-4963	ENSG00000107957 || id:eqtl-a-ENSG00000107957	Inverse variance weighted	5.79643516083589	4	0.214875140284277
eqtl-a-ENSG00000108039	ukb-b-4963	Diagnoses - secondary ICD10: N17.9 Acute renal failure, unspecified || id:ukb-b-4963	ENSG00000108039 || id:eqtl-a-ENSG00000108039	MR Egger	0.861672381947699	2	0.649965372249496
eqtl-a-ENSG00000108039	ukb-b-4963	Diagnoses - secondary ICD10: N17.9 Acute renal failure, unspecified || id:ukb-b-4963	ENSG00000108039 || id:eqtl-a-ENSG00000108039	Inverse variance weighted	1.50801643103371	3	0.680421382017835
eqtl-a-ENSG00000108107	ukb-b-4963	Diagnoses - secondary ICD10: N17.9 Acute renal failure, unspecified || id:ukb-b-4963	ENSG00000108107 || id:eqtl-a-ENSG00000108107	MR Egger	0.471373074334761	1	0.492356167462708
eqtl-a-ENSG00000108107	ukb-b-4963	Diagnoses - secondary ICD10: N17.9 Acute renal failure, unspecified || id:ukb-b-4963	ENSG00000108107 || id:eqtl-a-ENSG00000108107	Inverse variance weighted	0.665191763514046	2	0.717059912603491
eqtl-a-ENSG00000108175	ukb-b-4963	Diagnoses - secondary ICD10: N17.9 Acute renal failure, unspecified || id:ukb-b-4963	ENSG00000108175 || id:eqtl-a-ENSG00000108175	MR Egger	1.11804834210264	1	0.290339084774908
eqtl-a-ENSG00000108175	ukb-b-4963	Diagnoses - secondary ICD10: N17.9 Acute renal failure, unspecified || id:ukb-b-4963	ENSG00000108175 || id:eqtl-a-ENSG00000108175	Inverse variance weighted	1.25343127135172	2	0.534343902211798
eqtl-a-ENSG00000108179	ukb-b-4963	Diagnoses - secondary ICD10: N17.9 Acute renal failure, unspecified || id:ukb-b-4963	ENSG00000108179 || id:eqtl-a-ENSG00000108179	MR Egger	0.35402013908318	1	0.551846201456826
eqtl-a-ENSG00000108179	ukb-b-4963	Diagnoses - secondary ICD10: N17.9 Acute renal failure, unspecified || id:ukb-b-4963	ENSG00000108179 || id:eqtl-a-ENSG00000108179	Inverse variance weighted	1.84381371055896	2	0.397759847013702
eqtl-a-ENSG00000108244	ukb-b-4963	Diagnoses - secondary ICD10: N17.9 Acute renal failure, unspecified || id:ukb-b-4963	ENSG00000108244 || id:eqtl-a-ENSG00000108244	MR Egger	0.860853511904787	3	0.834862973756774
eqtl-a-ENSG00000108244	ukb-b-4963	Diagnoses - secondary ICD10: N17.9 Acute renal failure, unspecified || id:ukb-b-4963	ENSG00000108244 || id:eqtl-a-ENSG00000108244	Inverse variance weighted	1.9635374149036	4	0.742465425110998
eqtl-a-ENSG00000108309	ukb-b-4963	Diagnoses - secondary ICD10: N17.9 Acute renal failure, unspecified || id:ukb-b-4963	ENSG00000108309 || id:eqtl-a-ENSG00000108309	MR Egger	7.87654423608801	7	0.34360599251594
eqtl-a-ENSG00000108309	ukb-b-4963	Diagnoses - secondary ICD10: N17.9 Acute renal failure, unspecified || id:ukb-b-4963	ENSG00000108309 || id:eqtl-a-ENSG00000108309	Inverse variance weighted	7.90288776675757	8	0.44301347526139
eqtl-a-ENSG00000108384	ukb-b-4963	Diagnoses - secondary ICD10: N17.9 Acute renal failure, unspecified || id:ukb-b-4963	ENSG00000108384 || id:eqtl-a-ENSG00000108384	MR Egger	0.495878837287059	2	0.780407219973962
eqtl-a-ENSG00000108384	ukb-b-4963	Diagnoses - secondary ICD10: N17.9 Acute renal failure, unspecified || id:ukb-b-4963	ENSG00000108384 || id:eqtl-a-ENSG00000108384	Inverse variance weighted	5.93657811722276	3	0.114736939442114
eqtl-a-ENSG00000108387	ukb-b-4963	Diagnoses - secondary ICD10: N17.9 Acute renal failure, unspecified || id:ukb-b-4963	ENSG00000108387 || id:eqtl-a-ENSG00000108387	MR Egger	0.739760805229559	3	0.863814311132475
eqtl-a-ENSG00000108387	ukb-b-4963	Diagnoses - secondary ICD10: N17.9 Acute renal failure, unspecified || id:ukb-b-4963	ENSG00000108387 || id:eqtl-a-ENSG00000108387	Inverse variance weighted	1.68198693933526	4	0.793987060403481
eqtl-a-ENSG00000108405	ukb-b-4963	Diagnoses - secondary ICD10: N17.9 Acute renal failure, unspecified || id:ukb-b-4963	ENSG00000108405 || id:eqtl-a-ENSG00000108405	MR Egger	0.000445938367870509	1	0.983152122180716
eqtl-a-ENSG00000108405	ukb-b-4963	Diagnoses - secondary ICD10: N17.9 Acute renal failure, unspecified || id:ukb-b-4963	ENSG00000108405 || id:eqtl-a-ENSG00000108405	Inverse variance weighted	0.0185571948119606	2	0.990764315951114
eqtl-a-ENSG00000108582	ukb-b-4963	Diagnoses - secondary ICD10: N17.9 Acute renal failure, unspecified || id:ukb-b-4963	ENSG00000108582 || id:eqtl-a-ENSG00000108582	MR Egger	0.00620824694980523	1	0.937197725694587
eqtl-a-ENSG00000108582	ukb-b-4963	Diagnoses - secondary ICD10: N17.9 Acute renal failure, unspecified || id:ukb-b-4963	ENSG00000108582 || id:eqtl-a-ENSG00000108582	Inverse variance weighted	0.778697881396265	2	0.677497822200176
eqtl-a-ENSG00000108839	ukb-b-4963	Diagnoses - secondary ICD10: N17.9 Acute renal failure, unspecified || id:ukb-b-4963	ENSG00000108839 || id:eqtl-a-ENSG00000108839	MR Egger	4.1246060295297	6	0.659818193843208
eqtl-a-ENSG00000108839	ukb-b-4963	Diagnoses - secondary ICD10: N17.9 Acute renal failure, unspecified || id:ukb-b-4963	ENSG00000108839 || id:eqtl-a-ENSG00000108839	Inverse variance weighted	5.17807336909618	7	0.638242164897045
eqtl-a-ENSG00000108846	ukb-b-4963	Diagnoses - secondary ICD10: N17.9 Acute renal failure, unspecified || id:ukb-b-4963	ENSG00000108846 || id:eqtl-a-ENSG00000108846	MR Egger	7.16187914313418	12	0.846733012152682
eqtl-a-ENSG00000108846	ukb-b-4963	Diagnoses - secondary ICD10: N17.9 Acute renal failure, unspecified || id:ukb-b-4963	ENSG00000108846 || id:eqtl-a-ENSG00000108846	Inverse variance weighted	7.63814624402005	13	0.866349543406232
eqtl-a-ENSG00000108960	ukb-b-4963	Diagnoses - secondary ICD10: N17.9 Acute renal failure, unspecified || id:ukb-b-4963	ENSG00000108960 || id:eqtl-a-ENSG00000108960	MR Egger	6.17570783399665	7	0.519389406408453
eqtl-a-ENSG00000108960	ukb-b-4963	Diagnoses - secondary ICD10: N17.9 Acute renal failure, unspecified || id:ukb-b-4963	ENSG00000108960 || id:eqtl-a-ENSG00000108960	Inverse variance weighted	9.04675264300463	8	0.338367331296253
eqtl-a-ENSG00000109107	ukb-b-4963	Diagnoses - secondary ICD10: N17.9 Acute renal failure, unspecified || id:ukb-b-4963	ENSG00000109107 || id:eqtl-a-ENSG00000109107	MR Egger	1.4175665441628	2	0.492242758751306
eqtl-a-ENSG00000109107	ukb-b-4963	Diagnoses - secondary ICD10: N17.9 Acute renal failure, unspecified || id:ukb-b-4963	ENSG00000109107 || id:eqtl-a-ENSG00000109107	Inverse variance weighted	1.43529870840228	3	0.697281775271298
eqtl-a-ENSG00000109272	ukb-b-4963	Diagnoses - secondary ICD10: N17.9 Acute renal failure, unspecified || id:ukb-b-4963	ENSG00000109272 || id:eqtl-a-ENSG00000109272	MR Egger	7.86894911504868	5	0.163607527177186
eqtl-a-ENSG00000109272	ukb-b-4963	Diagnoses - secondary ICD10: N17.9 Acute renal failure, unspecified || id:ukb-b-4963	ENSG00000109272 || id:eqtl-a-ENSG00000109272	Inverse variance weighted	8.43583071484789	6	0.207879581686815
eqtl-a-ENSG00000109572	ukb-b-4963	Diagnoses - secondary ICD10: N17.9 Acute renal failure, unspecified || id:ukb-b-4963	ENSG00000109572 || id:eqtl-a-ENSG00000109572	MR Egger	1.60116355896376	1	0.205738395391848
eqtl-a-ENSG00000109572	ukb-b-4963	Diagnoses - secondary ICD10: N17.9 Acute renal failure, unspecified || id:ukb-b-4963	ENSG00000109572 || id:eqtl-a-ENSG00000109572	Inverse variance weighted	1.63813550755603	2	0.440842436697277
eqtl-a-ENSG00000109667	ukb-b-4963	Diagnoses - secondary ICD10: N17.9 Acute renal failure, unspecified || id:ukb-b-4963	ENSG00000109667 || id:eqtl-a-ENSG00000109667	MR Egger	0.318327110609142	2	0.852856858298191
eqtl-a-ENSG00000109667	ukb-b-4963	Diagnoses - secondary ICD10: N17.9 Acute renal failure, unspecified || id:ukb-b-4963	ENSG00000109667 || id:eqtl-a-ENSG00000109667	Inverse variance weighted	0.658610604896186	3	0.882893206780315
eqtl-a-ENSG00000109689	ukb-b-4963	Diagnoses - secondary ICD10: N17.9 Acute renal failure, unspecified || id:ukb-b-4963	ENSG00000109689 || id:eqtl-a-ENSG00000109689	MR Egger	0.722269103980865	1	0.395400609113727
eqtl-a-ENSG00000109689	ukb-b-4963	Diagnoses - secondary ICD10: N17.9 Acute renal failure, unspecified || id:ukb-b-4963	ENSG00000109689 || id:eqtl-a-ENSG00000109689	Inverse variance weighted	0.938337073656382	2	0.625522150752688
eqtl-a-ENSG00000109756	ukb-b-4963	Diagnoses - secondary ICD10: N17.9 Acute renal failure, unspecified || id:ukb-b-4963	ENSG00000109756 || id:eqtl-a-ENSG00000109756	MR Egger	0.0245719964322989	1	0.875438274944618
eqtl-a-ENSG00000109756	ukb-b-4963	Diagnoses - secondary ICD10: N17.9 Acute renal failure, unspecified || id:ukb-b-4963	ENSG00000109756 || id:eqtl-a-ENSG00000109756	Inverse variance weighted	0.035539830482314	2	0.982387038641879
eqtl-a-ENSG00000109790	ukb-b-4963	Diagnoses - secondary ICD10: N17.9 Acute renal failure, unspecified || id:ukb-b-4963	ENSG00000109790 || id:eqtl-a-ENSG00000109790	MR Egger	0.909354969913243	4	0.923214877027504
eqtl-a-ENSG00000109790	ukb-b-4963	Diagnoses - secondary ICD10: N17.9 Acute renal failure, unspecified || id:ukb-b-4963	ENSG00000109790 || id:eqtl-a-ENSG00000109790	Inverse variance weighted	2.07651159677657	5	0.838460144208241
eqtl-a-ENSG00000110074	ukb-b-4963	Diagnoses - secondary ICD10: N17.9 Acute renal failure, unspecified || id:ukb-b-4963	ENSG00000110074 || id:eqtl-a-ENSG00000110074	MR Egger	0.010204583176895	1	0.919536380156285
eqtl-a-ENSG00000110074	ukb-b-4963	Diagnoses - secondary ICD10: N17.9 Acute renal failure, unspecified || id:ukb-b-4963	ENSG00000110074 || id:eqtl-a-ENSG00000110074	Inverse variance weighted	1.85032728257133	2	0.396466535472731
eqtl-a-ENSG00000110077	ukb-b-4963	Diagnoses - secondary ICD10: N17.9 Acute renal failure, unspecified || id:ukb-b-4963	ENSG00000110077 || id:eqtl-a-ENSG00000110077	MR Egger	3.87887313961524	3	0.27484419414034
eqtl-a-ENSG00000110077	ukb-b-4963	Diagnoses - secondary ICD10: N17.9 Acute renal failure, unspecified || id:ukb-b-4963	ENSG00000110077 || id:eqtl-a-ENSG00000110077	Inverse variance weighted	5.45106076793625	4	0.244064887341637
eqtl-a-ENSG00000110079	ukb-b-4963	Diagnoses - secondary ICD10: N17.9 Acute renal failure, unspecified || id:ukb-b-4963	ENSG00000110079 || id:eqtl-a-ENSG00000110079	MR Egger	2.43514895231011	2	0.295947123880234
eqtl-a-ENSG00000110079	ukb-b-4963	Diagnoses - secondary ICD10: N17.9 Acute renal failure, unspecified || id:ukb-b-4963	ENSG00000110079 || id:eqtl-a-ENSG00000110079	Inverse variance weighted	5.06274189967053	3	0.167260104333441
eqtl-a-ENSG00000110315	ukb-b-4963	Diagnoses - secondary ICD10: N17.9 Acute renal failure, unspecified || id:ukb-b-4963	ENSG00000110315 || id:eqtl-a-ENSG00000110315	MR Egger	0.366594516979112	1	0.544866425191614
eqtl-a-ENSG00000110315	ukb-b-4963	Diagnoses - secondary ICD10: N17.9 Acute renal failure, unspecified || id:ukb-b-4963	ENSG00000110315 || id:eqtl-a-ENSG00000110315	Inverse variance weighted	1.64657459150565	2	0.438986202514495
eqtl-a-ENSG00000110777	ukb-b-4963	Diagnoses - secondary ICD10: N17.9 Acute renal failure, unspecified || id:ukb-b-4963	ENSG00000110777 || id:eqtl-a-ENSG00000110777	MR Egger	3.17485076720072	2	0.204451318414617
eqtl-a-ENSG00000110777	ukb-b-4963	Diagnoses - secondary ICD10: N17.9 Acute renal failure, unspecified || id:ukb-b-4963	ENSG00000110777 || id:eqtl-a-ENSG00000110777	Inverse variance weighted	3.61207400438964	3	0.306514746460938
eqtl-a-ENSG00000110799	ukb-b-4963	Diagnoses - secondary ICD10: N17.9 Acute renal failure, unspecified || id:ukb-b-4963	ENSG00000110799 || id:eqtl-a-ENSG00000110799	MR Egger	2.83604743248163	4	0.585626446553279
eqtl-a-ENSG00000110799	ukb-b-4963	Diagnoses - secondary ICD10: N17.9 Acute renal failure, unspecified || id:ukb-b-4963	ENSG00000110799 || id:eqtl-a-ENSG00000110799	Inverse variance weighted	5.47200717377162	5	0.361025160761218
eqtl-a-ENSG00000110931	ukb-b-4963	Diagnoses - secondary ICD10: N17.9 Acute renal failure, unspecified || id:ukb-b-4963	ENSG00000110931 || id:eqtl-a-ENSG00000110931	MR Egger	3.76857287812976	4	0.438231090214458
eqtl-a-ENSG00000110931	ukb-b-4963	Diagnoses - secondary ICD10: N17.9 Acute renal failure, unspecified || id:ukb-b-4963	ENSG00000110931 || id:eqtl-a-ENSG00000110931	Inverse variance weighted	3.91513016638337	5	0.561698806942421
eqtl-a-ENSG00000111144	ukb-b-4963	Diagnoses - secondary ICD10: N17.9 Acute renal failure, unspecified || id:ukb-b-4963	ENSG00000111144 || id:eqtl-a-ENSG00000111144	MR Egger	0.0749145469878422	2	0.96323557253216
eqtl-a-ENSG00000111144	ukb-b-4963	Diagnoses - secondary ICD10: N17.9 Acute renal failure, unspecified || id:ukb-b-4963	ENSG00000111144 || id:eqtl-a-ENSG00000111144	Inverse variance weighted	0.19548014763695	3	0.978315637396796
eqtl-a-ENSG00000111261	ukb-b-4963	Diagnoses - secondary ICD10: N17.9 Acute renal failure, unspecified || id:ukb-b-4963	ENSG00000111261 || id:eqtl-a-ENSG00000111261	MR Egger	5.51628833371465	1	0.0188401918541407
eqtl-a-ENSG00000111261	ukb-b-4963	Diagnoses - secondary ICD10: N17.9 Acute renal failure, unspecified || id:ukb-b-4963	ENSG00000111261 || id:eqtl-a-ENSG00000111261	Inverse variance weighted	7.56268860767901	2	0.0227920314061902
eqtl-a-ENSG00000111275	ukb-b-4963	Diagnoses - secondary ICD10: N17.9 Acute renal failure, unspecified || id:ukb-b-4963	ENSG00000111275 || id:eqtl-a-ENSG00000111275	MR Egger	0.865528044366138	2	0.648713555753118
eqtl-a-ENSG00000111275	ukb-b-4963	Diagnoses - secondary ICD10: N17.9 Acute renal failure, unspecified || id:ukb-b-4963	ENSG00000111275 || id:eqtl-a-ENSG00000111275	Inverse variance weighted	1.12881125987105	3	0.770123874875808
eqtl-a-ENSG00000111319	ukb-b-4963	Diagnoses - secondary ICD10: N17.9 Acute renal failure, unspecified || id:ukb-b-4963	ENSG00000111319 || id:eqtl-a-ENSG00000111319	MR Egger	0.664163879469198	1	0.415093774622266
eqtl-a-ENSG00000111319	ukb-b-4963	Diagnoses - secondary ICD10: N17.9 Acute renal failure, unspecified || id:ukb-b-4963	ENSG00000111319 || id:eqtl-a-ENSG00000111319	Inverse variance weighted	0.857465312319902	2	0.651334036049148
eqtl-a-ENSG00000111321	ukb-b-4963	Diagnoses - secondary ICD10: N17.9 Acute renal failure, unspecified || id:ukb-b-4963	ENSG00000111321 || id:eqtl-a-ENSG00000111321	MR Egger	0.181063022019667	2	0.913445549855744
eqtl-a-ENSG00000111321	ukb-b-4963	Diagnoses - secondary ICD10: N17.9 Acute renal failure, unspecified || id:ukb-b-4963	ENSG00000111321 || id:eqtl-a-ENSG00000111321	Inverse variance weighted	0.181859009213329	3	0.98046333774598
eqtl-a-ENSG00000111331	ukb-b-4963	Diagnoses - secondary ICD10: N17.9 Acute renal failure, unspecified || id:ukb-b-4963	ENSG00000111331 || id:eqtl-a-ENSG00000111331	MR Egger	2.90491789336398	6	0.820682582288078
eqtl-a-ENSG00000111331	ukb-b-4963	Diagnoses - secondary ICD10: N17.9 Acute renal failure, unspecified || id:ukb-b-4963	ENSG00000111331 || id:eqtl-a-ENSG00000111331	Inverse variance weighted	2.97254296449384	7	0.887530555966749
eqtl-a-ENSG00000111335	ukb-b-4963	Diagnoses - secondary ICD10: N17.9 Acute renal failure, unspecified || id:ukb-b-4963	ENSG00000111335 || id:eqtl-a-ENSG00000111335	MR Egger	0.54037967468462	3	0.909934717025012
eqtl-a-ENSG00000111335	ukb-b-4963	Diagnoses - secondary ICD10: N17.9 Acute renal failure, unspecified || id:ukb-b-4963	ENSG00000111335 || id:eqtl-a-ENSG00000111335	Inverse variance weighted	0.658837282618635	4	0.956306408371639
eqtl-a-ENSG00000111348	ukb-b-4963	Diagnoses - secondary ICD10: N17.9 Acute renal failure, unspecified || id:ukb-b-4963	ENSG00000111348 || id:eqtl-a-ENSG00000111348	MR Egger	0.0531216376809222	1	0.817717779277053
eqtl-a-ENSG00000111348	ukb-b-4963	Diagnoses - secondary ICD10: N17.9 Acute renal failure, unspecified || id:ukb-b-4963	ENSG00000111348 || id:eqtl-a-ENSG00000111348	Inverse variance weighted	0.0887492400484272	2	0.956595530499479
eqtl-a-ENSG00000111450	ukb-b-4963	Diagnoses - secondary ICD10: N17.9 Acute renal failure, unspecified || id:ukb-b-4963	ENSG00000111450 || id:eqtl-a-ENSG00000111450	MR Egger	0.122244098996385	1	0.726613214020162
eqtl-a-ENSG00000111450	ukb-b-4963	Diagnoses - secondary ICD10: N17.9 Acute renal failure, unspecified || id:ukb-b-4963	ENSG00000111450 || id:eqtl-a-ENSG00000111450	Inverse variance weighted	0.132198968558903	2	0.936037738619459
eqtl-a-ENSG00000111490	ukb-b-4963	Diagnoses - secondary ICD10: N17.9 Acute renal failure, unspecified || id:ukb-b-4963	ENSG00000111490 || id:eqtl-a-ENSG00000111490	MR Egger	0.714783483044491	1	0.397860370583214
eqtl-a-ENSG00000111490	ukb-b-4963	Diagnoses - secondary ICD10: N17.9 Acute renal failure, unspecified || id:ukb-b-4963	ENSG00000111490 || id:eqtl-a-ENSG00000111490	Inverse variance weighted	1.47817672388152	2	0.477549069046137
eqtl-a-ENSG00000111644	ukb-b-4963	Diagnoses - secondary ICD10: N17.9 Acute renal failure, unspecified || id:ukb-b-4963	ENSG00000111644 || id:eqtl-a-ENSG00000111644	MR Egger	3.27119904434744	5	0.658253897946922
eqtl-a-ENSG00000111644	ukb-b-4963	Diagnoses - secondary ICD10: N17.9 Acute renal failure, unspecified || id:ukb-b-4963	ENSG00000111644 || id:eqtl-a-ENSG00000111644	Inverse variance weighted	3.57963096757207	6	0.73334676677925
eqtl-a-ENSG00000111666	ukb-b-4963	Diagnoses - secondary ICD10: N17.9 Acute renal failure, unspecified || id:ukb-b-4963	ENSG00000111666 || id:eqtl-a-ENSG00000111666	MR Egger	0.0273249581103793	1	0.868705792130012
eqtl-a-ENSG00000111666	ukb-b-4963	Diagnoses - secondary ICD10: N17.9 Acute renal failure, unspecified || id:ukb-b-4963	ENSG00000111666 || id:eqtl-a-ENSG00000111666	Inverse variance weighted	2.25235495253603	2	0.32427042175164
eqtl-a-ENSG00000111674	ukb-b-4963	Diagnoses - secondary ICD10: N17.9 Acute renal failure, unspecified || id:ukb-b-4963	ENSG00000111674 || id:eqtl-a-ENSG00000111674	MR Egger	2.35702702011447	1	0.124719675305078
eqtl-a-ENSG00000111674	ukb-b-4963	Diagnoses - secondary ICD10: N17.9 Acute renal failure, unspecified || id:ukb-b-4963	ENSG00000111674 || id:eqtl-a-ENSG00000111674	Inverse variance weighted	2.61878969464279	2	0.269983388129886
eqtl-a-ENSG00000111678	ukb-b-4963	Diagnoses - secondary ICD10: N17.9 Acute renal failure, unspecified || id:ukb-b-4963	ENSG00000111678 || id:eqtl-a-ENSG00000111678	MR Egger	2.79460520444736	1	0.0945820594069805
eqtl-a-ENSG00000111678	ukb-b-4963	Diagnoses - secondary ICD10: N17.9 Acute renal failure, unspecified || id:ukb-b-4963	ENSG00000111678 || id:eqtl-a-ENSG00000111678	Inverse variance weighted	4.22784505777165	2	0.120763338487463
eqtl-a-ENSG00000111729	ukb-b-4963	Diagnoses - secondary ICD10: N17.9 Acute renal failure, unspecified || id:ukb-b-4963	ENSG00000111729 || id:eqtl-a-ENSG00000111729	MR Egger	0.469177192235023	1	0.493365942288957
eqtl-a-ENSG00000111729	ukb-b-4963	Diagnoses - secondary ICD10: N17.9 Acute renal failure, unspecified || id:ukb-b-4963	ENSG00000111729 || id:eqtl-a-ENSG00000111729	Inverse variance weighted	2.4409324538083	2	0.295092554759017
eqtl-a-ENSG00000111796	ukb-b-4963	Diagnoses - secondary ICD10: N17.9 Acute renal failure, unspecified || id:ukb-b-4963	ENSG00000111796 || id:eqtl-a-ENSG00000111796	MR Egger	11.7844401195274	4	0.0190283213579232
eqtl-a-ENSG00000111796	ukb-b-4963	Diagnoses - secondary ICD10: N17.9 Acute renal failure, unspecified || id:ukb-b-4963	ENSG00000111796 || id:eqtl-a-ENSG00000111796	Inverse variance weighted	13.3213326763581	5	0.0205465914914854
eqtl-a-ENSG00000111801	ukb-b-4963	Diagnoses - secondary ICD10: N17.9 Acute renal failure, unspecified || id:ukb-b-4963	ENSG00000111801 || id:eqtl-a-ENSG00000111801	MR Egger	1.3962227426342	1	0.237357031791984
eqtl-a-ENSG00000111801	ukb-b-4963	Diagnoses - secondary ICD10: N17.9 Acute renal failure, unspecified || id:ukb-b-4963	ENSG00000111801 || id:eqtl-a-ENSG00000111801	Inverse variance weighted	1.94391077323998	2	0.378342508449668
eqtl-a-ENSG00000111802	ukb-b-4963	Diagnoses - secondary ICD10: N17.9 Acute renal failure, unspecified || id:ukb-b-4963	ENSG00000111802 || id:eqtl-a-ENSG00000111802	MR Egger	1.07964398627258	2	0.582851994795883
eqtl-a-ENSG00000111802	ukb-b-4963	Diagnoses - secondary ICD10: N17.9 Acute renal failure, unspecified || id:ukb-b-4963	ENSG00000111802 || id:eqtl-a-ENSG00000111802	Inverse variance weighted	1.26690115170584	3	0.737007322575789
eqtl-a-ENSG00000111817	ukb-b-4963	Diagnoses - secondary ICD10: N17.9 Acute renal failure, unspecified || id:ukb-b-4963	ENSG00000111817 || id:eqtl-a-ENSG00000111817	MR Egger	1.21014491210722	2	0.546034861675157
eqtl-a-ENSG00000111817	ukb-b-4963	Diagnoses - secondary ICD10: N17.9 Acute renal failure, unspecified || id:ukb-b-4963	ENSG00000111817 || id:eqtl-a-ENSG00000111817	Inverse variance weighted	1.23192095251516	3	0.745358966714947
eqtl-a-ENSG00000111837	ukb-b-4963	Diagnoses - secondary ICD10: N17.9 Acute renal failure, unspecified || id:ukb-b-4963	ENSG00000111837 || id:eqtl-a-ENSG00000111837	MR Egger	4.05717628143602	6	0.668938971182537
eqtl-a-ENSG00000111837	ukb-b-4963	Diagnoses - secondary ICD10: N17.9 Acute renal failure, unspecified || id:ukb-b-4963	ENSG00000111837 || id:eqtl-a-ENSG00000111837	Inverse variance weighted	4.12100606356106	7	0.765739193855994
eqtl-a-ENSG00000111913	ukb-b-4963	Diagnoses - secondary ICD10: N17.9 Acute renal failure, unspecified || id:ukb-b-4963	ENSG00000111913 || id:eqtl-a-ENSG00000111913	MR Egger	0.534323979263667	1	0.464794620228637
eqtl-a-ENSG00000111913	ukb-b-4963	Diagnoses - secondary ICD10: N17.9 Acute renal failure, unspecified || id:ukb-b-4963	ENSG00000111913 || id:eqtl-a-ENSG00000111913	Inverse variance weighted	1.18518123747792	2	0.552893092607765
eqtl-a-ENSG00000112053	ukb-b-4963	Diagnoses - secondary ICD10: N17.9 Acute renal failure, unspecified || id:ukb-b-4963	ENSG00000112053 || id:eqtl-a-ENSG00000112053	MR Egger	1.83677577146031	4	0.765747578727148
eqtl-a-ENSG00000112053	ukb-b-4963	Diagnoses - secondary ICD10: N17.9 Acute renal failure, unspecified || id:ukb-b-4963	ENSG00000112053 || id:eqtl-a-ENSG00000112053	Inverse variance weighted	1.88374685972086	5	0.864985696899444
eqtl-a-ENSG00000112137	ukb-b-4963	Diagnoses - secondary ICD10: N17.9 Acute renal failure, unspecified || id:ukb-b-4963	ENSG00000112137 || id:eqtl-a-ENSG00000112137	MR Egger	4.29218959427572	1	0.038287826550722
eqtl-a-ENSG00000112137	ukb-b-4963	Diagnoses - secondary ICD10: N17.9 Acute renal failure, unspecified || id:ukb-b-4963	ENSG00000112137 || id:eqtl-a-ENSG00000112137	Inverse variance weighted	4.55937814492043	2	0.102316014637013
eqtl-a-ENSG00000112146	ukb-b-4963	Diagnoses - secondary ICD10: N17.9 Acute renal failure, unspecified || id:ukb-b-4963	ENSG00000112146 || id:eqtl-a-ENSG00000112146	MR Egger	5.38880129158864	5	0.370293324199589
eqtl-a-ENSG00000112146	ukb-b-4963	Diagnoses - secondary ICD10: N17.9 Acute renal failure, unspecified || id:ukb-b-4963	ENSG00000112146 || id:eqtl-a-ENSG00000112146	Inverse variance weighted	6.75143394295578	6	0.344447439503133
eqtl-a-ENSG00000112182	ukb-b-4963	Diagnoses - secondary ICD10: N17.9 Acute renal failure, unspecified || id:ukb-b-4963	ENSG00000112182 || id:eqtl-a-ENSG00000112182	MR Egger	0.464602333544223	1	0.495480884735615
eqtl-a-ENSG00000112182	ukb-b-4963	Diagnoses - secondary ICD10: N17.9 Acute renal failure, unspecified || id:ukb-b-4963	ENSG00000112182 || id:eqtl-a-ENSG00000112182	Inverse variance weighted	0.927073060866776	2	0.629055034780098
eqtl-a-ENSG00000112299	ukb-b-4963	Diagnoses - secondary ICD10: N17.9 Acute renal failure, unspecified || id:ukb-b-4963	ENSG00000112299 || id:eqtl-a-ENSG00000112299	MR Egger	0.103408246599252	1	0.747777317576128
eqtl-a-ENSG00000112299	ukb-b-4963	Diagnoses - secondary ICD10: N17.9 Acute renal failure, unspecified || id:ukb-b-4963	ENSG00000112299 || id:eqtl-a-ENSG00000112299	Inverse variance weighted	0.800348362174697	2	0.670203299128996
eqtl-a-ENSG00000112486	ukb-b-4963	Diagnoses - secondary ICD10: N17.9 Acute renal failure, unspecified || id:ukb-b-4963	ENSG00000112486 || id:eqtl-a-ENSG00000112486	MR Egger	1.22641038520567	4	0.873731472908436
eqtl-a-ENSG00000112486	ukb-b-4963	Diagnoses - secondary ICD10: N17.9 Acute renal failure, unspecified || id:ukb-b-4963	ENSG00000112486 || id:eqtl-a-ENSG00000112486	Inverse variance weighted	1.22688075103367	5	0.94227267281209
eqtl-a-ENSG00000112679	ukb-b-4963	Diagnoses - secondary ICD10: N17.9 Acute renal failure, unspecified || id:ukb-b-4963	ENSG00000112679 || id:eqtl-a-ENSG00000112679	MR Egger	0.370534225642713	1	0.54271321332857
eqtl-a-ENSG00000112679	ukb-b-4963	Diagnoses - secondary ICD10: N17.9 Acute renal failure, unspecified || id:ukb-b-4963	ENSG00000112679 || id:eqtl-a-ENSG00000112679	Inverse variance weighted	0.387181927616403	2	0.823994879073831
eqtl-a-ENSG00000112977	ukb-b-4963	Diagnoses - secondary ICD10: N17.9 Acute renal failure, unspecified || id:ukb-b-4963	ENSG00000112977 || id:eqtl-a-ENSG00000112977	MR Egger	1.45605420625967	3	0.692449491370679
eqtl-a-ENSG00000112977	ukb-b-4963	Diagnoses - secondary ICD10: N17.9 Acute renal failure, unspecified || id:ukb-b-4963	ENSG00000112977 || id:eqtl-a-ENSG00000112977	Inverse variance weighted	2.51079775970127	4	0.642703336211653
eqtl-a-ENSG00000113088	ukb-b-4963	Diagnoses - secondary ICD10: N17.9 Acute renal failure, unspecified || id:ukb-b-4963	ENSG00000113088 || id:eqtl-a-ENSG00000113088	MR Egger	6.73232505350412	3	0.0809369598461813
eqtl-a-ENSG00000113088	ukb-b-4963	Diagnoses - secondary ICD10: N17.9 Acute renal failure, unspecified || id:ukb-b-4963	ENSG00000113088 || id:eqtl-a-ENSG00000113088	Inverse variance weighted	9.51288547736461	4	0.0494831518087569
eqtl-a-ENSG00000113140	ukb-b-4963	Diagnoses - secondary ICD10: N17.9 Acute renal failure, unspecified || id:ukb-b-4963	ENSG00000113140 || id:eqtl-a-ENSG00000113140	MR Egger	4.55284686866561	7	0.714344630288331
eqtl-a-ENSG00000113140	ukb-b-4963	Diagnoses - secondary ICD10: N17.9 Acute renal failure, unspecified || id:ukb-b-4963	ENSG00000113140 || id:eqtl-a-ENSG00000113140	Inverse variance weighted	4.78063733437061	8	0.780743983416809
eqtl-a-ENSG00000113231	ukb-b-4963	Diagnoses - secondary ICD10: N17.9 Acute renal failure, unspecified || id:ukb-b-4963	ENSG00000113231 || id:eqtl-a-ENSG00000113231	MR Egger	0.718674194272413	2	0.698138971032977
eqtl-a-ENSG00000113231	ukb-b-4963	Diagnoses - secondary ICD10: N17.9 Acute renal failure, unspecified || id:ukb-b-4963	ENSG00000113231 || id:eqtl-a-ENSG00000113231	Inverse variance weighted	0.762581969061829	3	0.85839437104425
eqtl-a-ENSG00000113272	ukb-b-4963	Diagnoses - secondary ICD10: N17.9 Acute renal failure, unspecified || id:ukb-b-4963	ENSG00000113272 || id:eqtl-a-ENSG00000113272	MR Egger	0.15687996679892	1	0.692045452939952
eqtl-a-ENSG00000113272	ukb-b-4963	Diagnoses - secondary ICD10: N17.9 Acute renal failure, unspecified || id:ukb-b-4963	ENSG00000113272 || id:eqtl-a-ENSG00000113272	Inverse variance weighted	3.05279406162805	2	0.217317245809127
eqtl-a-ENSG00000113318	ukb-b-4963	Diagnoses - secondary ICD10: N17.9 Acute renal failure, unspecified || id:ukb-b-4963	ENSG00000113318 || id:eqtl-a-ENSG00000113318	MR Egger	0.705628234456635	1	0.400898963639806
eqtl-a-ENSG00000113318	ukb-b-4963	Diagnoses - secondary ICD10: N17.9 Acute renal failure, unspecified || id:ukb-b-4963	ENSG00000113318 || id:eqtl-a-ENSG00000113318	Inverse variance weighted	0.712649988946624	2	0.700245007493414
eqtl-a-ENSG00000113368	ukb-b-4963	Diagnoses - secondary ICD10: N17.9 Acute renal failure, unspecified || id:ukb-b-4963	ENSG00000113368 || id:eqtl-a-ENSG00000113368	MR Egger	0.0333524669926638	1	0.855091028821543
eqtl-a-ENSG00000113368	ukb-b-4963	Diagnoses - secondary ICD10: N17.9 Acute renal failure, unspecified || id:ukb-b-4963	ENSG00000113368 || id:eqtl-a-ENSG00000113368	Inverse variance weighted	0.0946397731656346	2	0.953782246642496
eqtl-a-ENSG00000113448	ukb-b-4963	Diagnoses - secondary ICD10: N17.9 Acute renal failure, unspecified || id:ukb-b-4963	ENSG00000113448 || id:eqtl-a-ENSG00000113448	MR Egger	1.40446742898285	1	0.235977007237204
eqtl-a-ENSG00000113448	ukb-b-4963	Diagnoses - secondary ICD10: N17.9 Acute renal failure, unspecified || id:ukb-b-4963	ENSG00000113448 || id:eqtl-a-ENSG00000113448	Inverse variance weighted	1.94296386624159	2	0.378521678445171
eqtl-a-ENSG00000113721	ukb-b-4963	Diagnoses - secondary ICD10: N17.9 Acute renal failure, unspecified || id:ukb-b-4963	ENSG00000113721 || id:eqtl-a-ENSG00000113721	MR Egger	4.08894265640564	1	0.0431646366152212
eqtl-a-ENSG00000113721	ukb-b-4963	Diagnoses - secondary ICD10: N17.9 Acute renal failure, unspecified || id:ukb-b-4963	ENSG00000113721 || id:eqtl-a-ENSG00000113721	Inverse variance weighted	5.23954939773899	2	0.072819267242632
eqtl-a-ENSG00000113742	ukb-b-4963	Diagnoses - secondary ICD10: N17.9 Acute renal failure, unspecified || id:ukb-b-4963	ENSG00000113742 || id:eqtl-a-ENSG00000113742	MR Egger	1.9908470145232	2	0.369566897132334
eqtl-a-ENSG00000113742	ukb-b-4963	Diagnoses - secondary ICD10: N17.9 Acute renal failure, unspecified || id:ukb-b-4963	ENSG00000113742 || id:eqtl-a-ENSG00000113742	Inverse variance weighted	2.86908571361821	3	0.412253081738291
eqtl-a-ENSG00000113924	ukb-b-4963	Diagnoses - secondary ICD10: N17.9 Acute renal failure, unspecified || id:ukb-b-4963	ENSG00000113924 || id:eqtl-a-ENSG00000113924	MR Egger	6.41547511138368	5	0.267863430806699
eqtl-a-ENSG00000113924	ukb-b-4963	Diagnoses - secondary ICD10: N17.9 Acute renal failure, unspecified || id:ukb-b-4963	ENSG00000113924 || id:eqtl-a-ENSG00000113924	Inverse variance weighted	6.90490292764404	6	0.329731393179076
eqtl-a-ENSG00000113971	ukb-b-4963	Diagnoses - secondary ICD10: N17.9 Acute renal failure, unspecified || id:ukb-b-4963	ENSG00000113971 || id:eqtl-a-ENSG00000113971	MR Egger	0.860326203789974	1	0.353647421879238
eqtl-a-ENSG00000113971	ukb-b-4963	Diagnoses - secondary ICD10: N17.9 Acute renal failure, unspecified || id:ukb-b-4963	ENSG00000113971 || id:eqtl-a-ENSG00000113971	Inverse variance weighted	1.8970920146638	2	0.387303751068832
eqtl-a-ENSG00000114423	ukb-b-4963	Diagnoses - secondary ICD10: N17.9 Acute renal failure, unspecified || id:ukb-b-4963	ENSG00000114423 || id:eqtl-a-ENSG00000114423	MR Egger	9.97201033111384	2	0.00683290637232387
eqtl-a-ENSG00000114423	ukb-b-4963	Diagnoses - secondary ICD10: N17.9 Acute renal failure, unspecified || id:ukb-b-4963	ENSG00000114423 || id:eqtl-a-ENSG00000114423	Inverse variance weighted	9.97217521586327	3	0.0188041431312012
eqtl-a-ENSG00000114770	ukb-b-4963	Diagnoses - secondary ICD10: N17.9 Acute renal failure, unspecified || id:ukb-b-4963	ENSG00000114770 || id:eqtl-a-ENSG00000114770	MR Egger	0.346691593847793	1	0.555991939915634
eqtl-a-ENSG00000114770	ukb-b-4963	Diagnoses - secondary ICD10: N17.9 Acute renal failure, unspecified || id:ukb-b-4963	ENSG00000114770 || id:eqtl-a-ENSG00000114770	Inverse variance weighted	0.710505869109106	2	0.700996114643256
eqtl-a-ENSG00000114784	ukb-b-4963	Diagnoses - secondary ICD10: N17.9 Acute renal failure, unspecified || id:ukb-b-4963	ENSG00000114784 || id:eqtl-a-ENSG00000114784	MR Egger	0.0342384351081635	1	0.853200557961349
eqtl-a-ENSG00000114784	ukb-b-4963	Diagnoses - secondary ICD10: N17.9 Acute renal failure, unspecified || id:ukb-b-4963	ENSG00000114784 || id:eqtl-a-ENSG00000114784	Inverse variance weighted	0.071713590843741	2	0.964778444281075
eqtl-a-ENSG00000115170	ukb-b-4963	Diagnoses - secondary ICD10: N17.9 Acute renal failure, unspecified || id:ukb-b-4963	ENSG00000115170 || id:eqtl-a-ENSG00000115170	MR Egger	0.000562587110116505	1	0.981076815212395
eqtl-a-ENSG00000115170	ukb-b-4963	Diagnoses - secondary ICD10: N17.9 Acute renal failure, unspecified || id:ukb-b-4963	ENSG00000115170 || id:eqtl-a-ENSG00000115170	Inverse variance weighted	0.35485103519009	2	0.837423370319541
eqtl-a-ENSG00000115232	ukb-b-4963	Diagnoses - secondary ICD10: N17.9 Acute renal failure, unspecified || id:ukb-b-4963	ENSG00000115232 || id:eqtl-a-ENSG00000115232	MR Egger	0.0607273241102864	1	0.805350046336868
eqtl-a-ENSG00000115232	ukb-b-4963	Diagnoses - secondary ICD10: N17.9 Acute renal failure, unspecified || id:ukb-b-4963	ENSG00000115232 || id:eqtl-a-ENSG00000115232	Inverse variance weighted	0.303900742852148	2	0.859030912162375
eqtl-a-ENSG00000115295	ukb-b-4963	Diagnoses - secondary ICD10: N17.9 Acute renal failure, unspecified || id:ukb-b-4963	ENSG00000115295 || id:eqtl-a-ENSG00000115295	MR Egger	0.417822227448024	1	0.518025715485606
eqtl-a-ENSG00000115295	ukb-b-4963	Diagnoses - secondary ICD10: N17.9 Acute renal failure, unspecified || id:ukb-b-4963	ENSG00000115295 || id:eqtl-a-ENSG00000115295	Inverse variance weighted	0.613724133630587	2	0.735752078535873
eqtl-a-ENSG00000115310	ukb-b-4963	Diagnoses - secondary ICD10: N17.9 Acute renal failure, unspecified || id:ukb-b-4963	ENSG00000115310 || id:eqtl-a-ENSG00000115310	MR Egger	3.64562890910989	1	0.0562165684756329
eqtl-a-ENSG00000115310	ukb-b-4963	Diagnoses - secondary ICD10: N17.9 Acute renal failure, unspecified || id:ukb-b-4963	ENSG00000115310 || id:eqtl-a-ENSG00000115310	Inverse variance weighted	3.74823526661783	2	0.153490341876011
eqtl-a-ENSG00000115415	ukb-b-4963	Diagnoses - secondary ICD10: N17.9 Acute renal failure, unspecified || id:ukb-b-4963	ENSG00000115415 || id:eqtl-a-ENSG00000115415	MR Egger	1.92480246240593	4	0.749587375503106
eqtl-a-ENSG00000115415	ukb-b-4963	Diagnoses - secondary ICD10: N17.9 Acute renal failure, unspecified || id:ukb-b-4963	ENSG00000115415 || id:eqtl-a-ENSG00000115415	Inverse variance weighted	7.51115271653604	5	0.185314628685972
eqtl-a-ENSG00000115457	ukb-b-4963	Diagnoses - secondary ICD10: N17.9 Acute renal failure, unspecified || id:ukb-b-4963	ENSG00000115457 || id:eqtl-a-ENSG00000115457	MR Egger	1.62103726622552	5	0.898693679497347
eqtl-a-ENSG00000115457	ukb-b-4963	Diagnoses - secondary ICD10: N17.9 Acute renal failure, unspecified || id:ukb-b-4963	ENSG00000115457 || id:eqtl-a-ENSG00000115457	Inverse variance weighted	3.27588574581349	6	0.773508182240092
eqtl-a-ENSG00000115523	ukb-b-4963	Diagnoses - secondary ICD10: N17.9 Acute renal failure, unspecified || id:ukb-b-4963	ENSG00000115523 || id:eqtl-a-ENSG00000115523	MR Egger	1.43994932428524	4	0.837222760154053
eqtl-a-ENSG00000115523	ukb-b-4963	Diagnoses - secondary ICD10: N17.9 Acute renal failure, unspecified || id:ukb-b-4963	ENSG00000115523 || id:eqtl-a-ENSG00000115523	Inverse variance weighted	4.12133504871622	5	0.532082350742709
eqtl-a-ENSG00000115590	ukb-b-4963	Diagnoses - secondary ICD10: N17.9 Acute renal failure, unspecified || id:ukb-b-4963	ENSG00000115590 || id:eqtl-a-ENSG00000115590	MR Egger	3.15636138214272	2	0.206350171623881
eqtl-a-ENSG00000115590	ukb-b-4963	Diagnoses - secondary ICD10: N17.9 Acute renal failure, unspecified || id:ukb-b-4963	ENSG00000115590 || id:eqtl-a-ENSG00000115590	Inverse variance weighted	3.25050060435104	3	0.354591670561428
eqtl-a-ENSG00000115607	ukb-b-4963	Diagnoses - secondary ICD10: N17.9 Acute renal failure, unspecified || id:ukb-b-4963	ENSG00000115607 || id:eqtl-a-ENSG00000115607	MR Egger	2.25498779682397	3	0.521198849725053
eqtl-a-ENSG00000115607	ukb-b-4963	Diagnoses - secondary ICD10: N17.9 Acute renal failure, unspecified || id:ukb-b-4963	ENSG00000115607 || id:eqtl-a-ENSG00000115607	Inverse variance weighted	2.40868280181856	4	0.661058711378008
eqtl-a-ENSG00000115641	ukb-b-4963	Diagnoses - secondary ICD10: N17.9 Acute renal failure, unspecified || id:ukb-b-4963	ENSG00000115641 || id:eqtl-a-ENSG00000115641	MR Egger	2.71736269765906	2	0.256999446231745
eqtl-a-ENSG00000115641	ukb-b-4963	Diagnoses - secondary ICD10: N17.9 Acute renal failure, unspecified || id:ukb-b-4963	ENSG00000115641 || id:eqtl-a-ENSG00000115641	Inverse variance weighted	2.71871935231256	3	0.437055504283614
eqtl-a-ENSG00000115649	ukb-b-4963	Diagnoses - secondary ICD10: N17.9 Acute renal failure, unspecified || id:ukb-b-4963	ENSG00000115649 || id:eqtl-a-ENSG00000115649	MR Egger	4.85877156268515	1	0.0275059141948074
eqtl-a-ENSG00000115649	ukb-b-4963	Diagnoses - secondary ICD10: N17.9 Acute renal failure, unspecified || id:ukb-b-4963	ENSG00000115649 || id:eqtl-a-ENSG00000115649	Inverse variance weighted	6.10223582405768	2	0.0473060108617373
eqtl-a-ENSG00000115756	ukb-b-4963	Diagnoses - secondary ICD10: N17.9 Acute renal failure, unspecified || id:ukb-b-4963	ENSG00000115756 || id:eqtl-a-ENSG00000115756	MR Egger	0.152004669231563	1	0.696626938694629
eqtl-a-ENSG00000115756	ukb-b-4963	Diagnoses - secondary ICD10: N17.9 Acute renal failure, unspecified || id:ukb-b-4963	ENSG00000115756 || id:eqtl-a-ENSG00000115756	Inverse variance weighted	1.03651624175097	2	0.595557033355855
eqtl-a-ENSG00000115758	ukb-b-4963	Diagnoses - secondary ICD10: N17.9 Acute renal failure, unspecified || id:ukb-b-4963	ENSG00000115758 || id:eqtl-a-ENSG00000115758	MR Egger	4.14866518134816	7	0.762503758452275
eqtl-a-ENSG00000115758	ukb-b-4963	Diagnoses - secondary ICD10: N17.9 Acute renal failure, unspecified || id:ukb-b-4963	ENSG00000115758 || id:eqtl-a-ENSG00000115758	Inverse variance weighted	5.72603524703306	8	0.677888955880149
eqtl-a-ENSG00000115828	ukb-b-4963	Diagnoses - secondary ICD10: N17.9 Acute renal failure, unspecified || id:ukb-b-4963	ENSG00000115828 || id:eqtl-a-ENSG00000115828	MR Egger	1.35255748475314	3	0.716692204331909
eqtl-a-ENSG00000115828	ukb-b-4963	Diagnoses - secondary ICD10: N17.9 Acute renal failure, unspecified || id:ukb-b-4963	ENSG00000115828 || id:eqtl-a-ENSG00000115828	Inverse variance weighted	1.84694285932796	4	0.7638836134236
eqtl-a-ENSG00000115919	ukb-b-4963	Diagnoses - secondary ICD10: N17.9 Acute renal failure, unspecified || id:ukb-b-4963	ENSG00000115919 || id:eqtl-a-ENSG00000115919	MR Egger	0.122108884761298	2	0.940772020513329
eqtl-a-ENSG00000115919	ukb-b-4963	Diagnoses - secondary ICD10: N17.9 Acute renal failure, unspecified || id:ukb-b-4963	ENSG00000115919 || id:eqtl-a-ENSG00000115919	Inverse variance weighted	0.823705596382548	3	0.843788967549306
eqtl-a-ENSG00000115993	ukb-b-4963	Diagnoses - secondary ICD10: N17.9 Acute renal failure, unspecified || id:ukb-b-4963	ENSG00000115993 || id:eqtl-a-ENSG00000115993	MR Egger	4.42704358391173	4	0.351286087017224
eqtl-a-ENSG00000115993	ukb-b-4963	Diagnoses - secondary ICD10: N17.9 Acute renal failure, unspecified || id:ukb-b-4963	ENSG00000115993 || id:eqtl-a-ENSG00000115993	Inverse variance weighted	4.42851218412412	5	0.489504856999828
eqtl-a-ENSG00000116106	ukb-b-4963	Diagnoses - secondary ICD10: N17.9 Acute renal failure, unspecified || id:ukb-b-4963	ENSG00000116106 || id:eqtl-a-ENSG00000116106	MR Egger	1.07478164104302	1	0.299867878634044
eqtl-a-ENSG00000116106	ukb-b-4963	Diagnoses - secondary ICD10: N17.9 Acute renal failure, unspecified || id:ukb-b-4963	ENSG00000116106 || id:eqtl-a-ENSG00000116106	Inverse variance weighted	1.13707929755351	2	0.56635190778641
eqtl-a-ENSG00000116133	ukb-b-4963	Diagnoses - secondary ICD10: N17.9 Acute renal failure, unspecified || id:ukb-b-4963	ENSG00000116133 || id:eqtl-a-ENSG00000116133	MR Egger	2.72099353579591	1	0.0990363529229755
eqtl-a-ENSG00000116133	ukb-b-4963	Diagnoses - secondary ICD10: N17.9 Acute renal failure, unspecified || id:ukb-b-4963	ENSG00000116133 || id:eqtl-a-ENSG00000116133	Inverse variance weighted	3.6930667758638	2	0.157783192455513
eqtl-a-ENSG00000116171	ukb-b-4963	Diagnoses - secondary ICD10: N17.9 Acute renal failure, unspecified || id:ukb-b-4963	ENSG00000116171 || id:eqtl-a-ENSG00000116171	MR Egger	0.0404551642186811	1	0.840593256175546
eqtl-a-ENSG00000116171	ukb-b-4963	Diagnoses - secondary ICD10: N17.9 Acute renal failure, unspecified || id:ukb-b-4963	ENSG00000116171 || id:eqtl-a-ENSG00000116171	Inverse variance weighted	0.296518711874056	2	0.862207467315531
eqtl-a-ENSG00000116299	ukb-b-4963	Diagnoses - secondary ICD10: N17.9 Acute renal failure, unspecified || id:ukb-b-4963	ENSG00000116299 || id:eqtl-a-ENSG00000116299	MR Egger	0.830834918429862	2	0.660064673101282
eqtl-a-ENSG00000116299	ukb-b-4963	Diagnoses - secondary ICD10: N17.9 Acute renal failure, unspecified || id:ukb-b-4963	ENSG00000116299 || id:eqtl-a-ENSG00000116299	Inverse variance weighted	0.862568673000118	3	0.83445013771737
eqtl-a-ENSG00000116663	ukb-b-4963	Diagnoses - secondary ICD10: N17.9 Acute renal failure, unspecified || id:ukb-b-4963	ENSG00000116663 || id:eqtl-a-ENSG00000116663	MR Egger	5.8838260025516	2	0.0527646932031938
eqtl-a-ENSG00000116663	ukb-b-4963	Diagnoses - secondary ICD10: N17.9 Acute renal failure, unspecified || id:ukb-b-4963	ENSG00000116663 || id:eqtl-a-ENSG00000116663	Inverse variance weighted	6.04628296017037	3	0.109380042729377
eqtl-a-ENSG00000116678	ukb-b-4963	Diagnoses - secondary ICD10: N17.9 Acute renal failure, unspecified || id:ukb-b-4963	ENSG00000116678 || id:eqtl-a-ENSG00000116678	MR Egger	0.884818450926196	1	0.346885332057997
eqtl-a-ENSG00000116678	ukb-b-4963	Diagnoses - secondary ICD10: N17.9 Acute renal failure, unspecified || id:ukb-b-4963	ENSG00000116678 || id:eqtl-a-ENSG00000116678	Inverse variance weighted	4.44233509395357	2	0.108482376585616
eqtl-a-ENSG00000116679	ukb-b-4963	Diagnoses - secondary ICD10: N17.9 Acute renal failure, unspecified || id:ukb-b-4963	ENSG00000116679 || id:eqtl-a-ENSG00000116679	MR Egger	2.99838811032219	2	0.223310063235649
eqtl-a-ENSG00000116679	ukb-b-4963	Diagnoses - secondary ICD10: N17.9 Acute renal failure, unspecified || id:ukb-b-4963	ENSG00000116679 || id:eqtl-a-ENSG00000116679	Inverse variance weighted	3.01515524095221	3	0.389294433291974
eqtl-a-ENSG00000116729	ukb-b-4963	Diagnoses - secondary ICD10: N17.9 Acute renal failure, unspecified || id:ukb-b-4963	ENSG00000116729 || id:eqtl-a-ENSG00000116729	MR Egger	1.86849691623178	2	0.392881021149587
eqtl-a-ENSG00000116729	ukb-b-4963	Diagnoses - secondary ICD10: N17.9 Acute renal failure, unspecified || id:ukb-b-4963	ENSG00000116729 || id:eqtl-a-ENSG00000116729	Inverse variance weighted	2.13361677877043	3	0.54514185436034
eqtl-a-ENSG00000116991	ukb-b-4963	Diagnoses - secondary ICD10: N17.9 Acute renal failure, unspecified || id:ukb-b-4963	ENSG00000116991 || id:eqtl-a-ENSG00000116991	MR Egger	0.534637344294842	1	0.464663722049707
eqtl-a-ENSG00000116991	ukb-b-4963	Diagnoses - secondary ICD10: N17.9 Acute renal failure, unspecified || id:ukb-b-4963	ENSG00000116991 || id:eqtl-a-ENSG00000116991	Inverse variance weighted	0.581765221403484	2	0.747603433509648
eqtl-a-ENSG00000117009	ukb-b-4963	Diagnoses - secondary ICD10: N17.9 Acute renal failure, unspecified || id:ukb-b-4963	ENSG00000117009 || id:eqtl-a-ENSG00000117009	MR Egger	0.118359873494226	1	0.730820191723804
eqtl-a-ENSG00000117009	ukb-b-4963	Diagnoses - secondary ICD10: N17.9 Acute renal failure, unspecified || id:ukb-b-4963	ENSG00000117009 || id:eqtl-a-ENSG00000117009	Inverse variance weighted	0.366293377993021	2	0.832646006771174
eqtl-a-ENSG00000117054	ukb-b-4963	Diagnoses - secondary ICD10: N17.9 Acute renal failure, unspecified || id:ukb-b-4963	ENSG00000117054 || id:eqtl-a-ENSG00000117054	MR Egger	1.19410492417664	1	0.274503105528597
eqtl-a-ENSG00000117054	ukb-b-4963	Diagnoses - secondary ICD10: N17.9 Acute renal failure, unspecified || id:ukb-b-4963	ENSG00000117054 || id:eqtl-a-ENSG00000117054	Inverse variance weighted	1.23633780515391	2	0.538930368660534
eqtl-a-ENSG00000117090	ukb-b-4963	Diagnoses - secondary ICD10: N17.9 Acute renal failure, unspecified || id:ukb-b-4963	ENSG00000117090 || id:eqtl-a-ENSG00000117090	MR Egger	0.39279500413235	1	0.53083387578392
eqtl-a-ENSG00000117090	ukb-b-4963	Diagnoses - secondary ICD10: N17.9 Acute renal failure, unspecified || id:ukb-b-4963	ENSG00000117090 || id:eqtl-a-ENSG00000117090	Inverse variance weighted	8.52613051093194	2	0.0140790802228743
eqtl-a-ENSG00000117091	ukb-b-4963	Diagnoses - secondary ICD10: N17.9 Acute renal failure, unspecified || id:ukb-b-4963	ENSG00000117091 || id:eqtl-a-ENSG00000117091	MR Egger	2.90906930380482	1	0.0880826916934937
eqtl-a-ENSG00000117091	ukb-b-4963	Diagnoses - secondary ICD10: N17.9 Acute renal failure, unspecified || id:ukb-b-4963	ENSG00000117091 || id:eqtl-a-ENSG00000117091	Inverse variance weighted	6.03210928091348	2	0.0489941370311109
eqtl-a-ENSG00000117228	ukb-b-4963	Diagnoses - secondary ICD10: N17.9 Acute renal failure, unspecified || id:ukb-b-4963	ENSG00000117228 || id:eqtl-a-ENSG00000117228	MR Egger	8.06382036285672	3	0.0447109816307351
eqtl-a-ENSG00000117228	ukb-b-4963	Diagnoses - secondary ICD10: N17.9 Acute renal failure, unspecified || id:ukb-b-4963	ENSG00000117228 || id:eqtl-a-ENSG00000117228	Inverse variance weighted	8.42779958926766	4	0.0771061914236954
eqtl-a-ENSG00000117280	ukb-b-4963	Diagnoses - secondary ICD10: N17.9 Acute renal failure, unspecified || id:ukb-b-4963	ENSG00000117280 || id:eqtl-a-ENSG00000117280	MR Egger	2.90944243661512	1	0.0880623144393909
eqtl-a-ENSG00000117280	ukb-b-4963	Diagnoses - secondary ICD10: N17.9 Acute renal failure, unspecified || id:ukb-b-4963	ENSG00000117280 || id:eqtl-a-ENSG00000117280	Inverse variance weighted	2.92692707159253	2	0.23143330743473
eqtl-a-ENSG00000117281	ukb-b-4963	Diagnoses - secondary ICD10: N17.9 Acute renal failure, unspecified || id:ukb-b-4963	ENSG00000117281 || id:eqtl-a-ENSG00000117281	MR Egger	1.968150945665	1	0.160644265497367
eqtl-a-ENSG00000117281	ukb-b-4963	Diagnoses - secondary ICD10: N17.9 Acute renal failure, unspecified || id:ukb-b-4963	ENSG00000117281 || id:eqtl-a-ENSG00000117281	Inverse variance weighted	2.69110884475392	2	0.260395298851344
eqtl-a-ENSG00000117298	ukb-b-4963	Diagnoses - secondary ICD10: N17.9 Acute renal failure, unspecified || id:ukb-b-4963	ENSG00000117298 || id:eqtl-a-ENSG00000117298	MR Egger	3.33833336154595	3	0.342342891434305
eqtl-a-ENSG00000117298	ukb-b-4963	Diagnoses - secondary ICD10: N17.9 Acute renal failure, unspecified || id:ukb-b-4963	ENSG00000117298 || id:eqtl-a-ENSG00000117298	Inverse variance weighted	3.57933376166156	4	0.465918436252203
eqtl-a-ENSG00000117322	ukb-b-4963	Diagnoses - secondary ICD10: N17.9 Acute renal failure, unspecified || id:ukb-b-4963	ENSG00000117322 || id:eqtl-a-ENSG00000117322	MR Egger	0.49726973539881	2	0.779864675187629
eqtl-a-ENSG00000117322	ukb-b-4963	Diagnoses - secondary ICD10: N17.9 Acute renal failure, unspecified || id:ukb-b-4963	ENSG00000117322 || id:eqtl-a-ENSG00000117322	Inverse variance weighted	0.790085821355805	3	0.851836875101267
eqtl-a-ENSG00000117394	ukb-b-4963	Diagnoses - secondary ICD10: N17.9 Acute renal failure, unspecified || id:ukb-b-4963	ENSG00000117394 || id:eqtl-a-ENSG00000117394	MR Egger	0.809583900523136	2	0.667115589645458
eqtl-a-ENSG00000117394	ukb-b-4963	Diagnoses - secondary ICD10: N17.9 Acute renal failure, unspecified || id:ukb-b-4963	ENSG00000117394 || id:eqtl-a-ENSG00000117394	Inverse variance weighted	1.1643637502666	3	0.761563421296209
eqtl-a-ENSG00000117586	ukb-b-4963	Diagnoses - secondary ICD10: N17.9 Acute renal failure, unspecified || id:ukb-b-4963	ENSG00000117586 || id:eqtl-a-ENSG00000117586	MR Egger	12.8250821903367	6	0.0458992947157795
eqtl-a-ENSG00000117586	ukb-b-4963	Diagnoses - secondary ICD10: N17.9 Acute renal failure, unspecified || id:ukb-b-4963	ENSG00000117586 || id:eqtl-a-ENSG00000117586	Inverse variance weighted	12.8291246499948	7	0.0763828146991792
eqtl-a-ENSG00000117592	ukb-b-4963	Diagnoses - secondary ICD10: N17.9 Acute renal failure, unspecified || id:ukb-b-4963	ENSG00000117592 || id:eqtl-a-ENSG00000117592	MR Egger	1.99852948444151	1	0.157451896749755
eqtl-a-ENSG00000117592	ukb-b-4963	Diagnoses - secondary ICD10: N17.9 Acute renal failure, unspecified || id:ukb-b-4963	ENSG00000117592 || id:eqtl-a-ENSG00000117592	Inverse variance weighted	2.0078457929932	2	0.366439115172518
eqtl-a-ENSG00000117643	ukb-b-4963	Diagnoses - secondary ICD10: N17.9 Acute renal failure, unspecified || id:ukb-b-4963	ENSG00000117643 || id:eqtl-a-ENSG00000117643	MR Egger	0.00667687500752847	1	0.934875618558873
eqtl-a-ENSG00000117643	ukb-b-4963	Diagnoses - secondary ICD10: N17.9 Acute renal failure, unspecified || id:ukb-b-4963	ENSG00000117643 || id:eqtl-a-ENSG00000117643	Inverse variance weighted	0.561225854373344	2	0.75532064299066
eqtl-a-ENSG00000117691	ukb-b-4963	Diagnoses - secondary ICD10: N17.9 Acute renal failure, unspecified || id:ukb-b-4963	ENSG00000117691 || id:eqtl-a-ENSG00000117691	MR Egger	6.3582342528215	2	0.0416223862098395
eqtl-a-ENSG00000117691	ukb-b-4963	Diagnoses - secondary ICD10: N17.9 Acute renal failure, unspecified || id:ukb-b-4963	ENSG00000117691 || id:eqtl-a-ENSG00000117691	Inverse variance weighted	6.49742120027955	3	0.0897642609712819
eqtl-a-ENSG00000118046	ukb-b-4963	Diagnoses - secondary ICD10: N17.9 Acute renal failure, unspecified || id:ukb-b-4963	ENSG00000118046 || id:eqtl-a-ENSG00000118046	MR Egger	0.14823498172128	1	0.70022781136295
eqtl-a-ENSG00000118046	ukb-b-4963	Diagnoses - secondary ICD10: N17.9 Acute renal failure, unspecified || id:ukb-b-4963	ENSG00000118046 || id:eqtl-a-ENSG00000118046	Inverse variance weighted	1.24213205463586	2	0.537371279683943
eqtl-a-ENSG00000118113	ukb-b-4963	Diagnoses - secondary ICD10: N17.9 Acute renal failure, unspecified || id:ukb-b-4963	ENSG00000118113 || id:eqtl-a-ENSG00000118113	MR Egger	2.88728663755041	1	0.0892811739870105
eqtl-a-ENSG00000118113	ukb-b-4963	Diagnoses - secondary ICD10: N17.9 Acute renal failure, unspecified || id:ukb-b-4963	ENSG00000118113 || id:eqtl-a-ENSG00000118113	Inverse variance weighted	2.90579459386465	2	0.233891651897698
eqtl-a-ENSG00000118402	ukb-b-4963	Diagnoses - secondary ICD10: N17.9 Acute renal failure, unspecified || id:ukb-b-4963	ENSG00000118402 || id:eqtl-a-ENSG00000118402	MR Egger	3.80966075065455	4	0.432377868559766
eqtl-a-ENSG00000118402	ukb-b-4963	Diagnoses - secondary ICD10: N17.9 Acute renal failure, unspecified || id:ukb-b-4963	ENSG00000118402 || id:eqtl-a-ENSG00000118402	Inverse variance weighted	12.4502863848927	5	0.0291124946097123
eqtl-a-ENSG00000118473	ukb-b-4963	Diagnoses - secondary ICD10: N17.9 Acute renal failure, unspecified || id:ukb-b-4963	ENSG00000118473 || id:eqtl-a-ENSG00000118473	MR Egger	0.272183974462714	1	0.60187049220667
eqtl-a-ENSG00000118473	ukb-b-4963	Diagnoses - secondary ICD10: N17.9 Acute renal failure, unspecified || id:ukb-b-4963	ENSG00000118473 || id:eqtl-a-ENSG00000118473	Inverse variance weighted	2.05229067853306	2	0.358385756970576
eqtl-a-ENSG00000118503	ukb-b-4963	Diagnoses - secondary ICD10: N17.9 Acute renal failure, unspecified || id:ukb-b-4963	ENSG00000118503 || id:eqtl-a-ENSG00000118503	MR Egger	1.27959741372353	1	0.257973902811732
eqtl-a-ENSG00000118503	ukb-b-4963	Diagnoses - secondary ICD10: N17.9 Acute renal failure, unspecified || id:ukb-b-4963	ENSG00000118503 || id:eqtl-a-ENSG00000118503	Inverse variance weighted	1.38297761024331	2	0.500829875651649
eqtl-a-ENSG00000118508	ukb-b-4963	Diagnoses - secondary ICD10: N17.9 Acute renal failure, unspecified || id:ukb-b-4963	ENSG00000118508 || id:eqtl-a-ENSG00000118508	MR Egger	0.00832076470098173	1	0.927319193307845
eqtl-a-ENSG00000118508	ukb-b-4963	Diagnoses - secondary ICD10: N17.9 Acute renal failure, unspecified || id:ukb-b-4963	ENSG00000118508 || id:eqtl-a-ENSG00000118508	Inverse variance weighted	1.86364747096565	2	0.393834804516431
eqtl-a-ENSG00000118513	ukb-b-4963	Diagnoses - secondary ICD10: N17.9 Acute renal failure, unspecified || id:ukb-b-4963	ENSG00000118513 || id:eqtl-a-ENSG00000118513	MR Egger	0.74295712690162	1	0.388715248497383
eqtl-a-ENSG00000118513	ukb-b-4963	Diagnoses - secondary ICD10: N17.9 Acute renal failure, unspecified || id:ukb-b-4963	ENSG00000118513 || id:eqtl-a-ENSG00000118513	Inverse variance weighted	2.41771332456878	2	0.298538414605347
eqtl-a-ENSG00000118785	ukb-b-4963	Diagnoses - secondary ICD10: N17.9 Acute renal failure, unspecified || id:ukb-b-4963	ENSG00000118785 || id:eqtl-a-ENSG00000118785	MR Egger	3.64506559035951	3	0.302429211644768
eqtl-a-ENSG00000118785	ukb-b-4963	Diagnoses - secondary ICD10: N17.9 Acute renal failure, unspecified || id:ukb-b-4963	ENSG00000118785 || id:eqtl-a-ENSG00000118785	Inverse variance weighted	3.67527558857678	4	0.451732155646305
eqtl-a-ENSG00000118855	ukb-b-4963	Diagnoses - secondary ICD10: N17.9 Acute renal failure, unspecified || id:ukb-b-4963	ENSG00000118855 || id:eqtl-a-ENSG00000118855	MR Egger	0.0134597768986723	1	0.907639640462848
eqtl-a-ENSG00000118855	ukb-b-4963	Diagnoses - secondary ICD10: N17.9 Acute renal failure, unspecified || id:ukb-b-4963	ENSG00000118855 || id:eqtl-a-ENSG00000118855	Inverse variance weighted	0.0547589045077271	2	0.972991967472783
eqtl-a-ENSG00000118900	ukb-b-4963	Diagnoses - secondary ICD10: N17.9 Acute renal failure, unspecified || id:ukb-b-4963	ENSG00000118900 || id:eqtl-a-ENSG00000118900	MR Egger	0.0492326581009846	1	0.824403925482351
eqtl-a-ENSG00000118900	ukb-b-4963	Diagnoses - secondary ICD10: N17.9 Acute renal failure, unspecified || id:ukb-b-4963	ENSG00000118900 || id:eqtl-a-ENSG00000118900	Inverse variance weighted	0.12207307730902	2	0.940788863988723
eqtl-a-ENSG00000118971	ukb-b-4963	Diagnoses - secondary ICD10: N17.9 Acute renal failure, unspecified || id:ukb-b-4963	ENSG00000118971 || id:eqtl-a-ENSG00000118971	MR Egger	1.54715176880027	1	0.213556409964029
eqtl-a-ENSG00000118971	ukb-b-4963	Diagnoses - secondary ICD10: N17.9 Acute renal failure, unspecified || id:ukb-b-4963	ENSG00000118971 || id:eqtl-a-ENSG00000118971	Inverse variance weighted	2.02212224719647	2	0.363832703197108
eqtl-a-ENSG00000119121	ukb-b-4963	Diagnoses - secondary ICD10: N17.9 Acute renal failure, unspecified || id:ukb-b-4963	ENSG00000119121 || id:eqtl-a-ENSG00000119121	MR Egger	0.589728809215667	2	0.744632549363321
eqtl-a-ENSG00000119121	ukb-b-4963	Diagnoses - secondary ICD10: N17.9 Acute renal failure, unspecified || id:ukb-b-4963	ENSG00000119121 || id:eqtl-a-ENSG00000119121	Inverse variance weighted	2.68673379608694	3	0.442486456482207
eqtl-a-ENSG00000119139	ukb-b-4963	Diagnoses - secondary ICD10: N17.9 Acute renal failure, unspecified || id:ukb-b-4963	ENSG00000119139 || id:eqtl-a-ENSG00000119139	MR Egger	0.0819939419331837	2	0.959832037306703
eqtl-a-ENSG00000119139	ukb-b-4963	Diagnoses - secondary ICD10: N17.9 Acute renal failure, unspecified || id:ukb-b-4963	ENSG00000119139 || id:eqtl-a-ENSG00000119139	Inverse variance weighted	0.0845005238771021	3	0.993630210381813
eqtl-a-ENSG00000119227	ukb-b-4963	Diagnoses - secondary ICD10: N17.9 Acute renal failure, unspecified || id:ukb-b-4963	ENSG00000119227 || id:eqtl-a-ENSG00000119227	MR Egger	0.000124399744786196	1	0.991101008296229
eqtl-a-ENSG00000119227	ukb-b-4963	Diagnoses - secondary ICD10: N17.9 Acute renal failure, unspecified || id:ukb-b-4963	ENSG00000119227 || id:eqtl-a-ENSG00000119227	Inverse variance weighted	0.776339891872497	2	0.678297059639535
eqtl-a-ENSG00000119280	ukb-b-4963	Diagnoses - secondary ICD10: N17.9 Acute renal failure, unspecified || id:ukb-b-4963	ENSG00000119280 || id:eqtl-a-ENSG00000119280	MR Egger	12.1305943879353	10	0.276411407268902
eqtl-a-ENSG00000119280	ukb-b-4963	Diagnoses - secondary ICD10: N17.9 Acute renal failure, unspecified || id:ukb-b-4963	ENSG00000119280 || id:eqtl-a-ENSG00000119280	Inverse variance weighted	13.9544001821276	11	0.235526984267076
eqtl-a-ENSG00000119326	ukb-b-4963	Diagnoses - secondary ICD10: N17.9 Acute renal failure, unspecified || id:ukb-b-4963	ENSG00000119326 || id:eqtl-a-ENSG00000119326	MR Egger	4.83857253775831	3	0.184006540110018
eqtl-a-ENSG00000119326	ukb-b-4963	Diagnoses - secondary ICD10: N17.9 Acute renal failure, unspecified || id:ukb-b-4963	ENSG00000119326 || id:eqtl-a-ENSG00000119326	Inverse variance weighted	5.26669586301746	4	0.261010820907443
eqtl-a-ENSG00000119457	ukb-b-4963	Diagnoses - secondary ICD10: N17.9 Acute renal failure, unspecified || id:ukb-b-4963	ENSG00000119457 || id:eqtl-a-ENSG00000119457	MR Egger	8.26872108809133	5	0.14203451923929
eqtl-a-ENSG00000119457	ukb-b-4963	Diagnoses - secondary ICD10: N17.9 Acute renal failure, unspecified || id:ukb-b-4963	ENSG00000119457 || id:eqtl-a-ENSG00000119457	Inverse variance weighted	11.3379652006659	6	0.0784762048204125
eqtl-a-ENSG00000119535	ukb-b-4963	Diagnoses - secondary ICD10: N17.9 Acute renal failure, unspecified || id:ukb-b-4963	ENSG00000119535 || id:eqtl-a-ENSG00000119535	MR Egger	1.14556809225646	1	0.284478828557615
eqtl-a-ENSG00000119535	ukb-b-4963	Diagnoses - secondary ICD10: N17.9 Acute renal failure, unspecified || id:ukb-b-4963	ENSG00000119535 || id:eqtl-a-ENSG00000119535	Inverse variance weighted	1.34655276285206	2	0.510034768822358
eqtl-a-ENSG00000119636	ukb-b-4963	Diagnoses - secondary ICD10: N17.9 Acute renal failure, unspecified || id:ukb-b-4963	ENSG00000119636 || id:eqtl-a-ENSG00000119636	MR Egger	3.60898242144636	2	0.164558160709049
eqtl-a-ENSG00000119636	ukb-b-4963	Diagnoses - secondary ICD10: N17.9 Acute renal failure, unspecified || id:ukb-b-4963	ENSG00000119636 || id:eqtl-a-ENSG00000119636	Inverse variance weighted	3.88020295023123	3	0.274693997959462
eqtl-a-ENSG00000119655	ukb-b-4963	Diagnoses - secondary ICD10: N17.9 Acute renal failure, unspecified || id:ukb-b-4963	ENSG00000119655 || id:eqtl-a-ENSG00000119655	MR Egger	0.0476488587557303	1	0.82720613736474
eqtl-a-ENSG00000119655	ukb-b-4963	Diagnoses - secondary ICD10: N17.9 Acute renal failure, unspecified || id:ukb-b-4963	ENSG00000119655 || id:eqtl-a-ENSG00000119655	Inverse variance weighted	0.203625522948348	2	0.903198649421221
eqtl-a-ENSG00000119669	ukb-b-4963	Diagnoses - secondary ICD10: N17.9 Acute renal failure, unspecified || id:ukb-b-4963	ENSG00000119669 || id:eqtl-a-ENSG00000119669	MR Egger	0.00869387378228117	1	0.925712146828469
eqtl-a-ENSG00000119669	ukb-b-4963	Diagnoses - secondary ICD10: N17.9 Acute renal failure, unspecified || id:ukb-b-4963	ENSG00000119669 || id:eqtl-a-ENSG00000119669	Inverse variance weighted	0.188141277011099	2	0.910218463497825
eqtl-a-ENSG00000119681	ukb-b-4963	Diagnoses - secondary ICD10: N17.9 Acute renal failure, unspecified || id:ukb-b-4963	ENSG00000119681 || id:eqtl-a-ENSG00000119681	MR Egger	2.72851905154347	2	0.255569848827206
eqtl-a-ENSG00000119681	ukb-b-4963	Diagnoses - secondary ICD10: N17.9 Acute renal failure, unspecified || id:ukb-b-4963	ENSG00000119681 || id:eqtl-a-ENSG00000119681	Inverse variance weighted	2.96006346634884	3	0.397823678599219
eqtl-a-ENSG00000119862	ukb-b-4963	Diagnoses - secondary ICD10: N17.9 Acute renal failure, unspecified || id:ukb-b-4963	ENSG00000119862 || id:eqtl-a-ENSG00000119862	MR Egger	0.618615360466137	2	0.733954911863655
eqtl-a-ENSG00000119862	ukb-b-4963	Diagnoses - secondary ICD10: N17.9 Acute renal failure, unspecified || id:ukb-b-4963	ENSG00000119862 || id:eqtl-a-ENSG00000119862	Inverse variance weighted	0.830725734494714	3	0.84210460003781
eqtl-a-ENSG00000119866	ukb-b-4963	Diagnoses - secondary ICD10: N17.9 Acute renal failure, unspecified || id:ukb-b-4963	ENSG00000119866 || id:eqtl-a-ENSG00000119866	MR Egger	3.48679042095663	3	0.322479404495899
eqtl-a-ENSG00000119866	ukb-b-4963	Diagnoses - secondary ICD10: N17.9 Acute renal failure, unspecified || id:ukb-b-4963	ENSG00000119866 || id:eqtl-a-ENSG00000119866	Inverse variance weighted	4.05247149893537	4	0.398951178518109
eqtl-a-ENSG00000119917	ukb-b-4963	Diagnoses - secondary ICD10: N17.9 Acute renal failure, unspecified || id:ukb-b-4963	ENSG00000119917 || id:eqtl-a-ENSG00000119917	MR Egger	1.5150902681197	4	0.823965096277569
eqtl-a-ENSG00000119917	ukb-b-4963	Diagnoses - secondary ICD10: N17.9 Acute renal failure, unspecified || id:ukb-b-4963	ENSG00000119917 || id:eqtl-a-ENSG00000119917	Inverse variance weighted	1.85246846152254	5	0.869158959934355
eqtl-a-ENSG00000119922	ukb-b-4963	Diagnoses - secondary ICD10: N17.9 Acute renal failure, unspecified || id:ukb-b-4963	ENSG00000119922 || id:eqtl-a-ENSG00000119922	MR Egger	2.1207021561569	2	0.346334198638747
eqtl-a-ENSG00000119922	ukb-b-4963	Diagnoses - secondary ICD10: N17.9 Acute renal failure, unspecified || id:ukb-b-4963	ENSG00000119922 || id:eqtl-a-ENSG00000119922	Inverse variance weighted	2.1307443503384	3	0.545718055536062
eqtl-a-ENSG00000119943	ukb-b-4963	Diagnoses - secondary ICD10: N17.9 Acute renal failure, unspecified || id:ukb-b-4963	ENSG00000119943 || id:eqtl-a-ENSG00000119943	MR Egger	0.0856848920152638	1	0.769736320294374
eqtl-a-ENSG00000119943	ukb-b-4963	Diagnoses - secondary ICD10: N17.9 Acute renal failure, unspecified || id:ukb-b-4963	ENSG00000119943 || id:eqtl-a-ENSG00000119943	Inverse variance weighted	0.201254629553316	2	0.904269978153473
eqtl-a-ENSG00000119969	ukb-b-4963	Diagnoses - secondary ICD10: N17.9 Acute renal failure, unspecified || id:ukb-b-4963	ENSG00000119969 || id:eqtl-a-ENSG00000119969	MR Egger	0.0748124439668841	1	0.784454569241951
eqtl-a-ENSG00000119969	ukb-b-4963	Diagnoses - secondary ICD10: N17.9 Acute renal failure, unspecified || id:ukb-b-4963	ENSG00000119969 || id:eqtl-a-ENSG00000119969	Inverse variance weighted	0.441721705934115	2	0.801828244549256
eqtl-a-ENSG00000120008	ukb-b-4963	Diagnoses - secondary ICD10: N17.9 Acute renal failure, unspecified || id:ukb-b-4963	ENSG00000120008 || id:eqtl-a-ENSG00000120008	MR Egger	0.330865000204886	2	0.847527069264551
eqtl-a-ENSG00000120008	ukb-b-4963	Diagnoses - secondary ICD10: N17.9 Acute renal failure, unspecified || id:ukb-b-4963	ENSG00000120008 || id:eqtl-a-ENSG00000120008	Inverse variance weighted	0.737981186875503	3	0.86423608279987
eqtl-a-ENSG00000120253	ukb-b-4963	Diagnoses - secondary ICD10: N17.9 Acute renal failure, unspecified || id:ukb-b-4963	ENSG00000120253 || id:eqtl-a-ENSG00000120253	MR Egger	0.225647094072904	1	0.634770397067853
eqtl-a-ENSG00000120253	ukb-b-4963	Diagnoses - secondary ICD10: N17.9 Acute renal failure, unspecified || id:ukb-b-4963	ENSG00000120253 || id:eqtl-a-ENSG00000120253	Inverse variance weighted	0.448400745860216	2	0.799154989298716
eqtl-a-ENSG00000120265	ukb-b-4963	Diagnoses - secondary ICD10: N17.9 Acute renal failure, unspecified || id:ukb-b-4963	ENSG00000120265 || id:eqtl-a-ENSG00000120265	MR Egger	1.00757945562469	1	0.315483425654694
eqtl-a-ENSG00000120265	ukb-b-4963	Diagnoses - secondary ICD10: N17.9 Acute renal failure, unspecified || id:ukb-b-4963	ENSG00000120265 || id:eqtl-a-ENSG00000120265	Inverse variance weighted	2.98196911433466	2	0.225150872473077
eqtl-a-ENSG00000120594	ukb-b-4963	Diagnoses - secondary ICD10: N17.9 Acute renal failure, unspecified || id:ukb-b-4963	ENSG00000120594 || id:eqtl-a-ENSG00000120594	MR Egger	1.48364872973577	1	0.223204516144351
eqtl-a-ENSG00000120594	ukb-b-4963	Diagnoses - secondary ICD10: N17.9 Acute renal failure, unspecified || id:ukb-b-4963	ENSG00000120594 || id:eqtl-a-ENSG00000120594	Inverse variance weighted	1.54493700990986	2	0.461871527786791
eqtl-a-ENSG00000120708	ukb-b-4963	Diagnoses - secondary ICD10: N17.9 Acute renal failure, unspecified || id:ukb-b-4963	ENSG00000120708 || id:eqtl-a-ENSG00000120708	MR Egger	9.55922564668422	8	0.297334285164483
eqtl-a-ENSG00000120708	ukb-b-4963	Diagnoses - secondary ICD10: N17.9 Acute renal failure, unspecified || id:ukb-b-4963	ENSG00000120708 || id:eqtl-a-ENSG00000120708	Inverse variance weighted	9.71910679536978	9	0.373700076308082
eqtl-a-ENSG00000120885	ukb-b-4963	Diagnoses - secondary ICD10: N17.9 Acute renal failure, unspecified || id:ukb-b-4963	ENSG00000120885 || id:eqtl-a-ENSG00000120885	MR Egger	4.33140082185639	3	0.227831034866795
eqtl-a-ENSG00000120885	ukb-b-4963	Diagnoses - secondary ICD10: N17.9 Acute renal failure, unspecified || id:ukb-b-4963	ENSG00000120885 || id:eqtl-a-ENSG00000120885	Inverse variance weighted	4.37997502846351	4	0.357017488332483
eqtl-a-ENSG00000120903	ukb-b-4963	Diagnoses - secondary ICD10: N17.9 Acute renal failure, unspecified || id:ukb-b-4963	ENSG00000120903 || id:eqtl-a-ENSG00000120903	MR Egger	0.00031503641083314	1	0.98583887897682
eqtl-a-ENSG00000120903	ukb-b-4963	Diagnoses - secondary ICD10: N17.9 Acute renal failure, unspecified || id:ukb-b-4963	ENSG00000120903 || id:eqtl-a-ENSG00000120903	Inverse variance weighted	0.636684577537862	2	0.72735378077057
eqtl-a-ENSG00000120915	ukb-b-4963	Diagnoses - secondary ICD10: N17.9 Acute renal failure, unspecified || id:ukb-b-4963	ENSG00000120915 || id:eqtl-a-ENSG00000120915	MR Egger	0.89157200958603	3	0.827461186380946
eqtl-a-ENSG00000120915	ukb-b-4963	Diagnoses - secondary ICD10: N17.9 Acute renal failure, unspecified || id:ukb-b-4963	ENSG00000120915 || id:eqtl-a-ENSG00000120915	Inverse variance weighted	3.94034316908742	4	0.41413972552716
eqtl-a-ENSG00000120949	ukb-b-4963	Diagnoses - secondary ICD10: N17.9 Acute renal failure, unspecified || id:ukb-b-4963	ENSG00000120949 || id:eqtl-a-ENSG00000120949	MR Egger	2.75088537959472	2	0.252727691066685
eqtl-a-ENSG00000120949	ukb-b-4963	Diagnoses - secondary ICD10: N17.9 Acute renal failure, unspecified || id:ukb-b-4963	ENSG00000120949 || id:eqtl-a-ENSG00000120949	Inverse variance weighted	2.75262997761749	3	0.431357344983766
eqtl-a-ENSG00000121064	ukb-b-4963	Diagnoses - secondary ICD10: N17.9 Acute renal failure, unspecified || id:ukb-b-4963	ENSG00000121064 || id:eqtl-a-ENSG00000121064	MR Egger	1.11476512904083	2	0.57270612509471
eqtl-a-ENSG00000121064	ukb-b-4963	Diagnoses - secondary ICD10: N17.9 Acute renal failure, unspecified || id:ukb-b-4963	ENSG00000121064 || id:eqtl-a-ENSG00000121064	Inverse variance weighted	1.11942942403746	3	0.772385934470474
eqtl-a-ENSG00000121297	ukb-b-4963	Diagnoses - secondary ICD10: N17.9 Acute renal failure, unspecified || id:ukb-b-4963	ENSG00000121297 || id:eqtl-a-ENSG00000121297	MR Egger	2.46128273833705	1	0.116683458046795
eqtl-a-ENSG00000121297	ukb-b-4963	Diagnoses - secondary ICD10: N17.9 Acute renal failure, unspecified || id:ukb-b-4963	ENSG00000121297 || id:eqtl-a-ENSG00000121297	Inverse variance weighted	2.50519051856024	2	0.285762206651206
eqtl-a-ENSG00000121316	ukb-b-4963	Diagnoses - secondary ICD10: N17.9 Acute renal failure, unspecified || id:ukb-b-4963	ENSG00000121316 || id:eqtl-a-ENSG00000121316	MR Egger	3.41688976900483	4	0.490627420144534
eqtl-a-ENSG00000121316	ukb-b-4963	Diagnoses - secondary ICD10: N17.9 Acute renal failure, unspecified || id:ukb-b-4963	ENSG00000121316 || id:eqtl-a-ENSG00000121316	Inverse variance weighted	3.45833477064131	5	0.629701273793523
eqtl-a-ENSG00000121417	ukb-b-4963	Diagnoses - secondary ICD10: N17.9 Acute renal failure, unspecified || id:ukb-b-4963	ENSG00000121417 || id:eqtl-a-ENSG00000121417	MR Egger	0.0475676555007992	1	0.827351116131517
eqtl-a-ENSG00000121417	ukb-b-4963	Diagnoses - secondary ICD10: N17.9 Acute renal failure, unspecified || id:ukb-b-4963	ENSG00000121417 || id:eqtl-a-ENSG00000121417	Inverse variance weighted	0.0672903348362962	2	0.966914536555893
eqtl-a-ENSG00000121807	ukb-b-4963	Diagnoses - secondary ICD10: N17.9 Acute renal failure, unspecified || id:ukb-b-4963	ENSG00000121807 || id:eqtl-a-ENSG00000121807	MR Egger	0.41555214482967	3	0.937011376052501
eqtl-a-ENSG00000121807	ukb-b-4963	Diagnoses - secondary ICD10: N17.9 Acute renal failure, unspecified || id:ukb-b-4963	ENSG00000121807 || id:eqtl-a-ENSG00000121807	Inverse variance weighted	0.506768354988826	4	0.972838742858804
eqtl-a-ENSG00000121858	ukb-b-4963	Diagnoses - secondary ICD10: N17.9 Acute renal failure, unspecified || id:ukb-b-4963	ENSG00000121858 || id:eqtl-a-ENSG00000121858	MR Egger	0.273418490878198	1	0.601047783542199
eqtl-a-ENSG00000121858	ukb-b-4963	Diagnoses - secondary ICD10: N17.9 Acute renal failure, unspecified || id:ukb-b-4963	ENSG00000121858 || id:eqtl-a-ENSG00000121858	Inverse variance weighted	2.03431839961849	2	0.361620774753558
eqtl-a-ENSG00000122490	ukb-b-4963	Diagnoses - secondary ICD10: N17.9 Acute renal failure, unspecified || id:ukb-b-4963	ENSG00000122490 || id:eqtl-a-ENSG00000122490	MR Egger	2.11948725772333	3	0.547980429940782
eqtl-a-ENSG00000122490	ukb-b-4963	Diagnoses - secondary ICD10: N17.9 Acute renal failure, unspecified || id:ukb-b-4963	ENSG00000122490 || id:eqtl-a-ENSG00000122490	Inverse variance weighted	2.46796749675495	4	0.650380747350495
eqtl-a-ENSG00000122694	ukb-b-4963	Diagnoses - secondary ICD10: N17.9 Acute renal failure, unspecified || id:ukb-b-4963	ENSG00000122694 || id:eqtl-a-ENSG00000122694	MR Egger	0.440806400477527	2	0.802195287415676
eqtl-a-ENSG00000122694	ukb-b-4963	Diagnoses - secondary ICD10: N17.9 Acute renal failure, unspecified || id:ukb-b-4963	ENSG00000122694 || id:eqtl-a-ENSG00000122694	Inverse variance weighted	0.542734575101484	3	0.909407357298127
eqtl-a-ENSG00000122779	ukb-b-4963	Diagnoses - secondary ICD10: N17.9 Acute renal failure, unspecified || id:ukb-b-4963	ENSG00000122779 || id:eqtl-a-ENSG00000122779	MR Egger	1.09296380895578	2	0.578983149568396
eqtl-a-ENSG00000122779	ukb-b-4963	Diagnoses - secondary ICD10: N17.9 Acute renal failure, unspecified || id:ukb-b-4963	ENSG00000122779 || id:eqtl-a-ENSG00000122779	Inverse variance weighted	1.10250368569336	3	0.776469718549924
eqtl-a-ENSG00000122786	ukb-b-4963	Diagnoses - secondary ICD10: N17.9 Acute renal failure, unspecified || id:ukb-b-4963	ENSG00000122786 || id:eqtl-a-ENSG00000122786	MR Egger	0.746376310344416	2	0.688535669107902
eqtl-a-ENSG00000122786	ukb-b-4963	Diagnoses - secondary ICD10: N17.9 Acute renal failure, unspecified || id:ukb-b-4963	ENSG00000122786 || id:eqtl-a-ENSG00000122786	Inverse variance weighted	1.74315809991107	3	0.627381769134326
eqtl-a-ENSG00000123091	ukb-b-4963	Diagnoses - secondary ICD10: N17.9 Acute renal failure, unspecified || id:ukb-b-4963	ENSG00000123091 || id:eqtl-a-ENSG00000123091	MR Egger	0.109347482473949	1	0.740888243994607
eqtl-a-ENSG00000123091	ukb-b-4963	Diagnoses - secondary ICD10: N17.9 Acute renal failure, unspecified || id:ukb-b-4963	ENSG00000123091 || id:eqtl-a-ENSG00000123091	Inverse variance weighted	3.60982231272218	2	0.164489069735519
eqtl-a-ENSG00000123179	ukb-b-4963	Diagnoses - secondary ICD10: N17.9 Acute renal failure, unspecified || id:ukb-b-4963	ENSG00000123179 || id:eqtl-a-ENSG00000123179	MR Egger	0.00390279646590521	1	0.95018666798476
eqtl-a-ENSG00000123179	ukb-b-4963	Diagnoses - secondary ICD10: N17.9 Acute renal failure, unspecified || id:ukb-b-4963	ENSG00000123179 || id:eqtl-a-ENSG00000123179	Inverse variance weighted	0.668450033321708	2	0.715892676322576
eqtl-a-ENSG00000123240	ukb-b-4963	Diagnoses - secondary ICD10: N17.9 Acute renal failure, unspecified || id:ukb-b-4963	ENSG00000123240 || id:eqtl-a-ENSG00000123240	MR Egger	3.81343581138547	5	0.576577137155531
eqtl-a-ENSG00000123240	ukb-b-4963	Diagnoses - secondary ICD10: N17.9 Acute renal failure, unspecified || id:ukb-b-4963	ENSG00000123240 || id:eqtl-a-ENSG00000123240	Inverse variance weighted	3.9078670217918	6	0.689143028460241
eqtl-a-ENSG00000123338	ukb-b-4963	Diagnoses - secondary ICD10: N17.9 Acute renal failure, unspecified || id:ukb-b-4963	ENSG00000123338 || id:eqtl-a-ENSG00000123338	MR Egger	0.249333070105534	1	0.617545075223989
eqtl-a-ENSG00000123338	ukb-b-4963	Diagnoses - secondary ICD10: N17.9 Acute renal failure, unspecified || id:ukb-b-4963	ENSG00000123338 || id:eqtl-a-ENSG00000123338	Inverse variance weighted	0.48927051641299	2	0.782990075369428
eqtl-a-ENSG00000123349	ukb-b-4963	Diagnoses - secondary ICD10: N17.9 Acute renal failure, unspecified || id:ukb-b-4963	ENSG00000123349 || id:eqtl-a-ENSG00000123349	MR Egger	0.0169695043595123	1	0.896355148054532
eqtl-a-ENSG00000123349	ukb-b-4963	Diagnoses - secondary ICD10: N17.9 Acute renal failure, unspecified || id:ukb-b-4963	ENSG00000123349 || id:eqtl-a-ENSG00000123349	Inverse variance weighted	1.15961391473185	2	0.560006461254005
eqtl-a-ENSG00000123505	ukb-b-4963	Diagnoses - secondary ICD10: N17.9 Acute renal failure, unspecified || id:ukb-b-4963	ENSG00000123505 || id:eqtl-a-ENSG00000123505	MR Egger	0.760898541207291	1	0.383047472698456
eqtl-a-ENSG00000123505	ukb-b-4963	Diagnoses - secondary ICD10: N17.9 Acute renal failure, unspecified || id:ukb-b-4963	ENSG00000123505 || id:eqtl-a-ENSG00000123505	Inverse variance weighted	1.79065788503928	2	0.408473212331704
eqtl-a-ENSG00000123636	ukb-b-4963	Diagnoses - secondary ICD10: N17.9 Acute renal failure, unspecified || id:ukb-b-4963	ENSG00000123636 || id:eqtl-a-ENSG00000123636	MR Egger	0.291233040625297	1	0.589431450294007
eqtl-a-ENSG00000123636	ukb-b-4963	Diagnoses - secondary ICD10: N17.9 Acute renal failure, unspecified || id:ukb-b-4963	ENSG00000123636 || id:eqtl-a-ENSG00000123636	Inverse variance weighted	0.315380093057485	2	0.85411447669174
eqtl-a-ENSG00000123685	ukb-b-4963	Diagnoses - secondary ICD10: N17.9 Acute renal failure, unspecified || id:ukb-b-4963	ENSG00000123685 || id:eqtl-a-ENSG00000123685	MR Egger	0.0148316880155816	1	0.903068962802222
eqtl-a-ENSG00000123685	ukb-b-4963	Diagnoses - secondary ICD10: N17.9 Acute renal failure, unspecified || id:ukb-b-4963	ENSG00000123685 || id:eqtl-a-ENSG00000123685	Inverse variance weighted	0.270790622472771	2	0.873370590229959
eqtl-a-ENSG00000123700	ukb-b-4963	Diagnoses - secondary ICD10: N17.9 Acute renal failure, unspecified || id:ukb-b-4963	ENSG00000123700 || id:eqtl-a-ENSG00000123700	MR Egger	2.28505697309712	3	0.515389637244713
eqtl-a-ENSG00000123700	ukb-b-4963	Diagnoses - secondary ICD10: N17.9 Acute renal failure, unspecified || id:ukb-b-4963	ENSG00000123700 || id:eqtl-a-ENSG00000123700	Inverse variance weighted	2.45328667349553	4	0.653019612676104
eqtl-a-ENSG00000123810	ukb-b-4963	Diagnoses - secondary ICD10: N17.9 Acute renal failure, unspecified || id:ukb-b-4963	ENSG00000123810 || id:eqtl-a-ENSG00000123810	MR Egger	0.024451374808359	1	0.875741892121112
eqtl-a-ENSG00000123810	ukb-b-4963	Diagnoses - secondary ICD10: N17.9 Acute renal failure, unspecified || id:ukb-b-4963	ENSG00000123810 || id:eqtl-a-ENSG00000123810	Inverse variance weighted	0.182627843225845	2	0.912731139889603
eqtl-a-ENSG00000123908	ukb-b-4963	Diagnoses - secondary ICD10: N17.9 Acute renal failure, unspecified || id:ukb-b-4963	ENSG00000123908 || id:eqtl-a-ENSG00000123908	MR Egger	0.00322239361585792	1	0.954731494050952
eqtl-a-ENSG00000123908	ukb-b-4963	Diagnoses - secondary ICD10: N17.9 Acute renal failure, unspecified || id:ukb-b-4963	ENSG00000123908 || id:eqtl-a-ENSG00000123908	Inverse variance weighted	2.57790857367866	2	0.275558787929358
eqtl-a-ENSG00000124098	ukb-b-4963	Diagnoses - secondary ICD10: N17.9 Acute renal failure, unspecified || id:ukb-b-4963	ENSG00000124098 || id:eqtl-a-ENSG00000124098	MR Egger	1.94694168570548	1	0.16291679475764
eqtl-a-ENSG00000124098	ukb-b-4963	Diagnoses - secondary ICD10: N17.9 Acute renal failure, unspecified || id:ukb-b-4963	ENSG00000124098 || id:eqtl-a-ENSG00000124098	Inverse variance weighted	3.42669937449638	2	0.180260962339629
eqtl-a-ENSG00000124102	ukb-b-4963	Diagnoses - secondary ICD10: N17.9 Acute renal failure, unspecified || id:ukb-b-4963	ENSG00000124102 || id:eqtl-a-ENSG00000124102	MR Egger	3.5231588504165	7	0.832766470154914
eqtl-a-ENSG00000124102	ukb-b-4963	Diagnoses - secondary ICD10: N17.9 Acute renal failure, unspecified || id:ukb-b-4963	ENSG00000124102 || id:eqtl-a-ENSG00000124102	Inverse variance weighted	4.67967835833599	8	0.791199330916946
eqtl-a-ENSG00000124104	ukb-b-4963	Diagnoses - secondary ICD10: N17.9 Acute renal failure, unspecified || id:ukb-b-4963	ENSG00000124104 || id:eqtl-a-ENSG00000124104	MR Egger	0.10084515293287	1	0.75081776518216
eqtl-a-ENSG00000124104	ukb-b-4963	Diagnoses - secondary ICD10: N17.9 Acute renal failure, unspecified || id:ukb-b-4963	ENSG00000124104 || id:eqtl-a-ENSG00000124104	Inverse variance weighted	0.16615784836054	2	0.92027851212664
eqtl-a-ENSG00000124107	ukb-b-4963	Diagnoses - secondary ICD10: N17.9 Acute renal failure, unspecified || id:ukb-b-4963	ENSG00000124107 || id:eqtl-a-ENSG00000124107	MR Egger	4.92352054910373	3	0.177483773116151
eqtl-a-ENSG00000124107	ukb-b-4963	Diagnoses - secondary ICD10: N17.9 Acute renal failure, unspecified || id:ukb-b-4963	ENSG00000124107 || id:eqtl-a-ENSG00000124107	Inverse variance weighted	5.3794264112291	4	0.250533039576315
eqtl-a-ENSG00000124225	ukb-b-4963	Diagnoses - secondary ICD10: N17.9 Acute renal failure, unspecified || id:ukb-b-4963	ENSG00000124225 || id:eqtl-a-ENSG00000124225	MR Egger	2.91880763369388	3	0.404313588144247
eqtl-a-ENSG00000124225	ukb-b-4963	Diagnoses - secondary ICD10: N17.9 Acute renal failure, unspecified || id:ukb-b-4963	ENSG00000124225 || id:eqtl-a-ENSG00000124225	Inverse variance weighted	3.10061007320489	4	0.541131986418393
eqtl-a-ENSG00000124275	ukb-b-4963	Diagnoses - secondary ICD10: N17.9 Acute renal failure, unspecified || id:ukb-b-4963	ENSG00000124275 || id:eqtl-a-ENSG00000124275	MR Egger	1.81299378448946	1	0.178149514192629
eqtl-a-ENSG00000124275	ukb-b-4963	Diagnoses - secondary ICD10: N17.9 Acute renal failure, unspecified || id:ukb-b-4963	ENSG00000124275 || id:eqtl-a-ENSG00000124275	Inverse variance weighted	2.50159921282227	2	0.286275797354738
eqtl-a-ENSG00000124299	ukb-b-4963	Diagnoses - secondary ICD10: N17.9 Acute renal failure, unspecified || id:ukb-b-4963	ENSG00000124299 || id:eqtl-a-ENSG00000124299	MR Egger	0.121274329453783	1	0.727656465345928
eqtl-a-ENSG00000124299	ukb-b-4963	Diagnoses - secondary ICD10: N17.9 Acute renal failure, unspecified || id:ukb-b-4963	ENSG00000124299 || id:eqtl-a-ENSG00000124299	Inverse variance weighted	0.125650009090201	2	0.9391077989071
eqtl-a-ENSG00000124469	ukb-b-4963	Diagnoses - secondary ICD10: N17.9 Acute renal failure, unspecified || id:ukb-b-4963	ENSG00000124469 || id:eqtl-a-ENSG00000124469	MR Egger	0.00197634537662675	2	0.999012315393535
eqtl-a-ENSG00000124469	ukb-b-4963	Diagnoses - secondary ICD10: N17.9 Acute renal failure, unspecified || id:ukb-b-4963	ENSG00000124469 || id:eqtl-a-ENSG00000124469	Inverse variance weighted	8.28429181414107	3	0.0404875031005851
eqtl-a-ENSG00000124491	ukb-b-4963	Diagnoses - secondary ICD10: N17.9 Acute renal failure, unspecified || id:ukb-b-4963	ENSG00000124491 || id:eqtl-a-ENSG00000124491	MR Egger	12.7277639901344	8	0.121566005838817
eqtl-a-ENSG00000124491	ukb-b-4963	Diagnoses - secondary ICD10: N17.9 Acute renal failure, unspecified || id:ukb-b-4963	ENSG00000124491 || id:eqtl-a-ENSG00000124491	Inverse variance weighted	13.0995245311889	9	0.158154355198697
eqtl-a-ENSG00000124496	ukb-b-4963	Diagnoses - secondary ICD10: N17.9 Acute renal failure, unspecified || id:ukb-b-4963	ENSG00000124496 || id:eqtl-a-ENSG00000124496	MR Egger	0.416707846245738	2	0.811919628724256
eqtl-a-ENSG00000124496	ukb-b-4963	Diagnoses - secondary ICD10: N17.9 Acute renal failure, unspecified || id:ukb-b-4963	ENSG00000124496 || id:eqtl-a-ENSG00000124496	Inverse variance weighted	0.601706093840655	3	0.896041691284335
eqtl-a-ENSG00000124507	ukb-b-4963	Diagnoses - secondary ICD10: N17.9 Acute renal failure, unspecified || id:ukb-b-4963	ENSG00000124507 || id:eqtl-a-ENSG00000124507	MR Egger	0.170220057292303	1	0.679916309834514
eqtl-a-ENSG00000124507	ukb-b-4963	Diagnoses - secondary ICD10: N17.9 Acute renal failure, unspecified || id:ukb-b-4963	ENSG00000124507 || id:eqtl-a-ENSG00000124507	Inverse variance weighted	1.47497114592258	2	0.47831509315467
eqtl-a-ENSG00000124635	ukb-b-4963	Diagnoses - secondary ICD10: N17.9 Acute renal failure, unspecified || id:ukb-b-4963	ENSG00000124635 || id:eqtl-a-ENSG00000124635	MR Egger	0.356881923416217	1	0.550243055762878
eqtl-a-ENSG00000124635	ukb-b-4963	Diagnoses - secondary ICD10: N17.9 Acute renal failure, unspecified || id:ukb-b-4963	ENSG00000124635 || id:eqtl-a-ENSG00000124635	Inverse variance weighted	1.59991523931774	2	0.449348007235524
eqtl-a-ENSG00000124731	ukb-b-4963	Diagnoses - secondary ICD10: N17.9 Acute renal failure, unspecified || id:ukb-b-4963	ENSG00000124731 || id:eqtl-a-ENSG00000124731	MR Egger	1.98800527163365	1	0.158549602092683
eqtl-a-ENSG00000124731	ukb-b-4963	Diagnoses - secondary ICD10: N17.9 Acute renal failure, unspecified || id:ukb-b-4963	ENSG00000124731 || id:eqtl-a-ENSG00000124731	Inverse variance weighted	2.34704134629412	2	0.309276161975011
eqtl-a-ENSG00000124762	ukb-b-4963	Diagnoses - secondary ICD10: N17.9 Acute renal failure, unspecified || id:ukb-b-4963	ENSG00000124762 || id:eqtl-a-ENSG00000124762	MR Egger	1.90173132511486	1	0.16788465664503
eqtl-a-ENSG00000124762	ukb-b-4963	Diagnoses - secondary ICD10: N17.9 Acute renal failure, unspecified || id:ukb-b-4963	ENSG00000124762 || id:eqtl-a-ENSG00000124762	Inverse variance weighted	3.5339712106596	2	0.170847214329013
eqtl-a-ENSG00000124766	ukb-b-4963	Diagnoses - secondary ICD10: N17.9 Acute renal failure, unspecified || id:ukb-b-4963	ENSG00000124766 || id:eqtl-a-ENSG00000124766	MR Egger	0.110035288795584	1	0.740103963596413
eqtl-a-ENSG00000124766	ukb-b-4963	Diagnoses - secondary ICD10: N17.9 Acute renal failure, unspecified || id:ukb-b-4963	ENSG00000124766 || id:eqtl-a-ENSG00000124766	Inverse variance weighted	1.29342295920931	2	0.52376536083917
eqtl-a-ENSG00000124813	ukb-b-4963	Diagnoses - secondary ICD10: N17.9 Acute renal failure, unspecified || id:ukb-b-4963	ENSG00000124813 || id:eqtl-a-ENSG00000124813	MR Egger	7.04873340779123	1	0.00793213201656667
eqtl-a-ENSG00000124813	ukb-b-4963	Diagnoses - secondary ICD10: N17.9 Acute renal failure, unspecified || id:ukb-b-4963	ENSG00000124813 || id:eqtl-a-ENSG00000124813	Inverse variance weighted	7.32643195819673	2	0.0256498904302825
eqtl-a-ENSG00000124942	ukb-b-4963	Diagnoses - secondary ICD10: N17.9 Acute renal failure, unspecified || id:ukb-b-4963	ENSG00000124942 || id:eqtl-a-ENSG00000124942	MR Egger	2.9099633686131	2	0.233404638829817
eqtl-a-ENSG00000124942	ukb-b-4963	Diagnoses - secondary ICD10: N17.9 Acute renal failure, unspecified || id:ukb-b-4963	ENSG00000124942 || id:eqtl-a-ENSG00000124942	Inverse variance weighted	2.91523206034779	3	0.404880222168629
eqtl-a-ENSG00000125089	ukb-b-4963	Diagnoses - secondary ICD10: N17.9 Acute renal failure, unspecified || id:ukb-b-4963	ENSG00000125089 || id:eqtl-a-ENSG00000125089	MR Egger	0.295846759068615	1	0.586497921815983
eqtl-a-ENSG00000125089	ukb-b-4963	Diagnoses - secondary ICD10: N17.9 Acute renal failure, unspecified || id:ukb-b-4963	ENSG00000125089 || id:eqtl-a-ENSG00000125089	Inverse variance weighted	0.636582384427647	2	0.727390946992636
eqtl-a-ENSG00000125148	ukb-b-4963	Diagnoses - secondary ICD10: N17.9 Acute renal failure, unspecified || id:ukb-b-4963	ENSG00000125148 || id:eqtl-a-ENSG00000125148	MR Egger	3.73646702523209	3	0.291363071388098
eqtl-a-ENSG00000125148	ukb-b-4963	Diagnoses - secondary ICD10: N17.9 Acute renal failure, unspecified || id:ukb-b-4963	ENSG00000125148 || id:eqtl-a-ENSG00000125148	Inverse variance weighted	5.13355525475473	4	0.273866350201318
eqtl-a-ENSG00000125170	ukb-b-4963	Diagnoses - secondary ICD10: N17.9 Acute renal failure, unspecified || id:ukb-b-4963	ENSG00000125170 || id:eqtl-a-ENSG00000125170	MR Egger	0.0158098903103661	1	0.899939806731159
eqtl-a-ENSG00000125170	ukb-b-4963	Diagnoses - secondary ICD10: N17.9 Acute renal failure, unspecified || id:ukb-b-4963	ENSG00000125170 || id:eqtl-a-ENSG00000125170	Inverse variance weighted	0.305787084721743	2	0.858221081138507
eqtl-a-ENSG00000125257	ukb-b-4963	Diagnoses - secondary ICD10: N17.9 Acute renal failure, unspecified || id:ukb-b-4963	ENSG00000125257 || id:eqtl-a-ENSG00000125257	MR Egger	5.43519487900292	3	0.142566471707215
eqtl-a-ENSG00000125257	ukb-b-4963	Diagnoses - secondary ICD10: N17.9 Acute renal failure, unspecified || id:ukb-b-4963	ENSG00000125257 || id:eqtl-a-ENSG00000125257	Inverse variance weighted	6.07038813978594	4	0.193952950466694
eqtl-a-ENSG00000125347	ukb-b-4963	Diagnoses - secondary ICD10: N17.9 Acute renal failure, unspecified || id:ukb-b-4963	ENSG00000125347 || id:eqtl-a-ENSG00000125347	MR Egger	2.26777438721637	2	0.321780001013949
eqtl-a-ENSG00000125347	ukb-b-4963	Diagnoses - secondary ICD10: N17.9 Acute renal failure, unspecified || id:ukb-b-4963	ENSG00000125347 || id:eqtl-a-ENSG00000125347	Inverse variance weighted	4.17023978236285	3	0.243658388413308
eqtl-a-ENSG00000125510	ukb-b-4963	Diagnoses - secondary ICD10: N17.9 Acute renal failure, unspecified || id:ukb-b-4963	ENSG00000125510 || id:eqtl-a-ENSG00000125510	MR Egger	0.0909233871006222	1	0.76300652600344
eqtl-a-ENSG00000125510	ukb-b-4963	Diagnoses - secondary ICD10: N17.9 Acute renal failure, unspecified || id:ukb-b-4963	ENSG00000125510 || id:eqtl-a-ENSG00000125510	Inverse variance weighted	1.39022863803921	2	0.49901739754457
eqtl-a-ENSG00000125538	ukb-b-4963	Diagnoses - secondary ICD10: N17.9 Acute renal failure, unspecified || id:ukb-b-4963	ENSG00000125538 || id:eqtl-a-ENSG00000125538	MR Egger	1.86362825530769	3	0.601187545640843
eqtl-a-ENSG00000125538	ukb-b-4963	Diagnoses - secondary ICD10: N17.9 Acute renal failure, unspecified || id:ukb-b-4963	ENSG00000125538 || id:eqtl-a-ENSG00000125538	Inverse variance weighted	3.95665049401811	4	0.411904356038746
eqtl-a-ENSG00000125780	ukb-b-4963	Diagnoses - secondary ICD10: N17.9 Acute renal failure, unspecified || id:ukb-b-4963	ENSG00000125780 || id:eqtl-a-ENSG00000125780	MR Egger	11.8958594778342	6	0.064332785904279
eqtl-a-ENSG00000125780	ukb-b-4963	Diagnoses - secondary ICD10: N17.9 Acute renal failure, unspecified || id:ukb-b-4963	ENSG00000125780 || id:eqtl-a-ENSG00000125780	Inverse variance weighted	14.6400118034984	7	0.0409009755325758
eqtl-a-ENSG00000125810	ukb-b-4963	Diagnoses - secondary ICD10: N17.9 Acute renal failure, unspecified || id:ukb-b-4963	ENSG00000125810 || id:eqtl-a-ENSG00000125810	MR Egger	0.98959539194457	5	0.963400603421077
eqtl-a-ENSG00000125810	ukb-b-4963	Diagnoses - secondary ICD10: N17.9 Acute renal failure, unspecified || id:ukb-b-4963	ENSG00000125810 || id:eqtl-a-ENSG00000125810	Inverse variance weighted	1.90977681341305	6	0.927806471769471
eqtl-a-ENSG00000125818	ukb-b-4963	Diagnoses - secondary ICD10: N17.9 Acute renal failure, unspecified || id:ukb-b-4963	ENSG00000125818 || id:eqtl-a-ENSG00000125818	MR Egger	0.15654144796153	2	0.924714050384864
eqtl-a-ENSG00000125818	ukb-b-4963	Diagnoses - secondary ICD10: N17.9 Acute renal failure, unspecified || id:ukb-b-4963	ENSG00000125818 || id:eqtl-a-ENSG00000125818	Inverse variance weighted	1.22970436201071	3	0.745889147409725
eqtl-a-ENSG00000125869	ukb-b-4963	Diagnoses - secondary ICD10: N17.9 Acute renal failure, unspecified || id:ukb-b-4963	ENSG00000125869 || id:eqtl-a-ENSG00000125869	MR Egger	1.61969361108634	4	0.805248300201146
eqtl-a-ENSG00000125869	ukb-b-4963	Diagnoses - secondary ICD10: N17.9 Acute renal failure, unspecified || id:ukb-b-4963	ENSG00000125869 || id:eqtl-a-ENSG00000125869	Inverse variance weighted	2.46496488795854	5	0.781761936553765
eqtl-a-ENSG00000125898	ukb-b-4963	Diagnoses - secondary ICD10: N17.9 Acute renal failure, unspecified || id:ukb-b-4963	ENSG00000125898 || id:eqtl-a-ENSG00000125898	MR Egger	0.114088985965646	1	0.735536058259312
eqtl-a-ENSG00000125898	ukb-b-4963	Diagnoses - secondary ICD10: N17.9 Acute renal failure, unspecified || id:ukb-b-4963	ENSG00000125898 || id:eqtl-a-ENSG00000125898	Inverse variance weighted	0.25930010164505	2	0.878402773468356
eqtl-a-ENSG00000126353	ukb-b-4963	Diagnoses - secondary ICD10: N17.9 Acute renal failure, unspecified || id:ukb-b-4963	ENSG00000126353 || id:eqtl-a-ENSG00000126353	MR Egger	2.3479971374311	2	0.309128395579029
eqtl-a-ENSG00000126353	ukb-b-4963	Diagnoses - secondary ICD10: N17.9 Acute renal failure, unspecified || id:ukb-b-4963	ENSG00000126353 || id:eqtl-a-ENSG00000126353	Inverse variance weighted	2.51616571886744	3	0.472376658861936
eqtl-a-ENSG00000126432	ukb-b-4963	Diagnoses - secondary ICD10: N17.9 Acute renal failure, unspecified || id:ukb-b-4963	ENSG00000126432 || id:eqtl-a-ENSG00000126432	MR Egger	3.80804902196176	3	0.28295128164067
eqtl-a-ENSG00000126432	ukb-b-4963	Diagnoses - secondary ICD10: N17.9 Acute renal failure, unspecified || id:ukb-b-4963	ENSG00000126432 || id:eqtl-a-ENSG00000126432	Inverse variance weighted	3.81733390823325	4	0.431291074800492
eqtl-a-ENSG00000126458	ukb-b-4963	Diagnoses - secondary ICD10: N17.9 Acute renal failure, unspecified || id:ukb-b-4963	ENSG00000126458 || id:eqtl-a-ENSG00000126458	MR Egger	0.0452404388547387	1	0.831562527481687
eqtl-a-ENSG00000126458	ukb-b-4963	Diagnoses - secondary ICD10: N17.9 Acute renal failure, unspecified || id:ukb-b-4963	ENSG00000126458 || id:eqtl-a-ENSG00000126458	Inverse variance weighted	0.105611268541706	2	0.948564362970061
eqtl-a-ENSG00000126709	ukb-b-4963	Diagnoses - secondary ICD10: N17.9 Acute renal failure, unspecified || id:ukb-b-4963	ENSG00000126709 || id:eqtl-a-ENSG00000126709	MR Egger	3.33729757207055	5	0.648136460834118
eqtl-a-ENSG00000126709	ukb-b-4963	Diagnoses - secondary ICD10: N17.9 Acute renal failure, unspecified || id:ukb-b-4963	ENSG00000126709 || id:eqtl-a-ENSG00000126709	Inverse variance weighted	4.03088201294212	6	0.672497072933934
eqtl-a-ENSG00000127084	ukb-b-4963	Diagnoses - secondary ICD10: N17.9 Acute renal failure, unspecified || id:ukb-b-4963	ENSG00000127084 || id:eqtl-a-ENSG00000127084	MR Egger	0.0590108293278588	1	0.808066250959229
eqtl-a-ENSG00000127084	ukb-b-4963	Diagnoses - secondary ICD10: N17.9 Acute renal failure, unspecified || id:ukb-b-4963	ENSG00000127084 || id:eqtl-a-ENSG00000127084	Inverse variance weighted	0.95761438955011	2	0.619521920241721
eqtl-a-ENSG00000127249	ukb-b-4963	Diagnoses - secondary ICD10: N17.9 Acute renal failure, unspecified || id:ukb-b-4963	ENSG00000127249 || id:eqtl-a-ENSG00000127249	MR Egger	0.165135022563288	1	0.684472164089623
eqtl-a-ENSG00000127249	ukb-b-4963	Diagnoses - secondary ICD10: N17.9 Acute renal failure, unspecified || id:ukb-b-4963	ENSG00000127249 || id:eqtl-a-ENSG00000127249	Inverse variance weighted	0.229437431603449	2	0.891616906384098
eqtl-a-ENSG00000127507	ukb-b-4963	Diagnoses - secondary ICD10: N17.9 Acute renal failure, unspecified || id:ukb-b-4963	ENSG00000127507 || id:eqtl-a-ENSG00000127507	MR Egger	0.277542488751831	1	0.598316499143092
eqtl-a-ENSG00000127507	ukb-b-4963	Diagnoses - secondary ICD10: N17.9 Acute renal failure, unspecified || id:ukb-b-4963	ENSG00000127507 || id:eqtl-a-ENSG00000127507	Inverse variance weighted	0.33896294787513	2	0.844102392229129
eqtl-a-ENSG00000127533	ukb-b-4963	Diagnoses - secondary ICD10: N17.9 Acute renal failure, unspecified || id:ukb-b-4963	ENSG00000127533 || id:eqtl-a-ENSG00000127533	MR Egger	0.241800857520032	1	0.622908455523256
eqtl-a-ENSG00000127533	ukb-b-4963	Diagnoses - secondary ICD10: N17.9 Acute renal failure, unspecified || id:ukb-b-4963	ENSG00000127533 || id:eqtl-a-ENSG00000127533	Inverse variance weighted	3.11115117287129	2	0.211067859873754
eqtl-a-ENSG00000127831	ukb-b-4963	Diagnoses - secondary ICD10: N17.9 Acute renal failure, unspecified || id:ukb-b-4963	ENSG00000127831 || id:eqtl-a-ENSG00000127831	MR Egger	0.15208326048365	2	0.926777623779686
eqtl-a-ENSG00000127831	ukb-b-4963	Diagnoses - secondary ICD10: N17.9 Acute renal failure, unspecified || id:ukb-b-4963	ENSG00000127831 || id:eqtl-a-ENSG00000127831	Inverse variance weighted	0.433054691457628	3	0.933332624888914
eqtl-a-ENSG00000127838	ukb-b-4963	Diagnoses - secondary ICD10: N17.9 Acute renal failure, unspecified || id:ukb-b-4963	ENSG00000127838 || id:eqtl-a-ENSG00000127838	MR Egger	0.287704490871879	2	0.866015696378186
eqtl-a-ENSG00000127838	ukb-b-4963	Diagnoses - secondary ICD10: N17.9 Acute renal failure, unspecified || id:ukb-b-4963	ENSG00000127838 || id:eqtl-a-ENSG00000127838	Inverse variance weighted	1.06505048867941	3	0.785517018121194
eqtl-a-ENSG00000127903	ukb-b-4963	Diagnoses - secondary ICD10: N17.9 Acute renal failure, unspecified || id:ukb-b-4963	ENSG00000127903 || id:eqtl-a-ENSG00000127903	MR Egger	0.0881390330581953	1	0.766556455976069
eqtl-a-ENSG00000127903	ukb-b-4963	Diagnoses - secondary ICD10: N17.9 Acute renal failure, unspecified || id:ukb-b-4963	ENSG00000127903 || id:eqtl-a-ENSG00000127903	Inverse variance weighted	1.14275805931101	2	0.564746099837835
eqtl-a-ENSG00000127920	ukb-b-4963	Diagnoses - secondary ICD10: N17.9 Acute renal failure, unspecified || id:ukb-b-4963	ENSG00000127920 || id:eqtl-a-ENSG00000127920	MR Egger	5.77397411630588	6	0.448980104783525
eqtl-a-ENSG00000127920	ukb-b-4963	Diagnoses - secondary ICD10: N17.9 Acute renal failure, unspecified || id:ukb-b-4963	ENSG00000127920 || id:eqtl-a-ENSG00000127920	Inverse variance weighted	6.09772549187812	7	0.528385993907763
eqtl-a-ENSG00000127947	ukb-b-4963	Diagnoses - secondary ICD10: N17.9 Acute renal failure, unspecified || id:ukb-b-4963	ENSG00000127947 || id:eqtl-a-ENSG00000127947	MR Egger	2.60592816076981	1	0.10646480966769
eqtl-a-ENSG00000127947	ukb-b-4963	Diagnoses - secondary ICD10: N17.9 Acute renal failure, unspecified || id:ukb-b-4963	ENSG00000127947 || id:eqtl-a-ENSG00000127947	Inverse variance weighted	5.06710295252572	2	0.0793766149410007
eqtl-a-ENSG00000128039	ukb-b-4963	Diagnoses - secondary ICD10: N17.9 Acute renal failure, unspecified || id:ukb-b-4963	ENSG00000128039 || id:eqtl-a-ENSG00000128039	MR Egger	1.53994031272547	2	0.463026886511479
eqtl-a-ENSG00000128039	ukb-b-4963	Diagnoses - secondary ICD10: N17.9 Acute renal failure, unspecified || id:ukb-b-4963	ENSG00000128039 || id:eqtl-a-ENSG00000128039	Inverse variance weighted	2.11192778347077	3	0.549503463169118
eqtl-a-ENSG00000128218	ukb-b-4963	Diagnoses - secondary ICD10: N17.9 Acute renal failure, unspecified || id:ukb-b-4963	ENSG00000128218 || id:eqtl-a-ENSG00000128218	MR Egger	2.47695941347214	4	0.64876626492447
eqtl-a-ENSG00000128218	ukb-b-4963	Diagnoses - secondary ICD10: N17.9 Acute renal failure, unspecified || id:ukb-b-4963	ENSG00000128218 || id:eqtl-a-ENSG00000128218	Inverse variance weighted	5.96171506042485	5	0.309962055963742
eqtl-a-ENSG00000128245	ukb-b-4963	Diagnoses - secondary ICD10: N17.9 Acute renal failure, unspecified || id:ukb-b-4963	ENSG00000128245 || id:eqtl-a-ENSG00000128245	MR Egger	1.25648783796334	3	0.739490467399978
eqtl-a-ENSG00000128245	ukb-b-4963	Diagnoses - secondary ICD10: N17.9 Acute renal failure, unspecified || id:ukb-b-4963	ENSG00000128245 || id:eqtl-a-ENSG00000128245	Inverse variance weighted	1.32331986810677	4	0.857406733856747
eqtl-a-ENSG00000128283	ukb-b-4963	Diagnoses - secondary ICD10: N17.9 Acute renal failure, unspecified || id:ukb-b-4963	ENSG00000128283 || id:eqtl-a-ENSG00000128283	MR Egger	3.04127918442077	1	0.0811719297144392
eqtl-a-ENSG00000128283	ukb-b-4963	Diagnoses - secondary ICD10: N17.9 Acute renal failure, unspecified || id:ukb-b-4963	ENSG00000128283 || id:eqtl-a-ENSG00000128283	Inverse variance weighted	3.374404649081	2	0.185036472526998
eqtl-a-ENSG00000128311	ukb-b-4963	Diagnoses - secondary ICD10: N17.9 Acute renal failure, unspecified || id:ukb-b-4963	ENSG00000128311 || id:eqtl-a-ENSG00000128311	MR Egger	3.23424903758973	3	0.356899291701358
eqtl-a-ENSG00000128311	ukb-b-4963	Diagnoses - secondary ICD10: N17.9 Acute renal failure, unspecified || id:ukb-b-4963	ENSG00000128311 || id:eqtl-a-ENSG00000128311	Inverse variance weighted	3.52415307463823	4	0.474215332778067
eqtl-a-ENSG00000128340	ukb-b-4963	Diagnoses - secondary ICD10: N17.9 Acute renal failure, unspecified || id:ukb-b-4963	ENSG00000128340 || id:eqtl-a-ENSG00000128340	MR Egger	0.739050062855755	1	0.389965346857135
eqtl-a-ENSG00000128340	ukb-b-4963	Diagnoses - secondary ICD10: N17.9 Acute renal failure, unspecified || id:ukb-b-4963	ENSG00000128340 || id:eqtl-a-ENSG00000128340	Inverse variance weighted	0.975265591358205	2	0.614078323860918
eqtl-a-ENSG00000128656	ukb-b-4963	Diagnoses - secondary ICD10: N17.9 Acute renal failure, unspecified || id:ukb-b-4963	ENSG00000128656 || id:eqtl-a-ENSG00000128656	MR Egger	1.14444800397473	3	0.76635641880754
eqtl-a-ENSG00000128656	ukb-b-4963	Diagnoses - secondary ICD10: N17.9 Acute renal failure, unspecified || id:ukb-b-4963	ENSG00000128656 || id:eqtl-a-ENSG00000128656	Inverse variance weighted	1.16822854674476	4	0.88330136463712
eqtl-a-ENSG00000128815	ukb-b-4963	Diagnoses - secondary ICD10: N17.9 Acute renal failure, unspecified || id:ukb-b-4963	ENSG00000128815 || id:eqtl-a-ENSG00000128815	MR Egger	0.432608674370515	1	0.510711679901482
eqtl-a-ENSG00000128815	ukb-b-4963	Diagnoses - secondary ICD10: N17.9 Acute renal failure, unspecified || id:ukb-b-4963	ENSG00000128815 || id:eqtl-a-ENSG00000128815	Inverse variance weighted	0.674228064448374	2	0.713827435931265
eqtl-a-ENSG00000128872	ukb-b-4963	Diagnoses - secondary ICD10: N17.9 Acute renal failure, unspecified || id:ukb-b-4963	ENSG00000128872 || id:eqtl-a-ENSG00000128872	MR Egger	0.418811847356231	2	0.811065937944342
eqtl-a-ENSG00000128872	ukb-b-4963	Diagnoses - secondary ICD10: N17.9 Acute renal failure, unspecified || id:ukb-b-4963	ENSG00000128872 || id:eqtl-a-ENSG00000128872	Inverse variance weighted	0.483628215859557	3	0.922473215170542
eqtl-a-ENSG00000128944	ukb-b-4963	Diagnoses - secondary ICD10: N17.9 Acute renal failure, unspecified || id:ukb-b-4963	ENSG00000128944 || id:eqtl-a-ENSG00000128944	MR Egger	2.0150277730375	1	0.155748420190406
eqtl-a-ENSG00000128944	ukb-b-4963	Diagnoses - secondary ICD10: N17.9 Acute renal failure, unspecified || id:ukb-b-4963	ENSG00000128944 || id:eqtl-a-ENSG00000128944	Inverse variance weighted	2.06084996647722	2	0.35685527082992
eqtl-a-ENSG00000129116	ukb-b-4963	Diagnoses - secondary ICD10: N17.9 Acute renal failure, unspecified || id:ukb-b-4963	ENSG00000129116 || id:eqtl-a-ENSG00000129116	MR Egger	0.446016378075803	1	0.504232808915959
eqtl-a-ENSG00000129116	ukb-b-4963	Diagnoses - secondary ICD10: N17.9 Acute renal failure, unspecified || id:ukb-b-4963	ENSG00000129116 || id:eqtl-a-ENSG00000129116	Inverse variance weighted	0.494294308309895	2	0.781025753889855
eqtl-a-ENSG00000129270	ukb-b-4963	Diagnoses - secondary ICD10: N17.9 Acute renal failure, unspecified || id:ukb-b-4963	ENSG00000129270 || id:eqtl-a-ENSG00000129270	MR Egger	0.300628778521124	1	0.583488501410821
eqtl-a-ENSG00000129270	ukb-b-4963	Diagnoses - secondary ICD10: N17.9 Acute renal failure, unspecified || id:ukb-b-4963	ENSG00000129270 || id:eqtl-a-ENSG00000129270	Inverse variance weighted	1.16899821395251	2	0.557384982150722
eqtl-a-ENSG00000129355	ukb-b-4963	Diagnoses - secondary ICD10: N17.9 Acute renal failure, unspecified || id:ukb-b-4963	ENSG00000129355 || id:eqtl-a-ENSG00000129355	MR Egger	2.10739860219469	1	0.146588324474726
eqtl-a-ENSG00000129355	ukb-b-4963	Diagnoses - secondary ICD10: N17.9 Acute renal failure, unspecified || id:ukb-b-4963	ENSG00000129355 || id:eqtl-a-ENSG00000129355	Inverse variance weighted	2.11148031294385	2	0.347934805779533
eqtl-a-ENSG00000129472	ukb-b-4963	Diagnoses - secondary ICD10: N17.9 Acute renal failure, unspecified || id:ukb-b-4963	ENSG00000129472 || id:eqtl-a-ENSG00000129472	MR Egger	0.168032956291304	1	0.681865931123913
eqtl-a-ENSG00000129472	ukb-b-4963	Diagnoses - secondary ICD10: N17.9 Acute renal failure, unspecified || id:ukb-b-4963	ENSG00000129472 || id:eqtl-a-ENSG00000129472	Inverse variance weighted	0.195299901271704	2	0.906966331180578
eqtl-a-ENSG00000129473	ukb-b-4963	Diagnoses - secondary ICD10: N17.9 Acute renal failure, unspecified || id:ukb-b-4963	ENSG00000129473 || id:eqtl-a-ENSG00000129473	MR Egger	1.24849095078186	1	0.26384089332738
eqtl-a-ENSG00000129473	ukb-b-4963	Diagnoses - secondary ICD10: N17.9 Acute renal failure, unspecified || id:ukb-b-4963	ENSG00000129473 || id:eqtl-a-ENSG00000129473	Inverse variance weighted	1.59722742609971	2	0.449952294954376
eqtl-a-ENSG00000129484	ukb-b-4963	Diagnoses - secondary ICD10: N17.9 Acute renal failure, unspecified || id:ukb-b-4963	ENSG00000129484 || id:eqtl-a-ENSG00000129484	MR Egger	0.000118311852586907	1	0.991321480867035
eqtl-a-ENSG00000129484	ukb-b-4963	Diagnoses - secondary ICD10: N17.9 Acute renal failure, unspecified || id:ukb-b-4963	ENSG00000129484 || id:eqtl-a-ENSG00000129484	Inverse variance weighted	0.676803511111737	2	0.712908815278787
eqtl-a-ENSG00000129657	ukb-b-4963	Diagnoses - secondary ICD10: N17.9 Acute renal failure, unspecified || id:ukb-b-4963	ENSG00000129657 || id:eqtl-a-ENSG00000129657	MR Egger	0.515464677544504	1	0.47278275975528
eqtl-a-ENSG00000129657	ukb-b-4963	Diagnoses - secondary ICD10: N17.9 Acute renal failure, unspecified || id:ukb-b-4963	ENSG00000129657 || id:eqtl-a-ENSG00000129657	Inverse variance weighted	0.530074592755312	2	0.767177336506598
eqtl-a-ENSG00000129757	ukb-b-4963	Diagnoses - secondary ICD10: N17.9 Acute renal failure, unspecified || id:ukb-b-4963	ENSG00000129757 || id:eqtl-a-ENSG00000129757	MR Egger	5.88136797030978	2	0.0528295817281092
eqtl-a-ENSG00000129757	ukb-b-4963	Diagnoses - secondary ICD10: N17.9 Acute renal failure, unspecified || id:ukb-b-4963	ENSG00000129757 || id:eqtl-a-ENSG00000129757	Inverse variance weighted	5.88370770021274	3	0.117407230311834
eqtl-a-ENSG00000130038	ukb-b-4963	Diagnoses - secondary ICD10: N17.9 Acute renal failure, unspecified || id:ukb-b-4963	ENSG00000130038 || id:eqtl-a-ENSG00000130038	MR Egger	2.26637118368886	1	0.13220914941188
eqtl-a-ENSG00000130038	ukb-b-4963	Diagnoses - secondary ICD10: N17.9 Acute renal failure, unspecified || id:ukb-b-4963	ENSG00000130038 || id:eqtl-a-ENSG00000130038	Inverse variance weighted	5.51434349354904	2	0.0634710268824067
eqtl-a-ENSG00000130164	ukb-b-4963	Diagnoses - secondary ICD10: N17.9 Acute renal failure, unspecified || id:ukb-b-4963	ENSG00000130164 || id:eqtl-a-ENSG00000130164	MR Egger	2.52443506015705	2	0.283025712074656
eqtl-a-ENSG00000130164	ukb-b-4963	Diagnoses - secondary ICD10: N17.9 Acute renal failure, unspecified || id:ukb-b-4963	ENSG00000130164 || id:eqtl-a-ENSG00000130164	Inverse variance weighted	6.52616759072687	3	0.0886362117733213
eqtl-a-ENSG00000130227	ukb-b-4963	Diagnoses - secondary ICD10: N17.9 Acute renal failure, unspecified || id:ukb-b-4963	ENSG00000130227 || id:eqtl-a-ENSG00000130227	MR Egger	3.53304506221348	1	0.0601572111296864
eqtl-a-ENSG00000130227	ukb-b-4963	Diagnoses - secondary ICD10: N17.9 Acute renal failure, unspecified || id:ukb-b-4963	ENSG00000130227 || id:eqtl-a-ENSG00000130227	Inverse variance weighted	4.47082876079042	2	0.106947803596662
eqtl-a-ENSG00000130300	ukb-b-4963	Diagnoses - secondary ICD10: N17.9 Acute renal failure, unspecified || id:ukb-b-4963	ENSG00000130300 || id:eqtl-a-ENSG00000130300	MR Egger	5.5996697715347	5	0.347140458028461
eqtl-a-ENSG00000130300	ukb-b-4963	Diagnoses - secondary ICD10: N17.9 Acute renal failure, unspecified || id:ukb-b-4963	ENSG00000130300 || id:eqtl-a-ENSG00000130300	Inverse variance weighted	9.27449935290138	6	0.158718754234176
eqtl-a-ENSG00000130363	ukb-b-4963	Diagnoses - secondary ICD10: N17.9 Acute renal failure, unspecified || id:ukb-b-4963	ENSG00000130363 || id:eqtl-a-ENSG00000130363	MR Egger	0.518926448030834	1	0.471299988275393
eqtl-a-ENSG00000130363	ukb-b-4963	Diagnoses - secondary ICD10: N17.9 Acute renal failure, unspecified || id:ukb-b-4963	ENSG00000130363 || id:eqtl-a-ENSG00000130363	Inverse variance weighted	0.526248703198095	2	0.76864630897038
eqtl-a-ENSG00000130396	ukb-b-4963	Diagnoses - secondary ICD10: N17.9 Acute renal failure, unspecified || id:ukb-b-4963	ENSG00000130396 || id:eqtl-a-ENSG00000130396	MR Egger	2.01151739898552	1	0.156109111548103
eqtl-a-ENSG00000130396	ukb-b-4963	Diagnoses - secondary ICD10: N17.9 Acute renal failure, unspecified || id:ukb-b-4963	ENSG00000130396 || id:eqtl-a-ENSG00000130396	Inverse variance weighted	9.0186608605921	2	0.0110058268775156
eqtl-a-ENSG00000130508	ukb-b-4963	Diagnoses - secondary ICD10: N17.9 Acute renal failure, unspecified || id:ukb-b-4963	ENSG00000130508 || id:eqtl-a-ENSG00000130508	MR Egger	0.0110255495009575	1	0.916373732422518
eqtl-a-ENSG00000130508	ukb-b-4963	Diagnoses - secondary ICD10: N17.9 Acute renal failure, unspecified || id:ukb-b-4963	ENSG00000130508 || id:eqtl-a-ENSG00000130508	Inverse variance weighted	1.1663692109077	2	0.558118147326124
eqtl-a-ENSG00000130518	ukb-b-4963	Diagnoses - secondary ICD10: N17.9 Acute renal failure, unspecified || id:ukb-b-4963	ENSG00000130518 || id:eqtl-a-ENSG00000130518	MR Egger	0.729393650074584	2	0.694407145828508
eqtl-a-ENSG00000130518	ukb-b-4963	Diagnoses - secondary ICD10: N17.9 Acute renal failure, unspecified || id:ukb-b-4963	ENSG00000130518 || id:eqtl-a-ENSG00000130518	Inverse variance weighted	1.05033600991017	3	0.789074624504548
eqtl-a-ENSG00000130529	ukb-b-4963	Diagnoses - secondary ICD10: N17.9 Acute renal failure, unspecified || id:ukb-b-4963	ENSG00000130529 || id:eqtl-a-ENSG00000130529	MR Egger	1.91603840671738	4	0.751198121573712
eqtl-a-ENSG00000130529	ukb-b-4963	Diagnoses - secondary ICD10: N17.9 Acute renal failure, unspecified || id:ukb-b-4963	ENSG00000130529 || id:eqtl-a-ENSG00000130529	Inverse variance weighted	2.52076126888312	5	0.77336518845346
eqtl-a-ENSG00000130558	ukb-b-4963	Diagnoses - secondary ICD10: N17.9 Acute renal failure, unspecified || id:ukb-b-4963	ENSG00000130558 || id:eqtl-a-ENSG00000130558	MR Egger	0.176797329567749	2	0.915395867874247
eqtl-a-ENSG00000130558	ukb-b-4963	Diagnoses - secondary ICD10: N17.9 Acute renal failure, unspecified || id:ukb-b-4963	ENSG00000130558 || id:eqtl-a-ENSG00000130558	Inverse variance weighted	0.405887751864065	3	0.939023555465131
eqtl-a-ENSG00000130595	ukb-b-4963	Diagnoses - secondary ICD10: N17.9 Acute renal failure, unspecified || id:ukb-b-4963	ENSG00000130595 || id:eqtl-a-ENSG00000130595	MR Egger	0.0448726774117298	1	0.832238321399579
eqtl-a-ENSG00000130595	ukb-b-4963	Diagnoses - secondary ICD10: N17.9 Acute renal failure, unspecified || id:ukb-b-4963	ENSG00000130595 || id:eqtl-a-ENSG00000130595	Inverse variance weighted	0.0616664792609805	2	0.969637256661655
eqtl-a-ENSG00000130653	ukb-b-4963	Diagnoses - secondary ICD10: N17.9 Acute renal failure, unspecified || id:ukb-b-4963	ENSG00000130653 || id:eqtl-a-ENSG00000130653	MR Egger	1.02612640769275	1	0.311070202719425
eqtl-a-ENSG00000130653	ukb-b-4963	Diagnoses - secondary ICD10: N17.9 Acute renal failure, unspecified || id:ukb-b-4963	ENSG00000130653 || id:eqtl-a-ENSG00000130653	Inverse variance weighted	1.5414762328591	2	0.462671436855818
eqtl-a-ENSG00000130656	ukb-b-4963	Diagnoses - secondary ICD10: N17.9 Acute renal failure, unspecified || id:ukb-b-4963	ENSG00000130656 || id:eqtl-a-ENSG00000130656	MR Egger	1.73724581214796	1	0.187488179250167
eqtl-a-ENSG00000130656	ukb-b-4963	Diagnoses - secondary ICD10: N17.9 Acute renal failure, unspecified || id:ukb-b-4963	ENSG00000130656 || id:eqtl-a-ENSG00000130656	Inverse variance weighted	2.30868401600252	2	0.315264910459426
eqtl-a-ENSG00000130775	ukb-b-4963	Diagnoses - secondary ICD10: N17.9 Acute renal failure, unspecified || id:ukb-b-4963	ENSG00000130775 || id:eqtl-a-ENSG00000130775	MR Egger	1.81353091177467	1	0.178085243638206
eqtl-a-ENSG00000130775	ukb-b-4963	Diagnoses - secondary ICD10: N17.9 Acute renal failure, unspecified || id:ukb-b-4963	ENSG00000130775 || id:eqtl-a-ENSG00000130775	Inverse variance weighted	3.58700317155986	2	0.166376566675389
eqtl-a-ENSG00000131203	ukb-b-4963	Diagnoses - secondary ICD10: N17.9 Acute renal failure, unspecified || id:ukb-b-4963	ENSG00000131203 || id:eqtl-a-ENSG00000131203	MR Egger	0.245261206850002	1	0.620431752110736
eqtl-a-ENSG00000131203	ukb-b-4963	Diagnoses - secondary ICD10: N17.9 Acute renal failure, unspecified || id:ukb-b-4963	ENSG00000131203 || id:eqtl-a-ENSG00000131203	Inverse variance weighted	2.04969260460663	2	0.358851615834401
eqtl-a-ENSG00000131370	ukb-b-4963	Diagnoses - secondary ICD10: N17.9 Acute renal failure, unspecified || id:ukb-b-4963	ENSG00000131370 || id:eqtl-a-ENSG00000131370	MR Egger	1.43557669489508	1	0.230856470706138
eqtl-a-ENSG00000131370	ukb-b-4963	Diagnoses - secondary ICD10: N17.9 Acute renal failure, unspecified || id:ukb-b-4963	ENSG00000131370 || id:eqtl-a-ENSG00000131370	Inverse variance weighted	2.00899238006731	2	0.366229098202504
eqtl-a-ENSG00000131669	ukb-b-4963	Diagnoses - secondary ICD10: N17.9 Acute renal failure, unspecified || id:ukb-b-4963	ENSG00000131669 || id:eqtl-a-ENSG00000131669	MR Egger	1.44797468905911	1	0.228853208978992
eqtl-a-ENSG00000131669	ukb-b-4963	Diagnoses - secondary ICD10: N17.9 Acute renal failure, unspecified || id:ukb-b-4963	ENSG00000131669 || id:eqtl-a-ENSG00000131669	Inverse variance weighted	1.93275931123331	2	0.380457936552436
eqtl-a-ENSG00000131778	ukb-b-4963	Diagnoses - secondary ICD10: N17.9 Acute renal failure, unspecified || id:ukb-b-4963	ENSG00000131778 || id:eqtl-a-ENSG00000131778	MR Egger	0.745576450383156	1	0.38788037690281
eqtl-a-ENSG00000131778	ukb-b-4963	Diagnoses - secondary ICD10: N17.9 Acute renal failure, unspecified || id:ukb-b-4963	ENSG00000131778 || id:eqtl-a-ENSG00000131778	Inverse variance weighted	1.10185265357504	2	0.576415613774588
eqtl-a-ENSG00000131791	ukb-b-4963	Diagnoses - secondary ICD10: N17.9 Acute renal failure, unspecified || id:ukb-b-4963	ENSG00000131791 || id:eqtl-a-ENSG00000131791	MR Egger	8.8806137219365e-05	1	0.992481085894727
eqtl-a-ENSG00000131791	ukb-b-4963	Diagnoses - secondary ICD10: N17.9 Acute renal failure, unspecified || id:ukb-b-4963	ENSG00000131791 || id:eqtl-a-ENSG00000131791	Inverse variance weighted	0.0577652966745085	2	0.971530468493079
eqtl-a-ENSG00000131797	ukb-b-4963	Diagnoses - secondary ICD10: N17.9 Acute renal failure, unspecified || id:ukb-b-4963	ENSG00000131797 || id:eqtl-a-ENSG00000131797	MR Egger	0.380733625961642	1	0.537210873471738
eqtl-a-ENSG00000131797	ukb-b-4963	Diagnoses - secondary ICD10: N17.9 Acute renal failure, unspecified || id:ukb-b-4963	ENSG00000131797 || id:eqtl-a-ENSG00000131797	Inverse variance weighted	0.460286772149135	2	0.794419685616202
eqtl-a-ENSG00000131845	ukb-b-4963	Diagnoses - secondary ICD10: N17.9 Acute renal failure, unspecified || id:ukb-b-4963	ENSG00000131845 || id:eqtl-a-ENSG00000131845	MR Egger	4.88502979292329	3	0.180412020689547
eqtl-a-ENSG00000131845	ukb-b-4963	Diagnoses - secondary ICD10: N17.9 Acute renal failure, unspecified || id:ukb-b-4963	ENSG00000131845 || id:eqtl-a-ENSG00000131845	Inverse variance weighted	4.89918455859428	4	0.297799083843738
eqtl-a-ENSG00000132142	ukb-b-4963	Diagnoses - secondary ICD10: N17.9 Acute renal failure, unspecified || id:ukb-b-4963	ENSG00000132142 || id:eqtl-a-ENSG00000132142	MR Egger	0.105979732927415	1	0.744768414566764
eqtl-a-ENSG00000132142	ukb-b-4963	Diagnoses - secondary ICD10: N17.9 Acute renal failure, unspecified || id:ukb-b-4963	ENSG00000132142 || id:eqtl-a-ENSG00000132142	Inverse variance weighted	5.17921431148187	2	0.0750495170669417
eqtl-a-ENSG00000132185	ukb-b-4963	Diagnoses - secondary ICD10: N17.9 Acute renal failure, unspecified || id:ukb-b-4963	ENSG00000132185 || id:eqtl-a-ENSG00000132185	MR Egger	0.980284101614757	2	0.612539376291128
eqtl-a-ENSG00000132185	ukb-b-4963	Diagnoses - secondary ICD10: N17.9 Acute renal failure, unspecified || id:ukb-b-4963	ENSG00000132185 || id:eqtl-a-ENSG00000132185	Inverse variance weighted	1.06384876583272	3	0.785807510424184
eqtl-a-ENSG00000132205	ukb-b-4963	Diagnoses - secondary ICD10: N17.9 Acute renal failure, unspecified || id:ukb-b-4963	ENSG00000132205 || id:eqtl-a-ENSG00000132205	MR Egger	1.18777376127844	1	0.275779075369656
eqtl-a-ENSG00000132205	ukb-b-4963	Diagnoses - secondary ICD10: N17.9 Acute renal failure, unspecified || id:ukb-b-4963	ENSG00000132205 || id:eqtl-a-ENSG00000132205	Inverse variance weighted	1.49081103832375	2	0.474541825113241
eqtl-a-ENSG00000132274	ukb-b-4963	Diagnoses - secondary ICD10: N17.9 Acute renal failure, unspecified || id:ukb-b-4963	ENSG00000132274 || id:eqtl-a-ENSG00000132274	MR Egger	0.00153481944174616	1	0.968749452904797
eqtl-a-ENSG00000132274	ukb-b-4963	Diagnoses - secondary ICD10: N17.9 Acute renal failure, unspecified || id:ukb-b-4963	ENSG00000132274 || id:eqtl-a-ENSG00000132274	Inverse variance weighted	0.646838519689864	2	0.723670384822741
eqtl-a-ENSG00000132326	ukb-b-4963	Diagnoses - secondary ICD10: N17.9 Acute renal failure, unspecified || id:ukb-b-4963	ENSG00000132326 || id:eqtl-a-ENSG00000132326	MR Egger	0.116828879073738	1	0.732499605047507
eqtl-a-ENSG00000132326	ukb-b-4963	Diagnoses - secondary ICD10: N17.9 Acute renal failure, unspecified || id:ukb-b-4963	ENSG00000132326 || id:eqtl-a-ENSG00000132326	Inverse variance weighted	2.52684475506399	2	0.2826849146119
eqtl-a-ENSG00000132334	ukb-b-4963	Diagnoses - secondary ICD10: N17.9 Acute renal failure, unspecified || id:ukb-b-4963	ENSG00000132334 || id:eqtl-a-ENSG00000132334	MR Egger	2.18774906050133	2	0.334916333113367
eqtl-a-ENSG00000132334	ukb-b-4963	Diagnoses - secondary ICD10: N17.9 Acute renal failure, unspecified || id:ukb-b-4963	ENSG00000132334 || id:eqtl-a-ENSG00000132334	Inverse variance weighted	2.25318264266857	3	0.521549150533269
eqtl-a-ENSG00000132359	ukb-b-4963	Diagnoses - secondary ICD10: N17.9 Acute renal failure, unspecified || id:ukb-b-4963	ENSG00000132359 || id:eqtl-a-ENSG00000132359	MR Egger	0.290867414492006	1	0.589665206201975
eqtl-a-ENSG00000132359	ukb-b-4963	Diagnoses - secondary ICD10: N17.9 Acute renal failure, unspecified || id:ukb-b-4963	ENSG00000132359 || id:eqtl-a-ENSG00000132359	Inverse variance weighted	0.375933104812373	2	0.828642422864344
eqtl-a-ENSG00000132386	ukb-b-4963	Diagnoses - secondary ICD10: N17.9 Acute renal failure, unspecified || id:ukb-b-4963	ENSG00000132386 || id:eqtl-a-ENSG00000132386	MR Egger	0.125052028988152	1	0.723618464824204
eqtl-a-ENSG00000132386	ukb-b-4963	Diagnoses - secondary ICD10: N17.9 Acute renal failure, unspecified || id:ukb-b-4963	ENSG00000132386 || id:eqtl-a-ENSG00000132386	Inverse variance weighted	3.44735851324307	2	0.178408528118931
eqtl-a-ENSG00000132514	ukb-b-4963	Diagnoses - secondary ICD10: N17.9 Acute renal failure, unspecified || id:ukb-b-4963	ENSG00000132514 || id:eqtl-a-ENSG00000132514	MR Egger	4.37523787240205	6	0.62603548743526
eqtl-a-ENSG00000132514	ukb-b-4963	Diagnoses - secondary ICD10: N17.9 Acute renal failure, unspecified || id:ukb-b-4963	ENSG00000132514 || id:eqtl-a-ENSG00000132514	Inverse variance weighted	4.43988878840761	7	0.727943067290255
eqtl-a-ENSG00000132530	ukb-b-4963	Diagnoses - secondary ICD10: N17.9 Acute renal failure, unspecified || id:ukb-b-4963	ENSG00000132530 || id:eqtl-a-ENSG00000132530	MR Egger	3.73200595214462	3	0.291894654528225
eqtl-a-ENSG00000132530	ukb-b-4963	Diagnoses - secondary ICD10: N17.9 Acute renal failure, unspecified || id:ukb-b-4963	ENSG00000132530 || id:eqtl-a-ENSG00000132530	Inverse variance weighted	6.09853080232677	4	0.191909778905696
eqtl-a-ENSG00000132669	ukb-b-4963	Diagnoses - secondary ICD10: N17.9 Acute renal failure, unspecified || id:ukb-b-4963	ENSG00000132669 || id:eqtl-a-ENSG00000132669	MR Egger	1.62335310945045	2	0.444112862192184
eqtl-a-ENSG00000132669	ukb-b-4963	Diagnoses - secondary ICD10: N17.9 Acute renal failure, unspecified || id:ukb-b-4963	ENSG00000132669 || id:eqtl-a-ENSG00000132669	Inverse variance weighted	4.43153936206641	3	0.218478713995945
eqtl-a-ENSG00000132819	ukb-b-4963	Diagnoses - secondary ICD10: N17.9 Acute renal failure, unspecified || id:ukb-b-4963	ENSG00000132819 || id:eqtl-a-ENSG00000132819	MR Egger	5.31053876202418	6	0.504644648849984
eqtl-a-ENSG00000132819	ukb-b-4963	Diagnoses - secondary ICD10: N17.9 Acute renal failure, unspecified || id:ukb-b-4963	ENSG00000132819 || id:eqtl-a-ENSG00000132819	Inverse variance weighted	5.41639775366896	7	0.609286093073543
eqtl-a-ENSG00000132965	ukb-b-4963	Diagnoses - secondary ICD10: N17.9 Acute renal failure, unspecified || id:ukb-b-4963	ENSG00000132965 || id:eqtl-a-ENSG00000132965	MR Egger	2.25711751201598	3	0.520785792142092
eqtl-a-ENSG00000132965	ukb-b-4963	Diagnoses - secondary ICD10: N17.9 Acute renal failure, unspecified || id:ukb-b-4963	ENSG00000132965 || id:eqtl-a-ENSG00000132965	Inverse variance weighted	2.2955986196064	4	0.681570511047051
eqtl-a-ENSG00000132970	ukb-b-4963	Diagnoses - secondary ICD10: N17.9 Acute renal failure, unspecified || id:ukb-b-4963	ENSG00000132970 || id:eqtl-a-ENSG00000132970	MR Egger	3.96018969924321	3	0.265795135439922
eqtl-a-ENSG00000132970	ukb-b-4963	Diagnoses - secondary ICD10: N17.9 Acute renal failure, unspecified || id:ukb-b-4963	ENSG00000132970 || id:eqtl-a-ENSG00000132970	Inverse variance weighted	4.50497389484221	4	0.341958111944317
eqtl-a-ENSG00000133048	ukb-b-4963	Diagnoses - secondary ICD10: N17.9 Acute renal failure, unspecified || id:ukb-b-4963	ENSG00000133048 || id:eqtl-a-ENSG00000133048	MR Egger	6.98847390606416	3	0.0722660570898143
eqtl-a-ENSG00000133048	ukb-b-4963	Diagnoses - secondary ICD10: N17.9 Acute renal failure, unspecified || id:ukb-b-4963	ENSG00000133048 || id:eqtl-a-ENSG00000133048	Inverse variance weighted	7.36886881196543	4	0.117632582240489
eqtl-a-ENSG00000133055	ukb-b-4963	Diagnoses - secondary ICD10: N17.9 Acute renal failure, unspecified || id:ukb-b-4963	ENSG00000133055 || id:eqtl-a-ENSG00000133055	MR Egger	0.186363334041685	2	0.911027981522637
eqtl-a-ENSG00000133055	ukb-b-4963	Diagnoses - secondary ICD10: N17.9 Acute renal failure, unspecified || id:ukb-b-4963	ENSG00000133055 || id:eqtl-a-ENSG00000133055	Inverse variance weighted	1.48843725158985	3	0.684941566509135
eqtl-a-ENSG00000133069	ukb-b-4963	Diagnoses - secondary ICD10: N17.9 Acute renal failure, unspecified || id:ukb-b-4963	ENSG00000133069 || id:eqtl-a-ENSG00000133069	MR Egger	1.72804212970319	2	0.421463936607131
eqtl-a-ENSG00000133069	ukb-b-4963	Diagnoses - secondary ICD10: N17.9 Acute renal failure, unspecified || id:ukb-b-4963	ENSG00000133069 || id:eqtl-a-ENSG00000133069	Inverse variance weighted	2.41182064777825	3	0.491438006072122
eqtl-a-ENSG00000133101	ukb-b-4963	Diagnoses - secondary ICD10: N17.9 Acute renal failure, unspecified || id:ukb-b-4963	ENSG00000133101 || id:eqtl-a-ENSG00000133101	MR Egger	0.00192543877519636	1	0.965000199550147
eqtl-a-ENSG00000133101	ukb-b-4963	Diagnoses - secondary ICD10: N17.9 Acute renal failure, unspecified || id:ukb-b-4963	ENSG00000133101 || id:eqtl-a-ENSG00000133101	Inverse variance weighted	1.01485288913449	2	0.602042977775909
eqtl-a-ENSG00000133104	ukb-b-4963	Diagnoses - secondary ICD10: N17.9 Acute renal failure, unspecified || id:ukb-b-4963	ENSG00000133104 || id:eqtl-a-ENSG00000133104	MR Egger	0.0117670030838537	2	0.994133772359658
eqtl-a-ENSG00000133104	ukb-b-4963	Diagnoses - secondary ICD10: N17.9 Acute renal failure, unspecified || id:ukb-b-4963	ENSG00000133104 || id:eqtl-a-ENSG00000133104	Inverse variance weighted	0.125088674203284	3	0.988665390864263
eqtl-a-ENSG00000133106	ukb-b-4963	Diagnoses - secondary ICD10: N17.9 Acute renal failure, unspecified || id:ukb-b-4963	ENSG00000133106 || id:eqtl-a-ENSG00000133106	MR Egger	1.92289315700442	4	0.749938311454427
eqtl-a-ENSG00000133106	ukb-b-4963	Diagnoses - secondary ICD10: N17.9 Acute renal failure, unspecified || id:ukb-b-4963	ENSG00000133106 || id:eqtl-a-ENSG00000133106	Inverse variance weighted	2.12589867627862	5	0.83146460874938
eqtl-a-ENSG00000133116	ukb-b-4963	Diagnoses - secondary ICD10: N17.9 Acute renal failure, unspecified || id:ukb-b-4963	ENSG00000133116 || id:eqtl-a-ENSG00000133116	MR Egger	0.751234398599072	2	0.686865215208858
eqtl-a-ENSG00000133116	ukb-b-4963	Diagnoses - secondary ICD10: N17.9 Acute renal failure, unspecified || id:ukb-b-4963	ENSG00000133116 || id:eqtl-a-ENSG00000133116	Inverse variance weighted	1.08555242744607	3	0.78056288022734
eqtl-a-ENSG00000133193	ukb-b-4963	Diagnoses - secondary ICD10: N17.9 Acute renal failure, unspecified || id:ukb-b-4963	ENSG00000133193 || id:eqtl-a-ENSG00000133193	MR Egger	0.718076498875341	3	0.868944162055257
eqtl-a-ENSG00000133193	ukb-b-4963	Diagnoses - secondary ICD10: N17.9 Acute renal failure, unspecified || id:ukb-b-4963	ENSG00000133193 || id:eqtl-a-ENSG00000133193	Inverse variance weighted	3.05595898216225	4	0.548504866166686
eqtl-a-ENSG00000133313	ukb-b-4963	Diagnoses - secondary ICD10: N17.9 Acute renal failure, unspecified || id:ukb-b-4963	ENSG00000133313 || id:eqtl-a-ENSG00000133313	MR Egger	0.0642063235008511	1	0.799967111473442
eqtl-a-ENSG00000133313	ukb-b-4963	Diagnoses - secondary ICD10: N17.9 Acute renal failure, unspecified || id:ukb-b-4963	ENSG00000133313 || id:eqtl-a-ENSG00000133313	Inverse variance weighted	1.79626665023102	2	0.407329301895119
eqtl-a-ENSG00000133317	ukb-b-4963	Diagnoses - secondary ICD10: N17.9 Acute renal failure, unspecified || id:ukb-b-4963	ENSG00000133317 || id:eqtl-a-ENSG00000133317	MR Egger	0.13517306912668	1	0.713127587834595
eqtl-a-ENSG00000133317	ukb-b-4963	Diagnoses - secondary ICD10: N17.9 Acute renal failure, unspecified || id:ukb-b-4963	ENSG00000133317 || id:eqtl-a-ENSG00000133317	Inverse variance weighted	0.315678938234382	2	0.853986862230281
eqtl-a-ENSG00000133321	ukb-b-4963	Diagnoses - secondary ICD10: N17.9 Acute renal failure, unspecified || id:ukb-b-4963	ENSG00000133321 || id:eqtl-a-ENSG00000133321	MR Egger	11.0015439712136	3	0.0117175296708637
eqtl-a-ENSG00000133321	ukb-b-4963	Diagnoses - secondary ICD10: N17.9 Acute renal failure, unspecified || id:ukb-b-4963	ENSG00000133321 || id:eqtl-a-ENSG00000133321	Inverse variance weighted	11.0016172262815	4	0.0265458449671225
eqtl-a-ENSG00000133424	ukb-b-4963	Diagnoses - secondary ICD10: N17.9 Acute renal failure, unspecified || id:ukb-b-4963	ENSG00000133424 || id:eqtl-a-ENSG00000133424	MR Egger	2.06702215481432	4	0.723433115019345
eqtl-a-ENSG00000133424	ukb-b-4963	Diagnoses - secondary ICD10: N17.9 Acute renal failure, unspecified || id:ukb-b-4963	ENSG00000133424 || id:eqtl-a-ENSG00000133424	Inverse variance weighted	2.75597225437141	5	0.737545317532146
eqtl-a-ENSG00000133612	ukb-b-4963	Diagnoses - secondary ICD10: N17.9 Acute renal failure, unspecified || id:ukb-b-4963	ENSG00000133612 || id:eqtl-a-ENSG00000133612	MR Egger	0.216092573978134	1	0.642033446848181
eqtl-a-ENSG00000133612	ukb-b-4963	Diagnoses - secondary ICD10: N17.9 Acute renal failure, unspecified || id:ukb-b-4963	ENSG00000133612 || id:eqtl-a-ENSG00000133612	Inverse variance weighted	0.220144889687886	2	0.895769239083124
eqtl-a-ENSG00000133661	ukb-b-4963	Diagnoses - secondary ICD10: N17.9 Acute renal failure, unspecified || id:ukb-b-4963	ENSG00000133661 || id:eqtl-a-ENSG00000133661	MR Egger	1.22806439037194	2	0.541164383446769
eqtl-a-ENSG00000133661	ukb-b-4963	Diagnoses - secondary ICD10: N17.9 Acute renal failure, unspecified || id:ukb-b-4963	ENSG00000133661 || id:eqtl-a-ENSG00000133661	Inverse variance weighted	1.27311673290039	3	0.735526455584715
eqtl-a-ENSG00000133687	ukb-b-4963	Diagnoses - secondary ICD10: N17.9 Acute renal failure, unspecified || id:ukb-b-4963	ENSG00000133687 || id:eqtl-a-ENSG00000133687	MR Egger	0.20873430535463	2	0.900894470876035
eqtl-a-ENSG00000133687	ukb-b-4963	Diagnoses - secondary ICD10: N17.9 Acute renal failure, unspecified || id:ukb-b-4963	ENSG00000133687 || id:eqtl-a-ENSG00000133687	Inverse variance weighted	0.678486040486728	3	0.878252200655968
eqtl-a-ENSG00000133703	ukb-b-4963	Diagnoses - secondary ICD10: N17.9 Acute renal failure, unspecified || id:ukb-b-4963	ENSG00000133703 || id:eqtl-a-ENSG00000133703	MR Egger	0.379953246602197	1	0.537628259035102
eqtl-a-ENSG00000133703	ukb-b-4963	Diagnoses - secondary ICD10: N17.9 Acute renal failure, unspecified || id:ukb-b-4963	ENSG00000133703 || id:eqtl-a-ENSG00000133703	Inverse variance weighted	1.30628578658924	2	0.520407618216947
eqtl-a-ENSG00000133742	ukb-b-4963	Diagnoses - secondary ICD10: N17.9 Acute renal failure, unspecified || id:ukb-b-4963	ENSG00000133742 || id:eqtl-a-ENSG00000133742	MR Egger	4.26163673699466	7	0.749196935541159
eqtl-a-ENSG00000133742	ukb-b-4963	Diagnoses - secondary ICD10: N17.9 Acute renal failure, unspecified || id:ukb-b-4963	ENSG00000133742 || id:eqtl-a-ENSG00000133742	Inverse variance weighted	4.84045144288876	8	0.774484892850954
eqtl-a-ENSG00000133789	ukb-b-4963	Diagnoses - secondary ICD10: N17.9 Acute renal failure, unspecified || id:ukb-b-4963	ENSG00000133789 || id:eqtl-a-ENSG00000133789	MR Egger	0.328104900932213	1	0.566777127587486
eqtl-a-ENSG00000133789	ukb-b-4963	Diagnoses - secondary ICD10: N17.9 Acute renal failure, unspecified || id:ukb-b-4963	ENSG00000133789 || id:eqtl-a-ENSG00000133789	Inverse variance weighted	1.96932918106786	2	0.373564502996591
eqtl-a-ENSG00000133961	ukb-b-4963	Diagnoses - secondary ICD10: N17.9 Acute renal failure, unspecified || id:ukb-b-4963	ENSG00000133961 || id:eqtl-a-ENSG00000133961	MR Egger	0.591028507556162	1	0.44202167660642
eqtl-a-ENSG00000133961	ukb-b-4963	Diagnoses - secondary ICD10: N17.9 Acute renal failure, unspecified || id:ukb-b-4963	ENSG00000133961 || id:eqtl-a-ENSG00000133961	Inverse variance weighted	1.04025038238352	2	0.594446123892985
eqtl-a-ENSG00000134198	ukb-b-4963	Diagnoses - secondary ICD10: N17.9 Acute renal failure, unspecified || id:ukb-b-4963	ENSG00000134198 || id:eqtl-a-ENSG00000134198	MR Egger	2.10500603140258	2	0.349062944711957
eqtl-a-ENSG00000134198	ukb-b-4963	Diagnoses - secondary ICD10: N17.9 Acute renal failure, unspecified || id:ukb-b-4963	ENSG00000134198 || id:eqtl-a-ENSG00000134198	Inverse variance weighted	2.28751135862867	3	0.514917620232244
eqtl-a-ENSG00000134202	ukb-b-4963	Diagnoses - secondary ICD10: N17.9 Acute renal failure, unspecified || id:ukb-b-4963	ENSG00000134202 || id:eqtl-a-ENSG00000134202	MR Egger	2.31182444145199	2	0.314770265935555
eqtl-a-ENSG00000134202	ukb-b-4963	Diagnoses - secondary ICD10: N17.9 Acute renal failure, unspecified || id:ukb-b-4963	ENSG00000134202 || id:eqtl-a-ENSG00000134202	Inverse variance weighted	2.88392804017262	3	0.40986955840382
eqtl-a-ENSG00000134243	ukb-b-4963	Diagnoses - secondary ICD10: N17.9 Acute renal failure, unspecified || id:ukb-b-4963	ENSG00000134243 || id:eqtl-a-ENSG00000134243	MR Egger	6.13759837607012	3	0.105104333012583
eqtl-a-ENSG00000134243	ukb-b-4963	Diagnoses - secondary ICD10: N17.9 Acute renal failure, unspecified || id:ukb-b-4963	ENSG00000134243 || id:eqtl-a-ENSG00000134243	Inverse variance weighted	6.28756274932207	4	0.178677526071524
eqtl-a-ENSG00000134265	ukb-b-4963	Diagnoses - secondary ICD10: N17.9 Acute renal failure, unspecified || id:ukb-b-4963	ENSG00000134265 || id:eqtl-a-ENSG00000134265	MR Egger	0.00148949698470389	1	0.969214084500941
eqtl-a-ENSG00000134265	ukb-b-4963	Diagnoses - secondary ICD10: N17.9 Acute renal failure, unspecified || id:ukb-b-4963	ENSG00000134265 || id:eqtl-a-ENSG00000134265	Inverse variance weighted	1.47438925645418	2	0.478454276658684
eqtl-a-ENSG00000134291	ukb-b-4963	Diagnoses - secondary ICD10: N17.9 Acute renal failure, unspecified || id:ukb-b-4963	ENSG00000134291 || id:eqtl-a-ENSG00000134291	MR Egger	0.162967708264295	1	0.686438788317358
eqtl-a-ENSG00000134291	ukb-b-4963	Diagnoses - secondary ICD10: N17.9 Acute renal failure, unspecified || id:ukb-b-4963	ENSG00000134291 || id:eqtl-a-ENSG00000134291	Inverse variance weighted	0.172455415434094	2	0.917385311719778
eqtl-a-ENSG00000134308	ukb-b-4963	Diagnoses - secondary ICD10: N17.9 Acute renal failure, unspecified || id:ukb-b-4963	ENSG00000134308 || id:eqtl-a-ENSG00000134308	MR Egger	0.0690910434549483	1	0.792664845352359
eqtl-a-ENSG00000134308	ukb-b-4963	Diagnoses - secondary ICD10: N17.9 Acute renal failure, unspecified || id:ukb-b-4963	ENSG00000134308 || id:eqtl-a-ENSG00000134308	Inverse variance weighted	1.37848488516645	2	0.501956185699161
eqtl-a-ENSG00000134321	ukb-b-4963	Diagnoses - secondary ICD10: N17.9 Acute renal failure, unspecified || id:ukb-b-4963	ENSG00000134321 || id:eqtl-a-ENSG00000134321	MR Egger	0.166542456835596	3	0.982800682383395
eqtl-a-ENSG00000134321	ukb-b-4963	Diagnoses - secondary ICD10: N17.9 Acute renal failure, unspecified || id:ukb-b-4963	ENSG00000134321 || id:eqtl-a-ENSG00000134321	Inverse variance weighted	0.918821849722865	4	0.921845125070833
eqtl-a-ENSG00000134352	ukb-b-4963	Diagnoses - secondary ICD10: N17.9 Acute renal failure, unspecified || id:ukb-b-4963	ENSG00000134352 || id:eqtl-a-ENSG00000134352	MR Egger	0.108493089310058	2	0.947198550972054
eqtl-a-ENSG00000134352	ukb-b-4963	Diagnoses - secondary ICD10: N17.9 Acute renal failure, unspecified || id:ukb-b-4963	ENSG00000134352 || id:eqtl-a-ENSG00000134352	Inverse variance weighted	4.78316663032698	3	0.188380939044875
eqtl-a-ENSG00000134470	ukb-b-4963	Diagnoses - secondary ICD10: N17.9 Acute renal failure, unspecified || id:ukb-b-4963	ENSG00000134470 || id:eqtl-a-ENSG00000134470	MR Egger	1.96653197262217	2	0.374087337421979
eqtl-a-ENSG00000134470	ukb-b-4963	Diagnoses - secondary ICD10: N17.9 Acute renal failure, unspecified || id:ukb-b-4963	ENSG00000134470 || id:eqtl-a-ENSG00000134470	Inverse variance weighted	2.35459946143144	3	0.50214186483781
eqtl-a-ENSG00000134531	ukb-b-4963	Diagnoses - secondary ICD10: N17.9 Acute renal failure, unspecified || id:ukb-b-4963	ENSG00000134531 || id:eqtl-a-ENSG00000134531	MR Egger	0.675081670802524	4	0.954365931639658
eqtl-a-ENSG00000134531	ukb-b-4963	Diagnoses - secondary ICD10: N17.9 Acute renal failure, unspecified || id:ukb-b-4963	ENSG00000134531 || id:eqtl-a-ENSG00000134531	Inverse variance weighted	0.807259994373648	5	0.976567968988167
eqtl-a-ENSG00000134548	ukb-b-4963	Diagnoses - secondary ICD10: N17.9 Acute renal failure, unspecified || id:ukb-b-4963	ENSG00000134548 || id:eqtl-a-ENSG00000134548	MR Egger	1.51122047180517	3	0.679683083187672
eqtl-a-ENSG00000134548	ukb-b-4963	Diagnoses - secondary ICD10: N17.9 Acute renal failure, unspecified || id:ukb-b-4963	ENSG00000134548 || id:eqtl-a-ENSG00000134548	Inverse variance weighted	1.55194718110953	4	0.817401546173627
eqtl-a-ENSG00000134668	ukb-b-4963	Diagnoses - secondary ICD10: N17.9 Acute renal failure, unspecified || id:ukb-b-4963	ENSG00000134668 || id:eqtl-a-ENSG00000134668	MR Egger	4.36551003708323	8	0.822732737635359
eqtl-a-ENSG00000134668	ukb-b-4963	Diagnoses - secondary ICD10: N17.9 Acute renal failure, unspecified || id:ukb-b-4963	ENSG00000134668 || id:eqtl-a-ENSG00000134668	Inverse variance weighted	7.0724306911567	9	0.629578408470027
eqtl-a-ENSG00000134755	ukb-b-4963	Diagnoses - secondary ICD10: N17.9 Acute renal failure, unspecified || id:ukb-b-4963	ENSG00000134755 || id:eqtl-a-ENSG00000134755	MR Egger	3.63739517198377	7	0.820465749811376
eqtl-a-ENSG00000134755	ukb-b-4963	Diagnoses - secondary ICD10: N17.9 Acute renal failure, unspecified || id:ukb-b-4963	ENSG00000134755 || id:eqtl-a-ENSG00000134755	Inverse variance weighted	7.92149870905006	8	0.441175766671433
eqtl-a-ENSG00000134765	ukb-b-4963	Diagnoses - secondary ICD10: N17.9 Acute renal failure, unspecified || id:ukb-b-4963	ENSG00000134765 || id:eqtl-a-ENSG00000134765	MR Egger	10.6688653598695	5	0.058355389476061
eqtl-a-ENSG00000134765	ukb-b-4963	Diagnoses - secondary ICD10: N17.9 Acute renal failure, unspecified || id:ukb-b-4963	ENSG00000134765 || id:eqtl-a-ENSG00000134765	Inverse variance weighted	11.1429278462839	6	0.0840582518818896
eqtl-a-ENSG00000134779	ukb-b-4963	Diagnoses - secondary ICD10: N17.9 Acute renal failure, unspecified || id:ukb-b-4963	ENSG00000134779 || id:eqtl-a-ENSG00000134779	MR Egger	5.5384124098663	4	0.236373574814248
eqtl-a-ENSG00000134779	ukb-b-4963	Diagnoses - secondary ICD10: N17.9 Acute renal failure, unspecified || id:ukb-b-4963	ENSG00000134779 || id:eqtl-a-ENSG00000134779	Inverse variance weighted	7.06505932914962	5	0.215846558719929
eqtl-a-ENSG00000134827	ukb-b-4963	Diagnoses - secondary ICD10: N17.9 Acute renal failure, unspecified || id:ukb-b-4963	ENSG00000134827 || id:eqtl-a-ENSG00000134827	MR Egger	0.220359219883848	1	0.638766347072778
eqtl-a-ENSG00000134827	ukb-b-4963	Diagnoses - secondary ICD10: N17.9 Acute renal failure, unspecified || id:ukb-b-4963	ENSG00000134827 || id:eqtl-a-ENSG00000134827	Inverse variance weighted	1.12530638239032	2	0.569695545704381
eqtl-a-ENSG00000135046	ukb-b-4963	Diagnoses - secondary ICD10: N17.9 Acute renal failure, unspecified || id:ukb-b-4963	ENSG00000135046 || id:eqtl-a-ENSG00000135046	MR Egger	2.06578887829735	2	0.355975119666855
eqtl-a-ENSG00000135046	ukb-b-4963	Diagnoses - secondary ICD10: N17.9 Acute renal failure, unspecified || id:ukb-b-4963	ENSG00000135046 || id:eqtl-a-ENSG00000135046	Inverse variance weighted	2.41809274697216	3	0.490275550204226
eqtl-a-ENSG00000135047	ukb-b-4963	Diagnoses - secondary ICD10: N17.9 Acute renal failure, unspecified || id:ukb-b-4963	ENSG00000135047 || id:eqtl-a-ENSG00000135047	MR Egger	0.0324083024218236	2	0.983926429777899
eqtl-a-ENSG00000135047	ukb-b-4963	Diagnoses - secondary ICD10: N17.9 Acute renal failure, unspecified || id:ukb-b-4963	ENSG00000135047 || id:eqtl-a-ENSG00000135047	Inverse variance weighted	0.110744041432677	3	0.990517640214319
eqtl-a-ENSG00000135083	ukb-b-4963	Diagnoses - secondary ICD10: N17.9 Acute renal failure, unspecified || id:ukb-b-4963	ENSG00000135083 || id:eqtl-a-ENSG00000135083	MR Egger	0.399672753240869	1	0.52725830909961
eqtl-a-ENSG00000135083	ukb-b-4963	Diagnoses - secondary ICD10: N17.9 Acute renal failure, unspecified || id:ukb-b-4963	ENSG00000135083 || id:eqtl-a-ENSG00000135083	Inverse variance weighted	1.007587868763	2	0.604233881856526
eqtl-a-ENSG00000135114	ukb-b-4963	Diagnoses - secondary ICD10: N17.9 Acute renal failure, unspecified || id:ukb-b-4963	ENSG00000135114 || id:eqtl-a-ENSG00000135114	MR Egger	1.48490476332146	4	0.829311993046423
eqtl-a-ENSG00000135114	ukb-b-4963	Diagnoses - secondary ICD10: N17.9 Acute renal failure, unspecified || id:ukb-b-4963	ENSG00000135114 || id:eqtl-a-ENSG00000135114	Inverse variance weighted	1.51525880177424	5	0.911302264061708
eqtl-a-ENSG00000135218	ukb-b-4963	Diagnoses - secondary ICD10: N17.9 Acute renal failure, unspecified || id:ukb-b-4963	ENSG00000135218 || id:eqtl-a-ENSG00000135218	MR Egger	2.55300633816445	2	0.279011251760794
eqtl-a-ENSG00000135218	ukb-b-4963	Diagnoses - secondary ICD10: N17.9 Acute renal failure, unspecified || id:ukb-b-4963	ENSG00000135218 || id:eqtl-a-ENSG00000135218	Inverse variance weighted	2.83503381744006	3	0.41776515131066
eqtl-a-ENSG00000135318	ukb-b-4963	Diagnoses - secondary ICD10: N17.9 Acute renal failure, unspecified || id:ukb-b-4963	ENSG00000135318 || id:eqtl-a-ENSG00000135318	MR Egger	4.80868624137623	1	0.0283166250565245
eqtl-a-ENSG00000135318	ukb-b-4963	Diagnoses - secondary ICD10: N17.9 Acute renal failure, unspecified || id:ukb-b-4963	ENSG00000135318 || id:eqtl-a-ENSG00000135318	Inverse variance weighted	5.41266241578033	2	0.0667813647685218
eqtl-a-ENSG00000135378	ukb-b-4963	Diagnoses - secondary ICD10: N17.9 Acute renal failure, unspecified || id:ukb-b-4963	ENSG00000135378 || id:eqtl-a-ENSG00000135378	MR Egger	0.233981500262957	1	0.628587193181938
eqtl-a-ENSG00000135378	ukb-b-4963	Diagnoses - secondary ICD10: N17.9 Acute renal failure, unspecified || id:ukb-b-4963	ENSG00000135378 || id:eqtl-a-ENSG00000135378	Inverse variance weighted	0.688430948493106	2	0.708776188579182
eqtl-a-ENSG00000135407	ukb-b-4963	Diagnoses - secondary ICD10: N17.9 Acute renal failure, unspecified || id:ukb-b-4963	ENSG00000135407 || id:eqtl-a-ENSG00000135407	MR Egger	0.910427280056145	1	0.340001074167849
eqtl-a-ENSG00000135407	ukb-b-4963	Diagnoses - secondary ICD10: N17.9 Acute renal failure, unspecified || id:ukb-b-4963	ENSG00000135407 || id:eqtl-a-ENSG00000135407	Inverse variance weighted	0.98689233369804	2	0.610518815034454
eqtl-a-ENSG00000135426	ukb-b-4963	Diagnoses - secondary ICD10: N17.9 Acute renal failure, unspecified || id:ukb-b-4963	ENSG00000135426 || id:eqtl-a-ENSG00000135426	MR Egger	3.83314483151726	2	0.147110332021965
eqtl-a-ENSG00000135426	ukb-b-4963	Diagnoses - secondary ICD10: N17.9 Acute renal failure, unspecified || id:ukb-b-4963	ENSG00000135426 || id:eqtl-a-ENSG00000135426	Inverse variance weighted	4.11253625964245	3	0.249565855113157
eqtl-a-ENSG00000135631	ukb-b-4963	Diagnoses - secondary ICD10: N17.9 Acute renal failure, unspecified || id:ukb-b-4963	ENSG00000135631 || id:eqtl-a-ENSG00000135631	MR Egger	0.572589650155044	1	0.449231689588271
eqtl-a-ENSG00000135631	ukb-b-4963	Diagnoses - secondary ICD10: N17.9 Acute renal failure, unspecified || id:ukb-b-4963	ENSG00000135631 || id:eqtl-a-ENSG00000135631	Inverse variance weighted	2.28975122159341	2	0.318263503872013
eqtl-a-ENSG00000135677	ukb-b-4963	Diagnoses - secondary ICD10: N17.9 Acute renal failure, unspecified || id:ukb-b-4963	ENSG00000135677 || id:eqtl-a-ENSG00000135677	MR Egger	0.352462561790078	2	0.838424049446758
eqtl-a-ENSG00000135677	ukb-b-4963	Diagnoses - secondary ICD10: N17.9 Acute renal failure, unspecified || id:ukb-b-4963	ENSG00000135677 || id:eqtl-a-ENSG00000135677	Inverse variance weighted	2.37354428932695	3	0.498578343672146
eqtl-a-ENSG00000135828	ukb-b-4963	Diagnoses - secondary ICD10: N17.9 Acute renal failure, unspecified || id:ukb-b-4963	ENSG00000135828 || id:eqtl-a-ENSG00000135828	MR Egger	0.00240728439837454	1	0.960868225249719
eqtl-a-ENSG00000135828	ukb-b-4963	Diagnoses - secondary ICD10: N17.9 Acute renal failure, unspecified || id:ukb-b-4963	ENSG00000135828 || id:eqtl-a-ENSG00000135828	Inverse variance weighted	0.0896169253416882	2	0.956180608574694
eqtl-a-ENSG00000135838	ukb-b-4963	Diagnoses - secondary ICD10: N17.9 Acute renal failure, unspecified || id:ukb-b-4963	ENSG00000135838 || id:eqtl-a-ENSG00000135838	MR Egger	0.0349915468698974	1	0.851613373473779
eqtl-a-ENSG00000135838	ukb-b-4963	Diagnoses - secondary ICD10: N17.9 Acute renal failure, unspecified || id:ukb-b-4963	ENSG00000135838 || id:eqtl-a-ENSG00000135838	Inverse variance weighted	2.4830665186652	2	0.288940856866797
eqtl-a-ENSG00000135862	ukb-b-4963	Diagnoses - secondary ICD10: N17.9 Acute renal failure, unspecified || id:ukb-b-4963	ENSG00000135862 || id:eqtl-a-ENSG00000135862	MR Egger	2.59365202362144	2	0.273398179949879
eqtl-a-ENSG00000135862	ukb-b-4963	Diagnoses - secondary ICD10: N17.9 Acute renal failure, unspecified || id:ukb-b-4963	ENSG00000135862 || id:eqtl-a-ENSG00000135862	Inverse variance weighted	2.64876313538717	3	0.449004798683876
eqtl-a-ENSG00000135912	ukb-b-4963	Diagnoses - secondary ICD10: N17.9 Acute renal failure, unspecified || id:ukb-b-4963	ENSG00000135912 || id:eqtl-a-ENSG00000135912	MR Egger	0.709816493194183	1	0.399504738435247
eqtl-a-ENSG00000135912	ukb-b-4963	Diagnoses - secondary ICD10: N17.9 Acute renal failure, unspecified || id:ukb-b-4963	ENSG00000135912 || id:eqtl-a-ENSG00000135912	Inverse variance weighted	0.775540699758833	2	0.678568158631364
eqtl-a-ENSG00000135916	ukb-b-4963	Diagnoses - secondary ICD10: N17.9 Acute renal failure, unspecified || id:ukb-b-4963	ENSG00000135916 || id:eqtl-a-ENSG00000135916	MR Egger	0.149057786708158	1	0.69943740193081
eqtl-a-ENSG00000135916	ukb-b-4963	Diagnoses - secondary ICD10: N17.9 Acute renal failure, unspecified || id:ukb-b-4963	ENSG00000135916 || id:eqtl-a-ENSG00000135916	Inverse variance weighted	0.320603443829146	2	0.851886717294742
eqtl-a-ENSG00000135919	ukb-b-4963	Diagnoses - secondary ICD10: N17.9 Acute renal failure, unspecified || id:ukb-b-4963	ENSG00000135919 || id:eqtl-a-ENSG00000135919	MR Egger	0.139078737043042	1	0.709198595292522
eqtl-a-ENSG00000135919	ukb-b-4963	Diagnoses - secondary ICD10: N17.9 Acute renal failure, unspecified || id:ukb-b-4963	ENSG00000135919 || id:eqtl-a-ENSG00000135919	Inverse variance weighted	0.259032624269785	2	0.878520257758414
eqtl-a-ENSG00000135924	ukb-b-4963	Diagnoses - secondary ICD10: N17.9 Acute renal failure, unspecified || id:ukb-b-4963	ENSG00000135924 || id:eqtl-a-ENSG00000135924	MR Egger	2.05875881912565	2	0.357228584436595
eqtl-a-ENSG00000135924	ukb-b-4963	Diagnoses - secondary ICD10: N17.9 Acute renal failure, unspecified || id:ukb-b-4963	ENSG00000135924 || id:eqtl-a-ENSG00000135924	Inverse variance weighted	2.05967130475268	3	0.560114517629195
eqtl-a-ENSG00000135929	ukb-b-4963	Diagnoses - secondary ICD10: N17.9 Acute renal failure, unspecified || id:ukb-b-4963	ENSG00000135929 || id:eqtl-a-ENSG00000135929	MR Egger	8.09412778119263	5	0.1511237889189
eqtl-a-ENSG00000135929	ukb-b-4963	Diagnoses - secondary ICD10: N17.9 Acute renal failure, unspecified || id:ukb-b-4963	ENSG00000135929 || id:eqtl-a-ENSG00000135929	Inverse variance weighted	10.2661402056508	6	0.113882488623254
eqtl-a-ENSG00000136044	ukb-b-4963	Diagnoses - secondary ICD10: N17.9 Acute renal failure, unspecified || id:ukb-b-4963	ENSG00000136044 || id:eqtl-a-ENSG00000136044	MR Egger	0.00380856372028663	1	0.950790939735768
eqtl-a-ENSG00000136044	ukb-b-4963	Diagnoses - secondary ICD10: N17.9 Acute renal failure, unspecified || id:ukb-b-4963	ENSG00000136044 || id:eqtl-a-ENSG00000136044	Inverse variance weighted	1.17757543391338	2	0.554999693794935
eqtl-a-ENSG00000136048	ukb-b-4963	Diagnoses - secondary ICD10: N17.9 Acute renal failure, unspecified || id:ukb-b-4963	ENSG00000136048 || id:eqtl-a-ENSG00000136048	MR Egger	0.0687749212836782	1	0.793128915016445
eqtl-a-ENSG00000136048	ukb-b-4963	Diagnoses - secondary ICD10: N17.9 Acute renal failure, unspecified || id:ukb-b-4963	ENSG00000136048 || id:eqtl-a-ENSG00000136048	Inverse variance weighted	1.0038010730422	2	0.605379020755278
eqtl-a-ENSG00000136108	ukb-b-4963	Diagnoses - secondary ICD10: N17.9 Acute renal failure, unspecified || id:ukb-b-4963	ENSG00000136108 || id:eqtl-a-ENSG00000136108	MR Egger	0.00108197484454606	1	0.973759607126607
eqtl-a-ENSG00000136108	ukb-b-4963	Diagnoses - secondary ICD10: N17.9 Acute renal failure, unspecified || id:ukb-b-4963	ENSG00000136108 || id:eqtl-a-ENSG00000136108	Inverse variance weighted	2.70202647881201	2	0.258977721228286
eqtl-a-ENSG00000136111	ukb-b-4963	Diagnoses - secondary ICD10: N17.9 Acute renal failure, unspecified || id:ukb-b-4963	ENSG00000136111 || id:eqtl-a-ENSG00000136111	MR Egger	13.8056280710934	2	0.00100495347151114
eqtl-a-ENSG00000136111	ukb-b-4963	Diagnoses - secondary ICD10: N17.9 Acute renal failure, unspecified || id:ukb-b-4963	ENSG00000136111 || id:eqtl-a-ENSG00000136111	Inverse variance weighted	14.6493968690329	3	0.002142151857147
eqtl-a-ENSG00000136158	ukb-b-4963	Diagnoses - secondary ICD10: N17.9 Acute renal failure, unspecified || id:ukb-b-4963	ENSG00000136158 || id:eqtl-a-ENSG00000136158	MR Egger	0.747763637865925	1	0.38718520122399
eqtl-a-ENSG00000136158	ukb-b-4963	Diagnoses - secondary ICD10: N17.9 Acute renal failure, unspecified || id:ukb-b-4963	ENSG00000136158 || id:eqtl-a-ENSG00000136158	Inverse variance weighted	8.00637329508652	2	0.0182573662994797
eqtl-a-ENSG00000136167	ukb-b-4963	Diagnoses - secondary ICD10: N17.9 Acute renal failure, unspecified || id:ukb-b-4963	ENSG00000136167 || id:eqtl-a-ENSG00000136167	MR Egger	0.0933597994041714	1	0.759948544897463
eqtl-a-ENSG00000136167	ukb-b-4963	Diagnoses - secondary ICD10: N17.9 Acute renal failure, unspecified || id:ukb-b-4963	ENSG00000136167 || id:eqtl-a-ENSG00000136167	Inverse variance weighted	1.68335933327723	2	0.430986002312651
eqtl-a-ENSG00000136193	ukb-b-4963	Diagnoses - secondary ICD10: N17.9 Acute renal failure, unspecified || id:ukb-b-4963	ENSG00000136193 || id:eqtl-a-ENSG00000136193	MR Egger	0.126670972943742	2	0.938628523689545
eqtl-a-ENSG00000136193	ukb-b-4963	Diagnoses - secondary ICD10: N17.9 Acute renal failure, unspecified || id:ukb-b-4963	ENSG00000136193 || id:eqtl-a-ENSG00000136193	Inverse variance weighted	0.219407978121321	3	0.974396997417871
eqtl-a-ENSG00000136205	ukb-b-4963	Diagnoses - secondary ICD10: N17.9 Acute renal failure, unspecified || id:ukb-b-4963	ENSG00000136205 || id:eqtl-a-ENSG00000136205	MR Egger	6.91005130063649	1	0.00857125316875159
eqtl-a-ENSG00000136205	ukb-b-4963	Diagnoses - secondary ICD10: N17.9 Acute renal failure, unspecified || id:ukb-b-4963	ENSG00000136205 || id:eqtl-a-ENSG00000136205	Inverse variance weighted	8.8558460335493	2	0.0119392615844959
eqtl-a-ENSG00000136286	ukb-b-4963	Diagnoses - secondary ICD10: N17.9 Acute renal failure, unspecified || id:ukb-b-4963	ENSG00000136286 || id:eqtl-a-ENSG00000136286	MR Egger	3.79089163194827	1	0.0515321906708521
eqtl-a-ENSG00000136286	ukb-b-4963	Diagnoses - secondary ICD10: N17.9 Acute renal failure, unspecified || id:ukb-b-4963	ENSG00000136286 || id:eqtl-a-ENSG00000136286	Inverse variance weighted	4.14646306900312	2	0.12577866615611
eqtl-a-ENSG00000136371	ukb-b-4963	Diagnoses - secondary ICD10: N17.9 Acute renal failure, unspecified || id:ukb-b-4963	ENSG00000136371 || id:eqtl-a-ENSG00000136371	MR Egger	1.32042589231225	1	0.250515630642686
eqtl-a-ENSG00000136371	ukb-b-4963	Diagnoses - secondary ICD10: N17.9 Acute renal failure, unspecified || id:ukb-b-4963	ENSG00000136371 || id:eqtl-a-ENSG00000136371	Inverse variance weighted	1.48427122764511	2	0.476096071695639
eqtl-a-ENSG00000136425	ukb-b-4963	Diagnoses - secondary ICD10: N17.9 Acute renal failure, unspecified || id:ukb-b-4963	ENSG00000136425 || id:eqtl-a-ENSG00000136425	MR Egger	0.593280840972327	1	0.441153234827717
eqtl-a-ENSG00000136425	ukb-b-4963	Diagnoses - secondary ICD10: N17.9 Acute renal failure, unspecified || id:ukb-b-4963	ENSG00000136425 || id:eqtl-a-ENSG00000136425	Inverse variance weighted	0.600587208138207	2	0.740600745365041
eqtl-a-ENSG00000136573	ukb-b-4963	Diagnoses - secondary ICD10: N17.9 Acute renal failure, unspecified || id:ukb-b-4963	ENSG00000136573 || id:eqtl-a-ENSG00000136573	MR Egger	1.61343448065341	2	0.446320827977106
eqtl-a-ENSG00000136573	ukb-b-4963	Diagnoses - secondary ICD10: N17.9 Acute renal failure, unspecified || id:ukb-b-4963	ENSG00000136573 || id:eqtl-a-ENSG00000136573	Inverse variance weighted	1.88205542222952	3	0.597243551992609
eqtl-a-ENSG00000136732	ukb-b-4963	Diagnoses - secondary ICD10: N17.9 Acute renal failure, unspecified || id:ukb-b-4963	ENSG00000136732 || id:eqtl-a-ENSG00000136732	MR Egger	8.55603845626137	7	0.286120378603048
eqtl-a-ENSG00000136732	ukb-b-4963	Diagnoses - secondary ICD10: N17.9 Acute renal failure, unspecified || id:ukb-b-4963	ENSG00000136732 || id:eqtl-a-ENSG00000136732	Inverse variance weighted	8.73238742194106	8	0.365372024522784
eqtl-a-ENSG00000136819	ukb-b-4963	Diagnoses - secondary ICD10: N17.9 Acute renal failure, unspecified || id:ukb-b-4963	ENSG00000136819 || id:eqtl-a-ENSG00000136819	MR Egger	9.2405910029169	4	0.0553592642189085
eqtl-a-ENSG00000136819	ukb-b-4963	Diagnoses - secondary ICD10: N17.9 Acute renal failure, unspecified || id:ukb-b-4963	ENSG00000136819 || id:eqtl-a-ENSG00000136819	Inverse variance weighted	9.32594826491439	5	0.0967484138916625
eqtl-a-ENSG00000136826	ukb-b-4963	Diagnoses - secondary ICD10: N17.9 Acute renal failure, unspecified || id:ukb-b-4963	ENSG00000136826 || id:eqtl-a-ENSG00000136826	MR Egger	1.56710512312024	1	0.210627918527754
eqtl-a-ENSG00000136826	ukb-b-4963	Diagnoses - secondary ICD10: N17.9 Acute renal failure, unspecified || id:ukb-b-4963	ENSG00000136826 || id:eqtl-a-ENSG00000136826	Inverse variance weighted	2.11759605972202	2	0.34687249023679
eqtl-a-ENSG00000136840	ukb-b-4963	Diagnoses - secondary ICD10: N17.9 Acute renal failure, unspecified || id:ukb-b-4963	ENSG00000136840 || id:eqtl-a-ENSG00000136840	MR Egger	7.71070108540779	5	0.172916704059997
eqtl-a-ENSG00000136840	ukb-b-4963	Diagnoses - secondary ICD10: N17.9 Acute renal failure, unspecified || id:ukb-b-4963	ENSG00000136840 || id:eqtl-a-ENSG00000136840	Inverse variance weighted	8.05623694170837	6	0.234012137611941
eqtl-a-ENSG00000136842	ukb-b-4963	Diagnoses - secondary ICD10: N17.9 Acute renal failure, unspecified || id:ukb-b-4963	ENSG00000136842 || id:eqtl-a-ENSG00000136842	MR Egger	3.53881593632746	3	0.31576260896441
eqtl-a-ENSG00000136842	ukb-b-4963	Diagnoses - secondary ICD10: N17.9 Acute renal failure, unspecified || id:ukb-b-4963	ENSG00000136842 || id:eqtl-a-ENSG00000136842	Inverse variance weighted	6.3823289638528	4	0.172357259315761
eqtl-a-ENSG00000136867	ukb-b-4963	Diagnoses - secondary ICD10: N17.9 Acute renal failure, unspecified || id:ukb-b-4963	ENSG00000136867 || id:eqtl-a-ENSG00000136867	MR Egger	2.69230307254356	3	0.441536891666737
eqtl-a-ENSG00000136867	ukb-b-4963	Diagnoses - secondary ICD10: N17.9 Acute renal failure, unspecified || id:ukb-b-4963	ENSG00000136867 || id:eqtl-a-ENSG00000136867	Inverse variance weighted	2.8458544425141	4	0.5839436348387
eqtl-a-ENSG00000136868	ukb-b-4963	Diagnoses - secondary ICD10: N17.9 Acute renal failure, unspecified || id:ukb-b-4963	ENSG00000136868 || id:eqtl-a-ENSG00000136868	MR Egger	0.361984255083467	1	0.547406290971034
eqtl-a-ENSG00000136868	ukb-b-4963	Diagnoses - secondary ICD10: N17.9 Acute renal failure, unspecified || id:ukb-b-4963	ENSG00000136868 || id:eqtl-a-ENSG00000136868	Inverse variance weighted	2.50847791834988	2	0.2852928851597
eqtl-a-ENSG00000136908	ukb-b-4963	Diagnoses - secondary ICD10: N17.9 Acute renal failure, unspecified || id:ukb-b-4963	ENSG00000136908 || id:eqtl-a-ENSG00000136908	MR Egger	9.37572258230606	6	0.153524096286556
eqtl-a-ENSG00000136908	ukb-b-4963	Diagnoses - secondary ICD10: N17.9 Acute renal failure, unspecified || id:ukb-b-4963	ENSG00000136908 || id:eqtl-a-ENSG00000136908	Inverse variance weighted	9.8611107565383	7	0.196581783926978
eqtl-a-ENSG00000136929	ukb-b-4963	Diagnoses - secondary ICD10: N17.9 Acute renal failure, unspecified || id:ukb-b-4963	ENSG00000136929 || id:eqtl-a-ENSG00000136929	MR Egger	3.22445049994376	7	0.86349153851851
eqtl-a-ENSG00000136929	ukb-b-4963	Diagnoses - secondary ICD10: N17.9 Acute renal failure, unspecified || id:ukb-b-4963	ENSG00000136929 || id:eqtl-a-ENSG00000136929	Inverse variance weighted	5.2706135012687	8	0.728299687178241
eqtl-a-ENSG00000136997	ukb-b-4963	Diagnoses - secondary ICD10: N17.9 Acute renal failure, unspecified || id:ukb-b-4963	ENSG00000136997 || id:eqtl-a-ENSG00000136997	MR Egger	3.72078370313592	1	0.0537391422974449
eqtl-a-ENSG00000136997	ukb-b-4963	Diagnoses - secondary ICD10: N17.9 Acute renal failure, unspecified || id:ukb-b-4963	ENSG00000136997 || id:eqtl-a-ENSG00000136997	Inverse variance weighted	3.73403458949863	2	0.154584053535559
eqtl-a-ENSG00000136999	ukb-b-4963	Diagnoses - secondary ICD10: N17.9 Acute renal failure, unspecified || id:ukb-b-4963	ENSG00000136999 || id:eqtl-a-ENSG00000136999	MR Egger	0.586136560106336	1	0.443916987698097
eqtl-a-ENSG00000136999	ukb-b-4963	Diagnoses - secondary ICD10: N17.9 Acute renal failure, unspecified || id:ukb-b-4963	ENSG00000136999 || id:eqtl-a-ENSG00000136999	Inverse variance weighted	0.66905382627813	2	0.715676583465295
eqtl-a-ENSG00000137076	ukb-b-4963	Diagnoses - secondary ICD10: N17.9 Acute renal failure, unspecified || id:ukb-b-4963	ENSG00000137076 || id:eqtl-a-ENSG00000137076	MR Egger	1.00504478320488	1	0.316092889329796
eqtl-a-ENSG00000137076	ukb-b-4963	Diagnoses - secondary ICD10: N17.9 Acute renal failure, unspecified || id:ukb-b-4963	ENSG00000137076 || id:eqtl-a-ENSG00000137076	Inverse variance weighted	2.01557051926328	2	0.365026523969003
eqtl-a-ENSG00000137094	ukb-b-4963	Diagnoses - secondary ICD10: N17.9 Acute renal failure, unspecified || id:ukb-b-4963	ENSG00000137094 || id:eqtl-a-ENSG00000137094	MR Egger	1.28748790945349	2	0.525321956052852
eqtl-a-ENSG00000137094	ukb-b-4963	Diagnoses - secondary ICD10: N17.9 Acute renal failure, unspecified || id:ukb-b-4963	ENSG00000137094 || id:eqtl-a-ENSG00000137094	Inverse variance weighted	2.11124270066267	3	0.54964163914303
eqtl-a-ENSG00000137106	ukb-b-4963	Diagnoses - secondary ICD10: N17.9 Acute renal failure, unspecified || id:ukb-b-4963	ENSG00000137106 || id:eqtl-a-ENSG00000137106	MR Egger	0.567287966141982	1	0.451338623428826
eqtl-a-ENSG00000137106	ukb-b-4963	Diagnoses - secondary ICD10: N17.9 Acute renal failure, unspecified || id:ukb-b-4963	ENSG00000137106 || id:eqtl-a-ENSG00000137106	Inverse variance weighted	1.0798742162724	2	0.58278490365023
eqtl-a-ENSG00000137193	ukb-b-4963	Diagnoses - secondary ICD10: N17.9 Acute renal failure, unspecified || id:ukb-b-4963	ENSG00000137193 || id:eqtl-a-ENSG00000137193	MR Egger	4.50947302157524	5	0.478616981697378
eqtl-a-ENSG00000137193	ukb-b-4963	Diagnoses - secondary ICD10: N17.9 Acute renal failure, unspecified || id:ukb-b-4963	ENSG00000137193 || id:eqtl-a-ENSG00000137193	Inverse variance weighted	5.01132826501798	6	0.542361002551132
eqtl-a-ENSG00000137198	ukb-b-4963	Diagnoses - secondary ICD10: N17.9 Acute renal failure, unspecified || id:ukb-b-4963	ENSG00000137198 || id:eqtl-a-ENSG00000137198	MR Egger	2.62251434269051	4	0.622840031252557
eqtl-a-ENSG00000137198	ukb-b-4963	Diagnoses - secondary ICD10: N17.9 Acute renal failure, unspecified || id:ukb-b-4963	ENSG00000137198 || id:eqtl-a-ENSG00000137198	Inverse variance weighted	8.37886474193693	5	0.136554788451273
eqtl-a-ENSG00000137225	ukb-b-4963	Diagnoses - secondary ICD10: N17.9 Acute renal failure, unspecified || id:ukb-b-4963	ENSG00000137225 || id:eqtl-a-ENSG00000137225	MR Egger	1.19184387956411	2	0.551054292730677
eqtl-a-ENSG00000137225	ukb-b-4963	Diagnoses - secondary ICD10: N17.9 Acute renal failure, unspecified || id:ukb-b-4963	ENSG00000137225 || id:eqtl-a-ENSG00000137225	Inverse variance weighted	1.41132223112611	3	0.702882896646459
eqtl-a-ENSG00000137267	ukb-b-4963	Diagnoses - secondary ICD10: N17.9 Acute renal failure, unspecified || id:ukb-b-4963	ENSG00000137267 || id:eqtl-a-ENSG00000137267	MR Egger	0.537746879951312	2	0.764239971757304
eqtl-a-ENSG00000137267	ukb-b-4963	Diagnoses - secondary ICD10: N17.9 Acute renal failure, unspecified || id:ukb-b-4963	ENSG00000137267 || id:eqtl-a-ENSG00000137267	Inverse variance weighted	4.5159974693948	3	0.21086778057619
eqtl-a-ENSG00000137331	ukb-b-4963	Diagnoses - secondary ICD10: N17.9 Acute renal failure, unspecified || id:ukb-b-4963	ENSG00000137331 || id:eqtl-a-ENSG00000137331	MR Egger	3.13255086831657	2	0.208821505172026
eqtl-a-ENSG00000137331	ukb-b-4963	Diagnoses - secondary ICD10: N17.9 Acute renal failure, unspecified || id:ukb-b-4963	ENSG00000137331 || id:eqtl-a-ENSG00000137331	Inverse variance weighted	3.13606099980026	3	0.371119247189228
eqtl-a-ENSG00000137364	ukb-b-4963	Diagnoses - secondary ICD10: N17.9 Acute renal failure, unspecified || id:ukb-b-4963	ENSG00000137364 || id:eqtl-a-ENSG00000137364	MR Egger	0.700956919009376	1	0.40246234230217
eqtl-a-ENSG00000137364	ukb-b-4963	Diagnoses - secondary ICD10: N17.9 Acute renal failure, unspecified || id:ukb-b-4963	ENSG00000137364 || id:eqtl-a-ENSG00000137364	Inverse variance weighted	1.67195342394847	2	0.433450917915113
eqtl-a-ENSG00000137393	ukb-b-4963	Diagnoses - secondary ICD10: N17.9 Acute renal failure, unspecified || id:ukb-b-4963	ENSG00000137393 || id:eqtl-a-ENSG00000137393	MR Egger	0.0955760797978582	1	0.757204526244693
eqtl-a-ENSG00000137393	ukb-b-4963	Diagnoses - secondary ICD10: N17.9 Acute renal failure, unspecified || id:ukb-b-4963	ENSG00000137393 || id:eqtl-a-ENSG00000137393	Inverse variance weighted	1.88177330423441	2	0.390281637862312
eqtl-a-ENSG00000137441	ukb-b-4963	Diagnoses - secondary ICD10: N17.9 Acute renal failure, unspecified || id:ukb-b-4963	ENSG00000137441 || id:eqtl-a-ENSG00000137441	MR Egger	1.07858455709947	2	0.58316082178719
eqtl-a-ENSG00000137441	ukb-b-4963	Diagnoses - secondary ICD10: N17.9 Acute renal failure, unspecified || id:ukb-b-4963	ENSG00000137441 || id:eqtl-a-ENSG00000137441	Inverse variance weighted	2.2622420210949	3	0.519792898922786
eqtl-a-ENSG00000137496	ukb-b-4963	Diagnoses - secondary ICD10: N17.9 Acute renal failure, unspecified || id:ukb-b-4963	ENSG00000137496 || id:eqtl-a-ENSG00000137496	MR Egger	1.67231721952171	1	0.19594844928464
eqtl-a-ENSG00000137496	ukb-b-4963	Diagnoses - secondary ICD10: N17.9 Acute renal failure, unspecified || id:ukb-b-4963	ENSG00000137496 || id:eqtl-a-ENSG00000137496	Inverse variance weighted	1.75880325419791	2	0.415031180807099
eqtl-a-ENSG00000137726	ukb-b-4963	Diagnoses - secondary ICD10: N17.9 Acute renal failure, unspecified || id:ukb-b-4963	ENSG00000137726 || id:eqtl-a-ENSG00000137726	MR Egger	4.29669795542857	5	0.507536079995128
eqtl-a-ENSG00000137726	ukb-b-4963	Diagnoses - secondary ICD10: N17.9 Acute renal failure, unspecified || id:ukb-b-4963	ENSG00000137726 || id:eqtl-a-ENSG00000137726	Inverse variance weighted	4.31033478129119	6	0.634758174428192
eqtl-a-ENSG00000137757	ukb-b-4963	Diagnoses - secondary ICD10: N17.9 Acute renal failure, unspecified || id:ukb-b-4963	ENSG00000137757 || id:eqtl-a-ENSG00000137757	MR Egger	1.85647288265512	3	0.602723575877704
eqtl-a-ENSG00000137757	ukb-b-4963	Diagnoses - secondary ICD10: N17.9 Acute renal failure, unspecified || id:ukb-b-4963	ENSG00000137757 || id:eqtl-a-ENSG00000137757	Inverse variance weighted	2.52295020550148	4	0.64053097250729
eqtl-a-ENSG00000137801	ukb-b-4963	Diagnoses - secondary ICD10: N17.9 Acute renal failure, unspecified || id:ukb-b-4963	ENSG00000137801 || id:eqtl-a-ENSG00000137801	MR Egger	0.971431147316383	4	0.91409657637387
eqtl-a-ENSG00000137801	ukb-b-4963	Diagnoses - secondary ICD10: N17.9 Acute renal failure, unspecified || id:ukb-b-4963	ENSG00000137801 || id:eqtl-a-ENSG00000137801	Inverse variance weighted	1.28676055983442	5	0.936288093400966
eqtl-a-ENSG00000137959	ukb-b-4963	Diagnoses - secondary ICD10: N17.9 Acute renal failure, unspecified || id:ukb-b-4963	ENSG00000137959 || id:eqtl-a-ENSG00000137959	MR Egger	4.74624576827468	5	0.447626797478726
eqtl-a-ENSG00000137959	ukb-b-4963	Diagnoses - secondary ICD10: N17.9 Acute renal failure, unspecified || id:ukb-b-4963	ENSG00000137959 || id:eqtl-a-ENSG00000137959	Inverse variance weighted	4.77772014327956	6	0.572621932772552
eqtl-a-ENSG00000137965	ukb-b-4963	Diagnoses - secondary ICD10: N17.9 Acute renal failure, unspecified || id:ukb-b-4963	ENSG00000137965 || id:eqtl-a-ENSG00000137965	MR Egger	2.23817604897146	5	0.815302907351514
eqtl-a-ENSG00000137965	ukb-b-4963	Diagnoses - secondary ICD10: N17.9 Acute renal failure, unspecified || id:ukb-b-4963	ENSG00000137965 || id:eqtl-a-ENSG00000137965	Inverse variance weighted	4.88478683943721	6	0.558672888160636
eqtl-a-ENSG00000138061	ukb-b-4963	Diagnoses - secondary ICD10: N17.9 Acute renal failure, unspecified || id:ukb-b-4963	ENSG00000138061 || id:eqtl-a-ENSG00000138061	MR Egger	0.313415246903076	3	0.957486002584845
eqtl-a-ENSG00000138061	ukb-b-4963	Diagnoses - secondary ICD10: N17.9 Acute renal failure, unspecified || id:ukb-b-4963	ENSG00000138061 || id:eqtl-a-ENSG00000138061	Inverse variance weighted	0.427414782214682	4	0.980171467031157
eqtl-a-ENSG00000138119	ukb-b-4963	Diagnoses - secondary ICD10: N17.9 Acute renal failure, unspecified || id:ukb-b-4963	ENSG00000138119 || id:eqtl-a-ENSG00000138119	MR Egger	2.22260231468845	3	0.527510152166223
eqtl-a-ENSG00000138119	ukb-b-4963	Diagnoses - secondary ICD10: N17.9 Acute renal failure, unspecified || id:ukb-b-4963	ENSG00000138119 || id:eqtl-a-ENSG00000138119	Inverse variance weighted	2.44921460775029	4	0.653752201264303
eqtl-a-ENSG00000138166	ukb-b-4963	Diagnoses - secondary ICD10: N17.9 Acute renal failure, unspecified || id:ukb-b-4963	ENSG00000138166 || id:eqtl-a-ENSG00000138166	MR Egger	0.73810809352695	3	0.864206010170036
eqtl-a-ENSG00000138166	ukb-b-4963	Diagnoses - secondary ICD10: N17.9 Acute renal failure, unspecified || id:ukb-b-4963	ENSG00000138166 || id:eqtl-a-ENSG00000138166	Inverse variance weighted	0.744226803642114	4	0.94576493722203
eqtl-a-ENSG00000138293	ukb-b-4963	Diagnoses - secondary ICD10: N17.9 Acute renal failure, unspecified || id:ukb-b-4963	ENSG00000138293 || id:eqtl-a-ENSG00000138293	MR Egger	3.07310086744854	2	0.215121900227299
eqtl-a-ENSG00000138293	ukb-b-4963	Diagnoses - secondary ICD10: N17.9 Acute renal failure, unspecified || id:ukb-b-4963	ENSG00000138293 || id:eqtl-a-ENSG00000138293	Inverse variance weighted	7.51433462744004	3	0.0571912757756529
eqtl-a-ENSG00000138411	ukb-b-4963	Diagnoses - secondary ICD10: N17.9 Acute renal failure, unspecified || id:ukb-b-4963	ENSG00000138411 || id:eqtl-a-ENSG00000138411	MR Egger	0.179390965393639	2	0.91420953551014
eqtl-a-ENSG00000138411	ukb-b-4963	Diagnoses - secondary ICD10: N17.9 Acute renal failure, unspecified || id:ukb-b-4963	ENSG00000138411 || id:eqtl-a-ENSG00000138411	Inverse variance weighted	3.82682619800474	3	0.280781175763354
eqtl-a-ENSG00000138449	ukb-b-4963	Diagnoses - secondary ICD10: N17.9 Acute renal failure, unspecified || id:ukb-b-4963	ENSG00000138449 || id:eqtl-a-ENSG00000138449	MR Egger	4.77777081820356	3	0.188812097197975
eqtl-a-ENSG00000138449	ukb-b-4963	Diagnoses - secondary ICD10: N17.9 Acute renal failure, unspecified || id:ukb-b-4963	ENSG00000138449 || id:eqtl-a-ENSG00000138449	Inverse variance weighted	5.470180189951	4	0.242363126473317
eqtl-a-ENSG00000138468	ukb-b-4963	Diagnoses - secondary ICD10: N17.9 Acute renal failure, unspecified || id:ukb-b-4963	ENSG00000138468 || id:eqtl-a-ENSG00000138468	MR Egger	1.03243771843436	1	0.309586804656715
eqtl-a-ENSG00000138468	ukb-b-4963	Diagnoses - secondary ICD10: N17.9 Acute renal failure, unspecified || id:ukb-b-4963	ENSG00000138468 || id:eqtl-a-ENSG00000138468	Inverse variance weighted	1.58764937866986	2	0.452112295183405
eqtl-a-ENSG00000138640	ukb-b-4963	Diagnoses - secondary ICD10: N17.9 Acute renal failure, unspecified || id:ukb-b-4963	ENSG00000138640 || id:eqtl-a-ENSG00000138640	MR Egger	7.84489569240845	2	0.0197925861908736
eqtl-a-ENSG00000138640	ukb-b-4963	Diagnoses - secondary ICD10: N17.9 Acute renal failure, unspecified || id:ukb-b-4963	ENSG00000138640 || id:eqtl-a-ENSG00000138640	Inverse variance weighted	8.17760772568115	3	0.0424802166609959
eqtl-a-ENSG00000138646	ukb-b-4963	Diagnoses - secondary ICD10: N17.9 Acute renal failure, unspecified || id:ukb-b-4963	ENSG00000138646 || id:eqtl-a-ENSG00000138646	MR Egger	2.76665148423298	4	0.59760286009285
eqtl-a-ENSG00000138646	ukb-b-4963	Diagnoses - secondary ICD10: N17.9 Acute renal failure, unspecified || id:ukb-b-4963	ENSG00000138646 || id:eqtl-a-ENSG00000138646	Inverse variance weighted	3.24253065166402	5	0.662651039684249
eqtl-a-ENSG00000138722	ukb-b-4963	Diagnoses - secondary ICD10: N17.9 Acute renal failure, unspecified || id:ukb-b-4963	ENSG00000138722 || id:eqtl-a-ENSG00000138722	MR Egger	5.93480322097823	4	0.204070402119194
eqtl-a-ENSG00000138722	ukb-b-4963	Diagnoses - secondary ICD10: N17.9 Acute renal failure, unspecified || id:ukb-b-4963	ENSG00000138722 || id:eqtl-a-ENSG00000138722	Inverse variance weighted	6.83048812214836	5	0.233555456352163
eqtl-a-ENSG00000138735	ukb-b-4963	Diagnoses - secondary ICD10: N17.9 Acute renal failure, unspecified || id:ukb-b-4963	ENSG00000138735 || id:eqtl-a-ENSG00000138735	MR Egger	0.665083606247397	4	0.95556398308539
eqtl-a-ENSG00000138735	ukb-b-4963	Diagnoses - secondary ICD10: N17.9 Acute renal failure, unspecified || id:ukb-b-4963	ENSG00000138735 || id:eqtl-a-ENSG00000138735	Inverse variance weighted	4.30858104256179	5	0.505895437002563
eqtl-a-ENSG00000138760	ukb-b-4963	Diagnoses - secondary ICD10: N17.9 Acute renal failure, unspecified || id:ukb-b-4963	ENSG00000138760 || id:eqtl-a-ENSG00000138760	MR Egger	0.0148858510945931	1	0.902893010226699
eqtl-a-ENSG00000138760	ukb-b-4963	Diagnoses - secondary ICD10: N17.9 Acute renal failure, unspecified || id:ukb-b-4963	ENSG00000138760 || id:eqtl-a-ENSG00000138760	Inverse variance weighted	0.015194010216401	2	0.992431779197478
eqtl-a-ENSG00000138795	ukb-b-4963	Diagnoses - secondary ICD10: N17.9 Acute renal failure, unspecified || id:ukb-b-4963	ENSG00000138795 || id:eqtl-a-ENSG00000138795	MR Egger	1.6919430620827	3	0.63872652062641
eqtl-a-ENSG00000138795	ukb-b-4963	Diagnoses - secondary ICD10: N17.9 Acute renal failure, unspecified || id:ukb-b-4963	ENSG00000138795 || id:eqtl-a-ENSG00000138795	Inverse variance weighted	1.8982397468069	4	0.754468350208339
eqtl-a-ENSG00000138829	ukb-b-4963	Diagnoses - secondary ICD10: N17.9 Acute renal failure, unspecified || id:ukb-b-4963	ENSG00000138829 || id:eqtl-a-ENSG00000138829	MR Egger	0.234672321897357	1	0.628080807277662
eqtl-a-ENSG00000138829	ukb-b-4963	Diagnoses - secondary ICD10: N17.9 Acute renal failure, unspecified || id:ukb-b-4963	ENSG00000138829 || id:eqtl-a-ENSG00000138829	Inverse variance weighted	3.07789830490546	2	0.214606501691509
eqtl-a-ENSG00000138867	ukb-b-4963	Diagnoses - secondary ICD10: N17.9 Acute renal failure, unspecified || id:ukb-b-4963	ENSG00000138867 || id:eqtl-a-ENSG00000138867	MR Egger	5.61287376588397	5	0.345727533598575
eqtl-a-ENSG00000138867	ukb-b-4963	Diagnoses - secondary ICD10: N17.9 Acute renal failure, unspecified || id:ukb-b-4963	ENSG00000138867 || id:eqtl-a-ENSG00000138867	Inverse variance weighted	5.65152757096078	6	0.46333494971058
eqtl-a-ENSG00000138964	ukb-b-4963	Diagnoses - secondary ICD10: N17.9 Acute renal failure, unspecified || id:ukb-b-4963	ENSG00000138964 || id:eqtl-a-ENSG00000138964	MR Egger	0.851880098625543	1	0.356021010564242
eqtl-a-ENSG00000138964	ukb-b-4963	Diagnoses - secondary ICD10: N17.9 Acute renal failure, unspecified || id:ukb-b-4963	ENSG00000138964 || id:eqtl-a-ENSG00000138964	Inverse variance weighted	1.70014004462418	2	0.42738500441478
eqtl-a-ENSG00000139112	ukb-b-4963	Diagnoses - secondary ICD10: N17.9 Acute renal failure, unspecified || id:ukb-b-4963	ENSG00000139112 || id:eqtl-a-ENSG00000139112	MR Egger	4.29754079563929	3	0.231075836820053
eqtl-a-ENSG00000139112	ukb-b-4963	Diagnoses - secondary ICD10: N17.9 Acute renal failure, unspecified || id:ukb-b-4963	ENSG00000139112 || id:eqtl-a-ENSG00000139112	Inverse variance weighted	4.6505479892439	4	0.325067664613625
eqtl-a-ENSG00000139117	ukb-b-4963	Diagnoses - secondary ICD10: N17.9 Acute renal failure, unspecified || id:ukb-b-4963	ENSG00000139117 || id:eqtl-a-ENSG00000139117	MR Egger	0.196100462236985	1	0.657887025159376
eqtl-a-ENSG00000139117	ukb-b-4963	Diagnoses - secondary ICD10: N17.9 Acute renal failure, unspecified || id:ukb-b-4963	ENSG00000139117 || id:eqtl-a-ENSG00000139117	Inverse variance weighted	0.719243687336869	2	0.697940206682035
eqtl-a-ENSG00000139132	ukb-b-4963	Diagnoses - secondary ICD10: N17.9 Acute renal failure, unspecified || id:ukb-b-4963	ENSG00000139132 || id:eqtl-a-ENSG00000139132	MR Egger	3.64438585352373	2	0.161670829628993
eqtl-a-ENSG00000139132	ukb-b-4963	Diagnoses - secondary ICD10: N17.9 Acute renal failure, unspecified || id:ukb-b-4963	ENSG00000139132 || id:eqtl-a-ENSG00000139132	Inverse variance weighted	3.9194636335499	3	0.270292952646189
eqtl-a-ENSG00000139174	ukb-b-4963	Diagnoses - secondary ICD10: N17.9 Acute renal failure, unspecified || id:ukb-b-4963	ENSG00000139174 || id:eqtl-a-ENSG00000139174	MR Egger	2.02727150102707	2	0.362897174562171
eqtl-a-ENSG00000139174	ukb-b-4963	Diagnoses - secondary ICD10: N17.9 Acute renal failure, unspecified || id:ukb-b-4963	ENSG00000139174 || id:eqtl-a-ENSG00000139174	Inverse variance weighted	2.40395886178169	3	0.492898107297589
eqtl-a-ENSG00000139187	ukb-b-4963	Diagnoses - secondary ICD10: N17.9 Acute renal failure, unspecified || id:ukb-b-4963	ENSG00000139187 || id:eqtl-a-ENSG00000139187	MR Egger	1.29273864290258	1	0.255543866437194
eqtl-a-ENSG00000139187	ukb-b-4963	Diagnoses - secondary ICD10: N17.9 Acute renal failure, unspecified || id:ukb-b-4963	ENSG00000139187 || id:eqtl-a-ENSG00000139187	Inverse variance weighted	3.02328838881642	2	0.220547057446597
eqtl-a-ENSG00000139192	ukb-b-4963	Diagnoses - secondary ICD10: N17.9 Acute renal failure, unspecified || id:ukb-b-4963	ENSG00000139192 || id:eqtl-a-ENSG00000139192	MR Egger	2.90913417965961	1	0.0880791483742172
eqtl-a-ENSG00000139192	ukb-b-4963	Diagnoses - secondary ICD10: N17.9 Acute renal failure, unspecified || id:ukb-b-4963	ENSG00000139192 || id:eqtl-a-ENSG00000139192	Inverse variance weighted	8.19711935602674	2	0.0165965625890106
eqtl-a-ENSG00000139211	ukb-b-4963	Diagnoses - secondary ICD10: N17.9 Acute renal failure, unspecified || id:ukb-b-4963	ENSG00000139211 || id:eqtl-a-ENSG00000139211	MR Egger	0.342656210616524	1	0.55830000486012
eqtl-a-ENSG00000139211	ukb-b-4963	Diagnoses - secondary ICD10: N17.9 Acute renal failure, unspecified || id:ukb-b-4963	ENSG00000139211 || id:eqtl-a-ENSG00000139211	Inverse variance weighted	1.34898821819947	2	0.509414063371615
eqtl-a-ENSG00000139323	ukb-b-4963	Diagnoses - secondary ICD10: N17.9 Acute renal failure, unspecified || id:ukb-b-4963	ENSG00000139323 || id:eqtl-a-ENSG00000139323	MR Egger	0.0534192634215401	1	0.817216857078908
eqtl-a-ENSG00000139323	ukb-b-4963	Diagnoses - secondary ICD10: N17.9 Acute renal failure, unspecified || id:ukb-b-4963	ENSG00000139323 || id:eqtl-a-ENSG00000139323	Inverse variance weighted	1.44144449701855	2	0.486400826793592
eqtl-a-ENSG00000139370	ukb-b-4963	Diagnoses - secondary ICD10: N17.9 Acute renal failure, unspecified || id:ukb-b-4963	ENSG00000139370 || id:eqtl-a-ENSG00000139370	MR Egger	1.01461019508089	1	0.313800906579249
eqtl-a-ENSG00000139370	ukb-b-4963	Diagnoses - secondary ICD10: N17.9 Acute renal failure, unspecified || id:ukb-b-4963	ENSG00000139370 || id:eqtl-a-ENSG00000139370	Inverse variance weighted	3.0192695357434	2	0.220990676116674
eqtl-a-ENSG00000139624	ukb-b-4963	Diagnoses - secondary ICD10: N17.9 Acute renal failure, unspecified || id:ukb-b-4963	ENSG00000139624 || id:eqtl-a-ENSG00000139624	MR Egger	5.00628938991226	2	0.0818272717912781
eqtl-a-ENSG00000139624	ukb-b-4963	Diagnoses - secondary ICD10: N17.9 Acute renal failure, unspecified || id:ukb-b-4963	ENSG00000139624 || id:eqtl-a-ENSG00000139624	Inverse variance weighted	5.40073469264528	3	0.14469781240475
eqtl-a-ENSG00000139832	ukb-b-4963	Diagnoses - secondary ICD10: N17.9 Acute renal failure, unspecified || id:ukb-b-4963	ENSG00000139832 || id:eqtl-a-ENSG00000139832	MR Egger	2.86865944361884	2	0.238275021051366
eqtl-a-ENSG00000139832	ukb-b-4963	Diagnoses - secondary ICD10: N17.9 Acute renal failure, unspecified || id:ukb-b-4963	ENSG00000139832 || id:eqtl-a-ENSG00000139832	Inverse variance weighted	2.87533399325613	3	0.411248266541481
eqtl-a-ENSG00000139890	ukb-b-4963	Diagnoses - secondary ICD10: N17.9 Acute renal failure, unspecified || id:ukb-b-4963	ENSG00000139890 || id:eqtl-a-ENSG00000139890	MR Egger	3.65761596419678	1	0.0558134422533769
eqtl-a-ENSG00000139890	ukb-b-4963	Diagnoses - secondary ICD10: N17.9 Acute renal failure, unspecified || id:ukb-b-4963	ENSG00000139890 || id:eqtl-a-ENSG00000139890	Inverse variance weighted	3.67601734828237	2	0.159133998449093
eqtl-a-ENSG00000139970	ukb-b-4963	Diagnoses - secondary ICD10: N17.9 Acute renal failure, unspecified || id:ukb-b-4963	ENSG00000139970 || id:eqtl-a-ENSG00000139970	MR Egger	4.09402559442183	5	0.535959605935952
eqtl-a-ENSG00000139970	ukb-b-4963	Diagnoses - secondary ICD10: N17.9 Acute renal failure, unspecified || id:ukb-b-4963	ENSG00000139970 || id:eqtl-a-ENSG00000139970	Inverse variance weighted	5.93416270704273	6	0.430605545854322
eqtl-a-ENSG00000140030	ukb-b-4963	Diagnoses - secondary ICD10: N17.9 Acute renal failure, unspecified || id:ukb-b-4963	ENSG00000140030 || id:eqtl-a-ENSG00000140030	MR Egger	0.900731418364274	1	0.342585666703271
eqtl-a-ENSG00000140030	ukb-b-4963	Diagnoses - secondary ICD10: N17.9 Acute renal failure, unspecified || id:ukb-b-4963	ENSG00000140030 || id:eqtl-a-ENSG00000140030	Inverse variance weighted	1.06291262708875	2	0.587748400157012
eqtl-a-ENSG00000140090	ukb-b-4963	Diagnoses - secondary ICD10: N17.9 Acute renal failure, unspecified || id:ukb-b-4963	ENSG00000140090 || id:eqtl-a-ENSG00000140090	MR Egger	0.218525798447184	2	0.896494698754199
eqtl-a-ENSG00000140090	ukb-b-4963	Diagnoses - secondary ICD10: N17.9 Acute renal failure, unspecified || id:ukb-b-4963	ENSG00000140090 || id:eqtl-a-ENSG00000140090	Inverse variance weighted	3.24611721605666	3	0.355212807530633
eqtl-a-ENSG00000140105	ukb-b-4963	Diagnoses - secondary ICD10: N17.9 Acute renal failure, unspecified || id:ukb-b-4963	ENSG00000140105 || id:eqtl-a-ENSG00000140105	MR Egger	0.0566356427103079	1	0.811894712267436
eqtl-a-ENSG00000140105	ukb-b-4963	Diagnoses - secondary ICD10: N17.9 Acute renal failure, unspecified || id:ukb-b-4963	ENSG00000140105 || id:eqtl-a-ENSG00000140105	Inverse variance weighted	0.618456583273724	2	0.734013181826742
eqtl-a-ENSG00000140287	ukb-b-4963	Diagnoses - secondary ICD10: N17.9 Acute renal failure, unspecified || id:ukb-b-4963	ENSG00000140287 || id:eqtl-a-ENSG00000140287	MR Egger	2.29477704449567	3	0.513522224990187
eqtl-a-ENSG00000140287	ukb-b-4963	Diagnoses - secondary ICD10: N17.9 Acute renal failure, unspecified || id:ukb-b-4963	ENSG00000140287 || id:eqtl-a-ENSG00000140287	Inverse variance weighted	2.67182777482332	4	0.614153313106414
eqtl-a-ENSG00000140379	ukb-b-4963	Diagnoses - secondary ICD10: N17.9 Acute renal failure, unspecified || id:ukb-b-4963	ENSG00000140379 || id:eqtl-a-ENSG00000140379	MR Egger	2.3745004712052	1	0.123331042925757
eqtl-a-ENSG00000140379	ukb-b-4963	Diagnoses - secondary ICD10: N17.9 Acute renal failure, unspecified || id:ukb-b-4963	ENSG00000140379 || id:eqtl-a-ENSG00000140379	Inverse variance weighted	4.26478206840468	2	0.118553489246765
eqtl-a-ENSG00000140403	ukb-b-4963	Diagnoses - secondary ICD10: N17.9 Acute renal failure, unspecified || id:ukb-b-4963	ENSG00000140403 || id:eqtl-a-ENSG00000140403	MR Egger	0.859721016000667	2	0.650599841866844
eqtl-a-ENSG00000140403	ukb-b-4963	Diagnoses - secondary ICD10: N17.9 Acute renal failure, unspecified || id:ukb-b-4963	ENSG00000140403 || id:eqtl-a-ENSG00000140403	Inverse variance weighted	1.36181278272246	3	0.714509923607016
eqtl-a-ENSG00000140416	ukb-b-4963	Diagnoses - secondary ICD10: N17.9 Acute renal failure, unspecified || id:ukb-b-4963	ENSG00000140416 || id:eqtl-a-ENSG00000140416	MR Egger	3.29793391047571	1	0.0693670816546738
eqtl-a-ENSG00000140416	ukb-b-4963	Diagnoses - secondary ICD10: N17.9 Acute renal failure, unspecified || id:ukb-b-4963	ENSG00000140416 || id:eqtl-a-ENSG00000140416	Inverse variance weighted	3.38985099457559	2	0.1836129081778
eqtl-a-ENSG00000140443	ukb-b-4963	Diagnoses - secondary ICD10: N17.9 Acute renal failure, unspecified || id:ukb-b-4963	ENSG00000140443 || id:eqtl-a-ENSG00000140443	MR Egger	6.43866849428232	3	0.0921129026954908
eqtl-a-ENSG00000140443	ukb-b-4963	Diagnoses - secondary ICD10: N17.9 Acute renal failure, unspecified || id:ukb-b-4963	ENSG00000140443 || id:eqtl-a-ENSG00000140443	Inverse variance weighted	6.61040298668795	4	0.15796566936472
eqtl-a-ENSG00000140455	ukb-b-4963	Diagnoses - secondary ICD10: N17.9 Acute renal failure, unspecified || id:ukb-b-4963	ENSG00000140455 || id:eqtl-a-ENSG00000140455	MR Egger	2.05032185877729	1	0.152174016557516
eqtl-a-ENSG00000140455	ukb-b-4963	Diagnoses - secondary ICD10: N17.9 Acute renal failure, unspecified || id:ukb-b-4963	ENSG00000140455 || id:eqtl-a-ENSG00000140455	Inverse variance weighted	2.06281286080423	2	0.356505208048744
eqtl-a-ENSG00000140479	ukb-b-4963	Diagnoses - secondary ICD10: N17.9 Acute renal failure, unspecified || id:ukb-b-4963	ENSG00000140479 || id:eqtl-a-ENSG00000140479	MR Egger	0.770362396187581	1	0.380104965513795
eqtl-a-ENSG00000140479	ukb-b-4963	Diagnoses - secondary ICD10: N17.9 Acute renal failure, unspecified || id:ukb-b-4963	ENSG00000140479 || id:eqtl-a-ENSG00000140479	Inverse variance weighted	0.85266270083082	2	0.652899967599276
eqtl-a-ENSG00000140511	ukb-b-4963	Diagnoses - secondary ICD10: N17.9 Acute renal failure, unspecified || id:ukb-b-4963	ENSG00000140511 || id:eqtl-a-ENSG00000140511	MR Egger	1.90252424959723	2	0.386253215919905
eqtl-a-ENSG00000140511	ukb-b-4963	Diagnoses - secondary ICD10: N17.9 Acute renal failure, unspecified || id:ukb-b-4963	ENSG00000140511 || id:eqtl-a-ENSG00000140511	Inverse variance weighted	2.40538325349232	3	0.492633318470438
eqtl-a-ENSG00000140543	ukb-b-4963	Diagnoses - secondary ICD10: N17.9 Acute renal failure, unspecified || id:ukb-b-4963	ENSG00000140543 || id:eqtl-a-ENSG00000140543	MR Egger	0.224869070866986	1	0.635354713961927
eqtl-a-ENSG00000140543	ukb-b-4963	Diagnoses - secondary ICD10: N17.9 Acute renal failure, unspecified || id:ukb-b-4963	ENSG00000140543 || id:eqtl-a-ENSG00000140543	Inverse variance weighted	0.633677480556443	2	0.728448215011156
eqtl-a-ENSG00000140563	ukb-b-4963	Diagnoses - secondary ICD10: N17.9 Acute renal failure, unspecified || id:ukb-b-4963	ENSG00000140563 || id:eqtl-a-ENSG00000140563	MR Egger	2.30086692004133	2	0.316499549740217
eqtl-a-ENSG00000140563	ukb-b-4963	Diagnoses - secondary ICD10: N17.9 Acute renal failure, unspecified || id:ukb-b-4963	ENSG00000140563 || id:eqtl-a-ENSG00000140563	Inverse variance weighted	2.45401002899777	3	0.483659862793364
eqtl-a-ENSG00000140564	ukb-b-4963	Diagnoses - secondary ICD10: N17.9 Acute renal failure, unspecified || id:ukb-b-4963	ENSG00000140564 || id:eqtl-a-ENSG00000140564	MR Egger	0.683410407272464	2	0.710557643646336
eqtl-a-ENSG00000140564	ukb-b-4963	Diagnoses - secondary ICD10: N17.9 Acute renal failure, unspecified || id:ukb-b-4963	ENSG00000140564 || id:eqtl-a-ENSG00000140564	Inverse variance weighted	2.92734233975302	3	0.402963752135137
eqtl-a-ENSG00000140575	ukb-b-4963	Diagnoses - secondary ICD10: N17.9 Acute renal failure, unspecified || id:ukb-b-4963	ENSG00000140575 || id:eqtl-a-ENSG00000140575	MR Egger	0.325652656450384	1	0.568230244645633
eqtl-a-ENSG00000140575	ukb-b-4963	Diagnoses - secondary ICD10: N17.9 Acute renal failure, unspecified || id:ukb-b-4963	ENSG00000140575 || id:eqtl-a-ENSG00000140575	Inverse variance weighted	0.339493733374936	2	0.84387840329789
eqtl-a-ENSG00000140678	ukb-b-4963	Diagnoses - secondary ICD10: N17.9 Acute renal failure, unspecified || id:ukb-b-4963	ENSG00000140678 || id:eqtl-a-ENSG00000140678	MR Egger	0.411967788261183	2	0.813846183877722
eqtl-a-ENSG00000140678	ukb-b-4963	Diagnoses - secondary ICD10: N17.9 Acute renal failure, unspecified || id:ukb-b-4963	ENSG00000140678 || id:eqtl-a-ENSG00000140678	Inverse variance weighted	1.78021844667633	3	0.619249055405456
eqtl-a-ENSG00000140682	ukb-b-4963	Diagnoses - secondary ICD10: N17.9 Acute renal failure, unspecified || id:ukb-b-4963	ENSG00000140682 || id:eqtl-a-ENSG00000140682	MR Egger	0.896562871854084	2	0.638724898600101
eqtl-a-ENSG00000140682	ukb-b-4963	Diagnoses - secondary ICD10: N17.9 Acute renal failure, unspecified || id:ukb-b-4963	ENSG00000140682 || id:eqtl-a-ENSG00000140682	Inverse variance weighted	1.47056006667977	3	0.689081527652823
eqtl-a-ENSG00000140836	ukb-b-4963	Diagnoses - secondary ICD10: N17.9 Acute renal failure, unspecified || id:ukb-b-4963	ENSG00000140836 || id:eqtl-a-ENSG00000140836	MR Egger	1.21906462448663	1	0.26954429796348
eqtl-a-ENSG00000140836	ukb-b-4963	Diagnoses - secondary ICD10: N17.9 Acute renal failure, unspecified || id:ukb-b-4963	ENSG00000140836 || id:eqtl-a-ENSG00000140836	Inverse variance weighted	1.61997980907898	2	0.44486255729265
eqtl-a-ENSG00000140853	ukb-b-4963	Diagnoses - secondary ICD10: N17.9 Acute renal failure, unspecified || id:ukb-b-4963	ENSG00000140853 || id:eqtl-a-ENSG00000140853	MR Egger	1.6505574784266	2	0.43811285621078
eqtl-a-ENSG00000140853	ukb-b-4963	Diagnoses - secondary ICD10: N17.9 Acute renal failure, unspecified || id:ukb-b-4963	ENSG00000140853 || id:eqtl-a-ENSG00000140853	Inverse variance weighted	2.60367777402286	3	0.456845150373108
eqtl-a-ENSG00000140876	ukb-b-4963	Diagnoses - secondary ICD10: N17.9 Acute renal failure, unspecified || id:ukb-b-4963	ENSG00000140876 || id:eqtl-a-ENSG00000140876	MR Egger	0.983337376896364	1	0.321376248193557
eqtl-a-ENSG00000140876	ukb-b-4963	Diagnoses - secondary ICD10: N17.9 Acute renal failure, unspecified || id:ukb-b-4963	ENSG00000140876 || id:eqtl-a-ENSG00000140876	Inverse variance weighted	1.30707658441127	2	0.520201890286403
eqtl-a-ENSG00000140932	ukb-b-4963	Diagnoses - secondary ICD10: N17.9 Acute renal failure, unspecified || id:ukb-b-4963	ENSG00000140932 || id:eqtl-a-ENSG00000140932	MR Egger	1.60125165181735	2	0.449047850383263
eqtl-a-ENSG00000140932	ukb-b-4963	Diagnoses - secondary ICD10: N17.9 Acute renal failure, unspecified || id:ukb-b-4963	ENSG00000140932 || id:eqtl-a-ENSG00000140932	Inverse variance weighted	1.67616500057537	3	0.642245797424452
eqtl-a-ENSG00000140968	ukb-b-4963	Diagnoses - secondary ICD10: N17.9 Acute renal failure, unspecified || id:ukb-b-4963	ENSG00000140968 || id:eqtl-a-ENSG00000140968	MR Egger	2.60654733865048	4	0.62566373053404
eqtl-a-ENSG00000140968	ukb-b-4963	Diagnoses - secondary ICD10: N17.9 Acute renal failure, unspecified || id:ukb-b-4963	ENSG00000140968 || id:eqtl-a-ENSG00000140968	Inverse variance weighted	3.07000675090827	5	0.689193624272105
eqtl-a-ENSG00000140986	ukb-b-4963	Diagnoses - secondary ICD10: N17.9 Acute renal failure, unspecified || id:ukb-b-4963	ENSG00000140986 || id:eqtl-a-ENSG00000140986	MR Egger	2.72990021054022	2	0.255393418455813
eqtl-a-ENSG00000140986	ukb-b-4963	Diagnoses - secondary ICD10: N17.9 Acute renal failure, unspecified || id:ukb-b-4963	ENSG00000140986 || id:eqtl-a-ENSG00000140986	Inverse variance weighted	3.27088023573586	3	0.351716180999365
eqtl-a-ENSG00000141030	ukb-b-4963	Diagnoses - secondary ICD10: N17.9 Acute renal failure, unspecified || id:ukb-b-4963	ENSG00000141030 || id:eqtl-a-ENSG00000141030	MR Egger	0.683249385422664	2	0.710614853602404
eqtl-a-ENSG00000141030	ukb-b-4963	Diagnoses - secondary ICD10: N17.9 Acute renal failure, unspecified || id:ukb-b-4963	ENSG00000141030 || id:eqtl-a-ENSG00000141030	Inverse variance weighted	0.736670636543394	3	0.864546599672764
eqtl-a-ENSG00000141096	ukb-b-4963	Diagnoses - secondary ICD10: N17.9 Acute renal failure, unspecified || id:ukb-b-4963	ENSG00000141096 || id:eqtl-a-ENSG00000141096	MR Egger	0.420561503358943	3	0.935962971554952
eqtl-a-ENSG00000141096	ukb-b-4963	Diagnoses - secondary ICD10: N17.9 Acute renal failure, unspecified || id:ukb-b-4963	ENSG00000141096 || id:eqtl-a-ENSG00000141096	Inverse variance weighted	0.42978442022943	4	0.979966537594064
eqtl-a-ENSG00000141098	ukb-b-4963	Diagnoses - secondary ICD10: N17.9 Acute renal failure, unspecified || id:ukb-b-4963	ENSG00000141098 || id:eqtl-a-ENSG00000141098	MR Egger	3.31927641755692	4	0.505883887701552
eqtl-a-ENSG00000141098	ukb-b-4963	Diagnoses - secondary ICD10: N17.9 Acute renal failure, unspecified || id:ukb-b-4963	ENSG00000141098 || id:eqtl-a-ENSG00000141098	Inverse variance weighted	3.94394716399176	5	0.55751414709089
eqtl-a-ENSG00000141401	ukb-b-4963	Diagnoses - secondary ICD10: N17.9 Acute renal failure, unspecified || id:ukb-b-4963	ENSG00000141401 || id:eqtl-a-ENSG00000141401	MR Egger	1.30062473507027	2	0.521882732074761
eqtl-a-ENSG00000141401	ukb-b-4963	Diagnoses - secondary ICD10: N17.9 Acute renal failure, unspecified || id:ukb-b-4963	ENSG00000141401 || id:eqtl-a-ENSG00000141401	Inverse variance weighted	2.10121010994292	3	0.551667988652031
eqtl-a-ENSG00000141447	ukb-b-4963	Diagnoses - secondary ICD10: N17.9 Acute renal failure, unspecified || id:ukb-b-4963	ENSG00000141447 || id:eqtl-a-ENSG00000141447	MR Egger	0.0460464766374643	1	0.830091335970867
eqtl-a-ENSG00000141447	ukb-b-4963	Diagnoses - secondary ICD10: N17.9 Acute renal failure, unspecified || id:ukb-b-4963	ENSG00000141447 || id:eqtl-a-ENSG00000141447	Inverse variance weighted	0.171008442398221	2	0.918049267777227
eqtl-a-ENSG00000141469	ukb-b-4963	Diagnoses - secondary ICD10: N17.9 Acute renal failure, unspecified || id:ukb-b-4963	ENSG00000141469 || id:eqtl-a-ENSG00000141469	MR Egger	4.47377591667116	4	0.345668312949805
eqtl-a-ENSG00000141469	ukb-b-4963	Diagnoses - secondary ICD10: N17.9 Acute renal failure, unspecified || id:ukb-b-4963	ENSG00000141469 || id:eqtl-a-ENSG00000141469	Inverse variance weighted	5.04157787064788	5	0.410827086414822
eqtl-a-ENSG00000141480	ukb-b-4963	Diagnoses - secondary ICD10: N17.9 Acute renal failure, unspecified || id:ukb-b-4963	ENSG00000141480 || id:eqtl-a-ENSG00000141480	MR Egger	0.586184029519603	1	0.443898536157186
eqtl-a-ENSG00000141480	ukb-b-4963	Diagnoses - secondary ICD10: N17.9 Acute renal failure, unspecified || id:ukb-b-4963	ENSG00000141480 || id:eqtl-a-ENSG00000141480	Inverse variance weighted	0.597482605947152	2	0.741751273465405
eqtl-a-ENSG00000141497	ukb-b-4963	Diagnoses - secondary ICD10: N17.9 Acute renal failure, unspecified || id:ukb-b-4963	ENSG00000141497 || id:eqtl-a-ENSG00000141497	MR Egger	1.18810204523379	2	0.552086234703848
eqtl-a-ENSG00000141497	ukb-b-4963	Diagnoses - secondary ICD10: N17.9 Acute renal failure, unspecified || id:ukb-b-4963	ENSG00000141497 || id:eqtl-a-ENSG00000141497	Inverse variance weighted	1.31284157181709	3	0.726086000252188
eqtl-a-ENSG00000141504	ukb-b-4963	Diagnoses - secondary ICD10: N17.9 Acute renal failure, unspecified || id:ukb-b-4963	ENSG00000141504 || id:eqtl-a-ENSG00000141504	MR Egger	0.387623105320356	1	0.533551451915876
eqtl-a-ENSG00000141504	ukb-b-4963	Diagnoses - secondary ICD10: N17.9 Acute renal failure, unspecified || id:ukb-b-4963	ENSG00000141504 || id:eqtl-a-ENSG00000141504	Inverse variance weighted	1.452822689375	2	0.483641502182654
eqtl-a-ENSG00000141505	ukb-b-4963	Diagnoses - secondary ICD10: N17.9 Acute renal failure, unspecified || id:ukb-b-4963	ENSG00000141505 || id:eqtl-a-ENSG00000141505	MR Egger	2.11347552554972	3	0.549191387144551
eqtl-a-ENSG00000141505	ukb-b-4963	Diagnoses - secondary ICD10: N17.9 Acute renal failure, unspecified || id:ukb-b-4963	ENSG00000141505 || id:eqtl-a-ENSG00000141505	Inverse variance weighted	2.16943581555049	4	0.704628646353283
eqtl-a-ENSG00000141622	ukb-b-4963	Diagnoses - secondary ICD10: N17.9 Acute renal failure, unspecified || id:ukb-b-4963	ENSG00000141622 || id:eqtl-a-ENSG00000141622	MR Egger	4.44822340957389	5	0.486840712990972
eqtl-a-ENSG00000141622	ukb-b-4963	Diagnoses - secondary ICD10: N17.9 Acute renal failure, unspecified || id:ukb-b-4963	ENSG00000141622 || id:eqtl-a-ENSG00000141622	Inverse variance weighted	4.57565918171871	6	0.59926876430076
eqtl-a-ENSG00000141655	ukb-b-4963	Diagnoses - secondary ICD10: N17.9 Acute renal failure, unspecified || id:ukb-b-4963	ENSG00000141655 || id:eqtl-a-ENSG00000141655	MR Egger	2.19789292396727	1	0.138199531416836
eqtl-a-ENSG00000141655	ukb-b-4963	Diagnoses - secondary ICD10: N17.9 Acute renal failure, unspecified || id:ukb-b-4963	ENSG00000141655 || id:eqtl-a-ENSG00000141655	Inverse variance weighted	2.88951522235488	2	0.23580322569566
eqtl-a-ENSG00000141736	ukb-b-4963	Diagnoses - secondary ICD10: N17.9 Acute renal failure, unspecified || id:ukb-b-4963	ENSG00000141736 || id:eqtl-a-ENSG00000141736	MR Egger	5.21454910248516	5	0.390261534855031
eqtl-a-ENSG00000141736	ukb-b-4963	Diagnoses - secondary ICD10: N17.9 Acute renal failure, unspecified || id:ukb-b-4963	ENSG00000141736 || id:eqtl-a-ENSG00000141736	Inverse variance weighted	6.19673493885735	6	0.401516629537131
eqtl-a-ENSG00000141854	ukb-b-4963	Diagnoses - secondary ICD10: N17.9 Acute renal failure, unspecified || id:ukb-b-4963	ENSG00000141854 || id:eqtl-a-ENSG00000141854	MR Egger	0.0836940327822137	1	0.772352416976604
eqtl-a-ENSG00000141854	ukb-b-4963	Diagnoses - secondary ICD10: N17.9 Acute renal failure, unspecified || id:ukb-b-4963	ENSG00000141854 || id:eqtl-a-ENSG00000141854	Inverse variance weighted	0.388326032059061	2	0.823523645770773
eqtl-a-ENSG00000141873	ukb-b-4963	Diagnoses - secondary ICD10: N17.9 Acute renal failure, unspecified || id:ukb-b-4963	ENSG00000141873 || id:eqtl-a-ENSG00000141873	MR Egger	0.0139887531695794	1	0.905850510568337
eqtl-a-ENSG00000141873	ukb-b-4963	Diagnoses - secondary ICD10: N17.9 Acute renal failure, unspecified || id:ukb-b-4963	ENSG00000141873 || id:eqtl-a-ENSG00000141873	Inverse variance weighted	0.0973272587697296	2	0.95250146932422
eqtl-a-ENSG00000142102	ukb-b-4963	Diagnoses - secondary ICD10: N17.9 Acute renal failure, unspecified || id:ukb-b-4963	ENSG00000142102 || id:eqtl-a-ENSG00000142102	MR Egger	0.699649313372446	1	0.402901555122227
eqtl-a-ENSG00000142102	ukb-b-4963	Diagnoses - secondary ICD10: N17.9 Acute renal failure, unspecified || id:ukb-b-4963	ENSG00000142102 || id:eqtl-a-ENSG00000142102	Inverse variance weighted	0.992489329810061	2	0.608812667755831
eqtl-a-ENSG00000142192	ukb-b-4963	Diagnoses - secondary ICD10: N17.9 Acute renal failure, unspecified || id:ukb-b-4963	ENSG00000142192 || id:eqtl-a-ENSG00000142192	MR Egger	0.249479278169017	2	0.882726700199931
eqtl-a-ENSG00000142192	ukb-b-4963	Diagnoses - secondary ICD10: N17.9 Acute renal failure, unspecified || id:ukb-b-4963	ENSG00000142192 || id:eqtl-a-ENSG00000142192	Inverse variance weighted	0.390300002174218	3	0.942238917584291
eqtl-a-ENSG00000142405	ukb-b-4963	Diagnoses - secondary ICD10: N17.9 Acute renal failure, unspecified || id:ukb-b-4963	ENSG00000142405 || id:eqtl-a-ENSG00000142405	MR Egger	0.0346529307167741	1	0.852324798524113
eqtl-a-ENSG00000142405	ukb-b-4963	Diagnoses - secondary ICD10: N17.9 Acute renal failure, unspecified || id:ukb-b-4963	ENSG00000142405 || id:eqtl-a-ENSG00000142405	Inverse variance weighted	0.175798344552597	2	0.915853215463055
eqtl-a-ENSG00000142453	ukb-b-4963	Diagnoses - secondary ICD10: N17.9 Acute renal failure, unspecified || id:ukb-b-4963	ENSG00000142453 || id:eqtl-a-ENSG00000142453	MR Egger	6.02059224267824	5	0.304220358344066
eqtl-a-ENSG00000142453	ukb-b-4963	Diagnoses - secondary ICD10: N17.9 Acute renal failure, unspecified || id:ukb-b-4963	ENSG00000142453 || id:eqtl-a-ENSG00000142453	Inverse variance weighted	6.9537576989388	6	0.325144858288137
eqtl-a-ENSG00000142494	ukb-b-4963	Diagnoses - secondary ICD10: N17.9 Acute renal failure, unspecified || id:ukb-b-4963	ENSG00000142494 || id:eqtl-a-ENSG00000142494	MR Egger	2.09797441116929	1	0.147494422878983
eqtl-a-ENSG00000142494	ukb-b-4963	Diagnoses - secondary ICD10: N17.9 Acute renal failure, unspecified || id:ukb-b-4963	ENSG00000142494 || id:eqtl-a-ENSG00000142494	Inverse variance weighted	2.2714865942106	2	0.321183297971377
eqtl-a-ENSG00000142512	ukb-b-4963	Diagnoses - secondary ICD10: N17.9 Acute renal failure, unspecified || id:ukb-b-4963	ENSG00000142512 || id:eqtl-a-ENSG00000142512	MR Egger	0.914647167671581	3	0.821891748777198
eqtl-a-ENSG00000142512	ukb-b-4963	Diagnoses - secondary ICD10: N17.9 Acute renal failure, unspecified || id:ukb-b-4963	ENSG00000142512 || id:eqtl-a-ENSG00000142512	Inverse variance weighted	1.60348178160636	4	0.808166213577612
eqtl-a-ENSG00000142546	ukb-b-4963	Diagnoses - secondary ICD10: N17.9 Acute renal failure, unspecified || id:ukb-b-4963	ENSG00000142546 || id:eqtl-a-ENSG00000142546	MR Egger	1.07908043601498	1	0.298903359822343
eqtl-a-ENSG00000142546	ukb-b-4963	Diagnoses - secondary ICD10: N17.9 Acute renal failure, unspecified || id:ukb-b-4963	ENSG00000142546 || id:eqtl-a-ENSG00000142546	Inverse variance weighted	3.10056274579695	2	0.212188261400275
eqtl-a-ENSG00000142599	ukb-b-4963	Diagnoses - secondary ICD10: N17.9 Acute renal failure, unspecified || id:ukb-b-4963	ENSG00000142599 || id:eqtl-a-ENSG00000142599	MR Egger	0.154952961498003	1	0.693846364815367
eqtl-a-ENSG00000142599	ukb-b-4963	Diagnoses - secondary ICD10: N17.9 Acute renal failure, unspecified || id:ukb-b-4963	ENSG00000142599 || id:eqtl-a-ENSG00000142599	Inverse variance weighted	0.182147136735994	2	0.912950544147027
eqtl-a-ENSG00000142669	ukb-b-4963	Diagnoses - secondary ICD10: N17.9 Acute renal failure, unspecified || id:ukb-b-4963	ENSG00000142669 || id:eqtl-a-ENSG00000142669	MR Egger	0.593307939264262	2	0.743301172644948
eqtl-a-ENSG00000142669	ukb-b-4963	Diagnoses - secondary ICD10: N17.9 Acute renal failure, unspecified || id:ukb-b-4963	ENSG00000142669 || id:eqtl-a-ENSG00000142669	Inverse variance weighted	1.10150366169588	3	0.776711106142906
eqtl-a-ENSG00000142961	ukb-b-4963	Diagnoses - secondary ICD10: N17.9 Acute renal failure, unspecified || id:ukb-b-4963	ENSG00000142961 || id:eqtl-a-ENSG00000142961	MR Egger	0.00916411741186193	1	0.92373549284227
eqtl-a-ENSG00000142961	ukb-b-4963	Diagnoses - secondary ICD10: N17.9 Acute renal failure, unspecified || id:ukb-b-4963	ENSG00000142961 || id:eqtl-a-ENSG00000142961	Inverse variance weighted	0.357926878934168	2	0.836136468433098
eqtl-a-ENSG00000143119	ukb-b-4963	Diagnoses - secondary ICD10: N17.9 Acute renal failure, unspecified || id:ukb-b-4963	ENSG00000143119 || id:eqtl-a-ENSG00000143119	MR Egger	0.00149093868964132	1	0.969199196445104
eqtl-a-ENSG00000143119	ukb-b-4963	Diagnoses - secondary ICD10: N17.9 Acute renal failure, unspecified || id:ukb-b-4963	ENSG00000143119 || id:eqtl-a-ENSG00000143119	Inverse variance weighted	0.0922294808384748	2	0.95493238656208
eqtl-a-ENSG00000143149	ukb-b-4963	Diagnoses - secondary ICD10: N17.9 Acute renal failure, unspecified || id:ukb-b-4963	ENSG00000143149 || id:eqtl-a-ENSG00000143149	MR Egger	1.30488967569767	2	0.520771018410858
eqtl-a-ENSG00000143149	ukb-b-4963	Diagnoses - secondary ICD10: N17.9 Acute renal failure, unspecified || id:ukb-b-4963	ENSG00000143149 || id:eqtl-a-ENSG00000143149	Inverse variance weighted	1.78264053910275	3	0.618719815497039
eqtl-a-ENSG00000143162	ukb-b-4963	Diagnoses - secondary ICD10: N17.9 Acute renal failure, unspecified || id:ukb-b-4963	ENSG00000143162 || id:eqtl-a-ENSG00000143162	MR Egger	10.4455527394271	4	0.0335553085232024
eqtl-a-ENSG00000143162	ukb-b-4963	Diagnoses - secondary ICD10: N17.9 Acute renal failure, unspecified || id:ukb-b-4963	ENSG00000143162 || id:eqtl-a-ENSG00000143162	Inverse variance weighted	10.7051902941839	5	0.0575488544600199
eqtl-a-ENSG00000143321	ukb-b-4963	Diagnoses - secondary ICD10: N17.9 Acute renal failure, unspecified || id:ukb-b-4963	ENSG00000143321 || id:eqtl-a-ENSG00000143321	MR Egger	0.851919087274157	1	0.356010003629371
eqtl-a-ENSG00000143321	ukb-b-4963	Diagnoses - secondary ICD10: N17.9 Acute renal failure, unspecified || id:ukb-b-4963	ENSG00000143321 || id:eqtl-a-ENSG00000143321	Inverse variance weighted	1.37274120726961	2	0.503399794938096
eqtl-a-ENSG00000143344	ukb-b-4963	Diagnoses - secondary ICD10: N17.9 Acute renal failure, unspecified || id:ukb-b-4963	ENSG00000143344 || id:eqtl-a-ENSG00000143344	MR Egger	2.05478607513624	2	0.357938878513009
eqtl-a-ENSG00000143344	ukb-b-4963	Diagnoses - secondary ICD10: N17.9 Acute renal failure, unspecified || id:ukb-b-4963	ENSG00000143344 || id:eqtl-a-ENSG00000143344	Inverse variance weighted	2.2816088431581	3	0.516053317446366
eqtl-a-ENSG00000143365	ukb-b-4963	Diagnoses - secondary ICD10: N17.9 Acute renal failure, unspecified || id:ukb-b-4963	ENSG00000143365 || id:eqtl-a-ENSG00000143365	MR Egger	4.66972503225271	2	0.0968237933215965
eqtl-a-ENSG00000143365	ukb-b-4963	Diagnoses - secondary ICD10: N17.9 Acute renal failure, unspecified || id:ukb-b-4963	ENSG00000143365 || id:eqtl-a-ENSG00000143365	Inverse variance weighted	4.69739093246552	3	0.195344887829496
eqtl-a-ENSG00000143409	ukb-b-4963	Diagnoses - secondary ICD10: N17.9 Acute renal failure, unspecified || id:ukb-b-4963	ENSG00000143409 || id:eqtl-a-ENSG00000143409	MR Egger	4.6255227225499	2	0.0989875334746736
eqtl-a-ENSG00000143409	ukb-b-4963	Diagnoses - secondary ICD10: N17.9 Acute renal failure, unspecified || id:ukb-b-4963	ENSG00000143409 || id:eqtl-a-ENSG00000143409	Inverse variance weighted	4.63527411127597	3	0.200536892445794
eqtl-a-ENSG00000143416	ukb-b-4963	Diagnoses - secondary ICD10: N17.9 Acute renal failure, unspecified || id:ukb-b-4963	ENSG00000143416 || id:eqtl-a-ENSG00000143416	MR Egger	1.55856136238013	2	0.458735869994299
eqtl-a-ENSG00000143416	ukb-b-4963	Diagnoses - secondary ICD10: N17.9 Acute renal failure, unspecified || id:ukb-b-4963	ENSG00000143416 || id:eqtl-a-ENSG00000143416	Inverse variance weighted	3.35144714215687	3	0.340546109096666
eqtl-a-ENSG00000143595	ukb-b-4963	Diagnoses - secondary ICD10: N17.9 Acute renal failure, unspecified || id:ukb-b-4963	ENSG00000143595 || id:eqtl-a-ENSG00000143595	MR Egger	3.00143262440274	5	0.699764953388318
eqtl-a-ENSG00000143595	ukb-b-4963	Diagnoses - secondary ICD10: N17.9 Acute renal failure, unspecified || id:ukb-b-4963	ENSG00000143595 || id:eqtl-a-ENSG00000143595	Inverse variance weighted	3.02027915874723	6	0.806297311409849
eqtl-a-ENSG00000143624	ukb-b-4963	Diagnoses - secondary ICD10: N17.9 Acute renal failure, unspecified || id:ukb-b-4963	ENSG00000143624 || id:eqtl-a-ENSG00000143624	MR Egger	0.0972050361131647	1	0.755209836063223
eqtl-a-ENSG00000143624	ukb-b-4963	Diagnoses - secondary ICD10: N17.9 Acute renal failure, unspecified || id:ukb-b-4963	ENSG00000143624 || id:eqtl-a-ENSG00000143624	Inverse variance weighted	0.464828946944421	2	0.792617536273689
eqtl-a-ENSG00000143727	ukb-b-4963	Diagnoses - secondary ICD10: N17.9 Acute renal failure, unspecified || id:ukb-b-4963	ENSG00000143727 || id:eqtl-a-ENSG00000143727	MR Egger	1.40149750728526	1	0.236472999987407
eqtl-a-ENSG00000143727	ukb-b-4963	Diagnoses - secondary ICD10: N17.9 Acute renal failure, unspecified || id:ukb-b-4963	ENSG00000143727 || id:eqtl-a-ENSG00000143727	Inverse variance weighted	1.78461006390682	2	0.40971026822505
eqtl-a-ENSG00000143774	ukb-b-4963	Diagnoses - secondary ICD10: N17.9 Acute renal failure, unspecified || id:ukb-b-4963	ENSG00000143774 || id:eqtl-a-ENSG00000143774	MR Egger	5.64500184473763	1	0.01750519776728
eqtl-a-ENSG00000143774	ukb-b-4963	Diagnoses - secondary ICD10: N17.9 Acute renal failure, unspecified || id:ukb-b-4963	ENSG00000143774 || id:eqtl-a-ENSG00000143774	Inverse variance weighted	5.91714103831553	2	0.0518930442911146
eqtl-a-ENSG00000143847	ukb-b-4963	Diagnoses - secondary ICD10: N17.9 Acute renal failure, unspecified || id:ukb-b-4963	ENSG00000143847 || id:eqtl-a-ENSG00000143847	MR Egger	0.865310710022703	1	0.352256782016254
eqtl-a-ENSG00000143847	ukb-b-4963	Diagnoses - secondary ICD10: N17.9 Acute renal failure, unspecified || id:ukb-b-4963	ENSG00000143847 || id:eqtl-a-ENSG00000143847	Inverse variance weighted	2.83867167326296	2	0.241874607816117
eqtl-a-ENSG00000143870	ukb-b-4963	Diagnoses - secondary ICD10: N17.9 Acute renal failure, unspecified || id:ukb-b-4963	ENSG00000143870 || id:eqtl-a-ENSG00000143870	MR Egger	0.472386843622346	1	0.49189115340172
eqtl-a-ENSG00000143870	ukb-b-4963	Diagnoses - secondary ICD10: N17.9 Acute renal failure, unspecified || id:ukb-b-4963	ENSG00000143870 || id:eqtl-a-ENSG00000143870	Inverse variance weighted	0.764109004188351	2	0.682457856809376
eqtl-a-ENSG00000143924	ukb-b-4963	Diagnoses - secondary ICD10: N17.9 Acute renal failure, unspecified || id:ukb-b-4963	ENSG00000143924 || id:eqtl-a-ENSG00000143924	MR Egger	1.8023200137852	2	0.406098309570557
eqtl-a-ENSG00000143924	ukb-b-4963	Diagnoses - secondary ICD10: N17.9 Acute renal failure, unspecified || id:ukb-b-4963	ENSG00000143924 || id:eqtl-a-ENSG00000143924	Inverse variance weighted	1.82378649177868	3	0.609772459163435
eqtl-a-ENSG00000143995	ukb-b-4963	Diagnoses - secondary ICD10: N17.9 Acute renal failure, unspecified || id:ukb-b-4963	ENSG00000143995 || id:eqtl-a-ENSG00000143995	MR Egger	13.8005920878644	6	0.0319447355822355
eqtl-a-ENSG00000143995	ukb-b-4963	Diagnoses - secondary ICD10: N17.9 Acute renal failure, unspecified || id:ukb-b-4963	ENSG00000143995 || id:eqtl-a-ENSG00000143995	Inverse variance weighted	14.2985171012877	7	0.0461196327609126
eqtl-a-ENSG00000144136	ukb-b-4963	Diagnoses - secondary ICD10: N17.9 Acute renal failure, unspecified || id:ukb-b-4963	ENSG00000144136 || id:eqtl-a-ENSG00000144136	MR Egger	1.34450496305417	3	0.718593030207235
eqtl-a-ENSG00000144136	ukb-b-4963	Diagnoses - secondary ICD10: N17.9 Acute renal failure, unspecified || id:ukb-b-4963	ENSG00000144136 || id:eqtl-a-ENSG00000144136	Inverse variance weighted	1.65729996654231	4	0.79845872548775
eqtl-a-ENSG00000144214	ukb-b-4963	Diagnoses - secondary ICD10: N17.9 Acute renal failure, unspecified || id:ukb-b-4963	ENSG00000144214 || id:eqtl-a-ENSG00000144214	MR Egger	1.26393989024887	1	0.260906638579644
eqtl-a-ENSG00000144214	ukb-b-4963	Diagnoses - secondary ICD10: N17.9 Acute renal failure, unspecified || id:ukb-b-4963	ENSG00000144214 || id:eqtl-a-ENSG00000144214	Inverse variance weighted	1.28464739571588	2	0.526068578241413
eqtl-a-ENSG00000144218	ukb-b-4963	Diagnoses - secondary ICD10: N17.9 Acute renal failure, unspecified || id:ukb-b-4963	ENSG00000144218 || id:eqtl-a-ENSG00000144218	MR Egger	0.00331662116872278	1	0.954075124916883
eqtl-a-ENSG00000144218	ukb-b-4963	Diagnoses - secondary ICD10: N17.9 Acute renal failure, unspecified || id:ukb-b-4963	ENSG00000144218 || id:eqtl-a-ENSG00000144218	Inverse variance weighted	0.220413317079211	2	0.895649022650613
eqtl-a-ENSG00000144485	ukb-b-4963	Diagnoses - secondary ICD10: N17.9 Acute renal failure, unspecified || id:ukb-b-4963	ENSG00000144485 || id:eqtl-a-ENSG00000144485	MR Egger	0.104347041320011	1	0.74667409255121
eqtl-a-ENSG00000144485	ukb-b-4963	Diagnoses - secondary ICD10: N17.9 Acute renal failure, unspecified || id:ukb-b-4963	ENSG00000144485 || id:eqtl-a-ENSG00000144485	Inverse variance weighted	6.33788626242708	2	0.0420480136616687
eqtl-a-ENSG00000144566	ukb-b-4963	Diagnoses - secondary ICD10: N17.9 Acute renal failure, unspecified || id:ukb-b-4963	ENSG00000144566 || id:eqtl-a-ENSG00000144566	MR Egger	1.24613702843957	1	0.264291568488161
eqtl-a-ENSG00000144566	ukb-b-4963	Diagnoses - secondary ICD10: N17.9 Acute renal failure, unspecified || id:ukb-b-4963	ENSG00000144566 || id:eqtl-a-ENSG00000144566	Inverse variance weighted	1.73930775505113	2	0.419096582892786
eqtl-a-ENSG00000144635	ukb-b-4963	Diagnoses - secondary ICD10: N17.9 Acute renal failure, unspecified || id:ukb-b-4963	ENSG00000144635 || id:eqtl-a-ENSG00000144635	MR Egger	0.617224867711058	1	0.432080415719176
eqtl-a-ENSG00000144635	ukb-b-4963	Diagnoses - secondary ICD10: N17.9 Acute renal failure, unspecified || id:ukb-b-4963	ENSG00000144635 || id:eqtl-a-ENSG00000144635	Inverse variance weighted	0.914143670757092	2	0.633134856947011
eqtl-a-ENSG00000144645	ukb-b-4963	Diagnoses - secondary ICD10: N17.9 Acute renal failure, unspecified || id:ukb-b-4963	ENSG00000144645 || id:eqtl-a-ENSG00000144645	MR Egger	3.4331929401302	2	0.179676643236462
eqtl-a-ENSG00000144645	ukb-b-4963	Diagnoses - secondary ICD10: N17.9 Acute renal failure, unspecified || id:ukb-b-4963	ENSG00000144645 || id:eqtl-a-ENSG00000144645	Inverse variance weighted	4.16268795396102	3	0.244424178913701
eqtl-a-ENSG00000144677	ukb-b-4963	Diagnoses - secondary ICD10: N17.9 Acute renal failure, unspecified || id:ukb-b-4963	ENSG00000144677 || id:eqtl-a-ENSG00000144677	MR Egger	9.13117766954354	10	0.519701309282308
eqtl-a-ENSG00000144677	ukb-b-4963	Diagnoses - secondary ICD10: N17.9 Acute renal failure, unspecified || id:ukb-b-4963	ENSG00000144677 || id:eqtl-a-ENSG00000144677	Inverse variance weighted	9.96671825603061	11	0.533383343481534
eqtl-a-ENSG00000144802	ukb-b-4963	Diagnoses - secondary ICD10: N17.9 Acute renal failure, unspecified || id:ukb-b-4963	ENSG00000144802 || id:eqtl-a-ENSG00000144802	MR Egger	0.403385061593083	1	0.525346227869276
eqtl-a-ENSG00000144802	ukb-b-4963	Diagnoses - secondary ICD10: N17.9 Acute renal failure, unspecified || id:ukb-b-4963	ENSG00000144802 || id:eqtl-a-ENSG00000144802	Inverse variance weighted	0.558754781954315	2	0.756254445749638
eqtl-a-ENSG00000145335	ukb-b-4963	Diagnoses - secondary ICD10: N17.9 Acute renal failure, unspecified || id:ukb-b-4963	ENSG00000145335 || id:eqtl-a-ENSG00000145335	MR Egger	1.94635469487481	2	0.377880471082053
eqtl-a-ENSG00000145335	ukb-b-4963	Diagnoses - secondary ICD10: N17.9 Acute renal failure, unspecified || id:ukb-b-4963	ENSG00000145335 || id:eqtl-a-ENSG00000145335	Inverse variance weighted	1.97388732879794	3	0.577844138574412
eqtl-a-ENSG00000145354	ukb-b-4963	Diagnoses - secondary ICD10: N17.9 Acute renal failure, unspecified || id:ukb-b-4963	ENSG00000145354 || id:eqtl-a-ENSG00000145354	MR Egger	0.272474403129944	1	0.601676730951942
eqtl-a-ENSG00000145354	ukb-b-4963	Diagnoses - secondary ICD10: N17.9 Acute renal failure, unspecified || id:ukb-b-4963	ENSG00000145354 || id:eqtl-a-ENSG00000145354	Inverse variance weighted	1.25290619288939	2	0.534484206865994
eqtl-a-ENSG00000145423	ukb-b-4963	Diagnoses - secondary ICD10: N17.9 Acute renal failure, unspecified || id:ukb-b-4963	ENSG00000145423 || id:eqtl-a-ENSG00000145423	MR Egger	0.00244279909717611	1	0.960580859558421
eqtl-a-ENSG00000145423	ukb-b-4963	Diagnoses - secondary ICD10: N17.9 Acute renal failure, unspecified || id:ukb-b-4963	ENSG00000145423 || id:eqtl-a-ENSG00000145423	Inverse variance weighted	1.59878989059734	2	0.449600914983683
eqtl-a-ENSG00000145428	ukb-b-4963	Diagnoses - secondary ICD10: N17.9 Acute renal failure, unspecified || id:ukb-b-4963	ENSG00000145428 || id:eqtl-a-ENSG00000145428	MR Egger	2.06497588531329	1	0.150717312818783
eqtl-a-ENSG00000145428	ukb-b-4963	Diagnoses - secondary ICD10: N17.9 Acute renal failure, unspecified || id:ukb-b-4963	ENSG00000145428 || id:eqtl-a-ENSG00000145428	Inverse variance weighted	2.2594740144156	2	0.323118223012644
eqtl-a-ENSG00000145431	ukb-b-4963	Diagnoses - secondary ICD10: N17.9 Acute renal failure, unspecified || id:ukb-b-4963	ENSG00000145431 || id:eqtl-a-ENSG00000145431	MR Egger	0.071258012201976	1	0.789513845896503
eqtl-a-ENSG00000145431	ukb-b-4963	Diagnoses - secondary ICD10: N17.9 Acute renal failure, unspecified || id:ukb-b-4963	ENSG00000145431 || id:eqtl-a-ENSG00000145431	Inverse variance weighted	0.145285487383602	2	0.929932995116931
eqtl-a-ENSG00000145476	ukb-b-4963	Diagnoses - secondary ICD10: N17.9 Acute renal failure, unspecified || id:ukb-b-4963	ENSG00000145476 || id:eqtl-a-ENSG00000145476	MR Egger	0.132077976513606	1	0.716287176635531
eqtl-a-ENSG00000145476	ukb-b-4963	Diagnoses - secondary ICD10: N17.9 Acute renal failure, unspecified || id:ukb-b-4963	ENSG00000145476 || id:eqtl-a-ENSG00000145476	Inverse variance weighted	0.98924742089599	2	0.609800325621083
eqtl-a-ENSG00000145649	ukb-b-4963	Diagnoses - secondary ICD10: N17.9 Acute renal failure, unspecified || id:ukb-b-4963	ENSG00000145649 || id:eqtl-a-ENSG00000145649	MR Egger	2.0603370907667	1	0.151176724300653
eqtl-a-ENSG00000145649	ukb-b-4963	Diagnoses - secondary ICD10: N17.9 Acute renal failure, unspecified || id:ukb-b-4963	ENSG00000145649 || id:eqtl-a-ENSG00000145649	Inverse variance weighted	6.81646099656546	2	0.0330997185954688
eqtl-a-ENSG00000145685	ukb-b-4963	Diagnoses - secondary ICD10: N17.9 Acute renal failure, unspecified || id:ukb-b-4963	ENSG00000145685 || id:eqtl-a-ENSG00000145685	MR Egger	0.194494185357555	1	0.659202174592987
eqtl-a-ENSG00000145685	ukb-b-4963	Diagnoses - secondary ICD10: N17.9 Acute renal failure, unspecified || id:ukb-b-4963	ENSG00000145685 || id:eqtl-a-ENSG00000145685	Inverse variance weighted	0.408292466930759	2	0.815343132017458
eqtl-a-ENSG00000145687	ukb-b-4963	Diagnoses - secondary ICD10: N17.9 Acute renal failure, unspecified || id:ukb-b-4963	ENSG00000145687 || id:eqtl-a-ENSG00000145687	MR Egger	2.36392067366634	2	0.306676958810062
eqtl-a-ENSG00000145687	ukb-b-4963	Diagnoses - secondary ICD10: N17.9 Acute renal failure, unspecified || id:ukb-b-4963	ENSG00000145687 || id:eqtl-a-ENSG00000145687	Inverse variance weighted	3.91804614175047	3	0.270450734793726
eqtl-a-ENSG00000145730	ukb-b-4963	Diagnoses - secondary ICD10: N17.9 Acute renal failure, unspecified || id:ukb-b-4963	ENSG00000145730 || id:eqtl-a-ENSG00000145730	MR Egger	1.15265880188117	2	0.56195730544091
eqtl-a-ENSG00000145730	ukb-b-4963	Diagnoses - secondary ICD10: N17.9 Acute renal failure, unspecified || id:ukb-b-4963	ENSG00000145730 || id:eqtl-a-ENSG00000145730	Inverse variance weighted	1.15268573375793	3	0.764373124509877
eqtl-a-ENSG00000146007	ukb-b-4963	Diagnoses - secondary ICD10: N17.9 Acute renal failure, unspecified || id:ukb-b-4963	ENSG00000146007 || id:eqtl-a-ENSG00000146007	MR Egger	0.425878823146261	2	0.808205103608891
eqtl-a-ENSG00000146007	ukb-b-4963	Diagnoses - secondary ICD10: N17.9 Acute renal failure, unspecified || id:ukb-b-4963	ENSG00000146007 || id:eqtl-a-ENSG00000146007	Inverse variance weighted	1.49929636410422	3	0.68243273865789
eqtl-a-ENSG00000146021	ukb-b-4963	Diagnoses - secondary ICD10: N17.9 Acute renal failure, unspecified || id:ukb-b-4963	ENSG00000146021 || id:eqtl-a-ENSG00000146021	MR Egger	0.931466543611161	2	0.627674680255852
eqtl-a-ENSG00000146021	ukb-b-4963	Diagnoses - secondary ICD10: N17.9 Acute renal failure, unspecified || id:ukb-b-4963	ENSG00000146021 || id:eqtl-a-ENSG00000146021	Inverse variance weighted	1.12709119573985	3	0.770538512156956
eqtl-a-ENSG00000146072	ukb-b-4963	Diagnoses - secondary ICD10: N17.9 Acute renal failure, unspecified || id:ukb-b-4963	ENSG00000146072 || id:eqtl-a-ENSG00000146072	MR Egger	0.029733445813075	2	0.985243241208662
eqtl-a-ENSG00000146072	ukb-b-4963	Diagnoses - secondary ICD10: N17.9 Acute renal failure, unspecified || id:ukb-b-4963	ENSG00000146072 || id:eqtl-a-ENSG00000146072	Inverse variance weighted	0.564244025769035	3	0.904566826114016
eqtl-a-ENSG00000146166	ukb-b-4963	Diagnoses - secondary ICD10: N17.9 Acute renal failure, unspecified || id:ukb-b-4963	ENSG00000146166 || id:eqtl-a-ENSG00000146166	MR Egger	0.583110528504418	1	0.445095669372451
eqtl-a-ENSG00000146166	ukb-b-4963	Diagnoses - secondary ICD10: N17.9 Acute renal failure, unspecified || id:ukb-b-4963	ENSG00000146166 || id:eqtl-a-ENSG00000146166	Inverse variance weighted	0.603161833187046	2	0.73964797413868
eqtl-a-ENSG00000146192	ukb-b-4963	Diagnoses - secondary ICD10: N17.9 Acute renal failure, unspecified || id:ukb-b-4963	ENSG00000146192 || id:eqtl-a-ENSG00000146192	MR Egger	3.7733927040116	3	0.286996211544044
eqtl-a-ENSG00000146192	ukb-b-4963	Diagnoses - secondary ICD10: N17.9 Acute renal failure, unspecified || id:ukb-b-4963	ENSG00000146192 || id:eqtl-a-ENSG00000146192	Inverse variance weighted	5.21572485705341	4	0.265870227278888
eqtl-a-ENSG00000146386	ukb-b-4963	Diagnoses - secondary ICD10: N17.9 Acute renal failure, unspecified || id:ukb-b-4963	ENSG00000146386 || id:eqtl-a-ENSG00000146386	MR Egger	0.0695367220790133	1	0.792012509833035
eqtl-a-ENSG00000146386	ukb-b-4963	Diagnoses - secondary ICD10: N17.9 Acute renal failure, unspecified || id:ukb-b-4963	ENSG00000146386 || id:eqtl-a-ENSG00000146386	Inverse variance weighted	3.02388194375935	2	0.220481613760135
eqtl-a-ENSG00000146535	ukb-b-4963	Diagnoses - secondary ICD10: N17.9 Acute renal failure, unspecified || id:ukb-b-4963	ENSG00000146535 || id:eqtl-a-ENSG00000146535	MR Egger	0.844544916815819	2	0.65555540347759
eqtl-a-ENSG00000146535	ukb-b-4963	Diagnoses - secondary ICD10: N17.9 Acute renal failure, unspecified || id:ukb-b-4963	ENSG00000146535 || id:eqtl-a-ENSG00000146535	Inverse variance weighted	6.03229735805994	3	0.110049417831449
eqtl-a-ENSG00000146592	ukb-b-4963	Diagnoses - secondary ICD10: N17.9 Acute renal failure, unspecified || id:ukb-b-4963	ENSG00000146592 || id:eqtl-a-ENSG00000146592	MR Egger	0.0470499313441281	1	0.82827851436251
eqtl-a-ENSG00000146592	ukb-b-4963	Diagnoses - secondary ICD10: N17.9 Acute renal failure, unspecified || id:ukb-b-4963	ENSG00000146592 || id:eqtl-a-ENSG00000146592	Inverse variance weighted	2.27489236729525	2	0.320636824678706
eqtl-a-ENSG00000146674	ukb-b-4963	Diagnoses - secondary ICD10: N17.9 Acute renal failure, unspecified || id:ukb-b-4963	ENSG00000146674 || id:eqtl-a-ENSG00000146674	MR Egger	1.22441295706721	2	0.542153298738161
eqtl-a-ENSG00000146674	ukb-b-4963	Diagnoses - secondary ICD10: N17.9 Acute renal failure, unspecified || id:ukb-b-4963	ENSG00000146674 || id:eqtl-a-ENSG00000146674	Inverse variance weighted	1.31289033200763	3	0.726074439118229
eqtl-a-ENSG00000146859	ukb-b-4963	Diagnoses - secondary ICD10: N17.9 Acute renal failure, unspecified || id:ukb-b-4963	ENSG00000146859 || id:eqtl-a-ENSG00000146859	MR Egger	0.400498897920179	1	0.526831717659651
eqtl-a-ENSG00000146859	ukb-b-4963	Diagnoses - secondary ICD10: N17.9 Acute renal failure, unspecified || id:ukb-b-4963	ENSG00000146859 || id:eqtl-a-ENSG00000146859	Inverse variance weighted	1.4905001037558	2	0.474615606577077
eqtl-a-ENSG00000147408	ukb-b-4963	Diagnoses - secondary ICD10: N17.9 Acute renal failure, unspecified || id:ukb-b-4963	ENSG00000147408 || id:eqtl-a-ENSG00000147408	MR Egger	0.509145283974431	1	0.475509090358538
eqtl-a-ENSG00000147408	ukb-b-4963	Diagnoses - secondary ICD10: N17.9 Acute renal failure, unspecified || id:ukb-b-4963	ENSG00000147408 || id:eqtl-a-ENSG00000147408	Inverse variance weighted	1.0360148609487	2	0.595706352503104
eqtl-a-ENSG00000147454	ukb-b-4963	Diagnoses - secondary ICD10: N17.9 Acute renal failure, unspecified || id:ukb-b-4963	ENSG00000147454 || id:eqtl-a-ENSG00000147454	MR Egger	6.03327254673737	4	0.196677200774468
eqtl-a-ENSG00000147454	ukb-b-4963	Diagnoses - secondary ICD10: N17.9 Acute renal failure, unspecified || id:ukb-b-4963	ENSG00000147454 || id:eqtl-a-ENSG00000147454	Inverse variance weighted	6.14553529570166	5	0.292314227441637
eqtl-a-ENSG00000147459	ukb-b-4963	Diagnoses - secondary ICD10: N17.9 Acute renal failure, unspecified || id:ukb-b-4963	ENSG00000147459 || id:eqtl-a-ENSG00000147459	MR Egger	0.0264511899918302	1	0.870803293896214
eqtl-a-ENSG00000147459	ukb-b-4963	Diagnoses - secondary ICD10: N17.9 Acute renal failure, unspecified || id:ukb-b-4963	ENSG00000147459 || id:eqtl-a-ENSG00000147459	Inverse variance weighted	0.52949410278456	2	0.767400038198875
eqtl-a-ENSG00000147535	ukb-b-4963	Diagnoses - secondary ICD10: N17.9 Acute renal failure, unspecified || id:ukb-b-4963	ENSG00000147535 || id:eqtl-a-ENSG00000147535	MR Egger	6.90136671872245e-06	1	0.997903923569534
eqtl-a-ENSG00000147535	ukb-b-4963	Diagnoses - secondary ICD10: N17.9 Acute renal failure, unspecified || id:ukb-b-4963	ENSG00000147535 || id:eqtl-a-ENSG00000147535	Inverse variance weighted	1.13202327195609	2	0.567785463918522
eqtl-a-ENSG00000147576	ukb-b-4963	Diagnoses - secondary ICD10: N17.9 Acute renal failure, unspecified || id:ukb-b-4963	ENSG00000147576 || id:eqtl-a-ENSG00000147576	MR Egger	0.177535462086598	1	0.673499836577682
eqtl-a-ENSG00000147576	ukb-b-4963	Diagnoses - secondary ICD10: N17.9 Acute renal failure, unspecified || id:ukb-b-4963	ENSG00000147576 || id:eqtl-a-ENSG00000147576	Inverse variance weighted	1.93029866423856	2	0.380926310958478
eqtl-a-ENSG00000147852	ukb-b-4963	Diagnoses - secondary ICD10: N17.9 Acute renal failure, unspecified || id:ukb-b-4963	ENSG00000147852 || id:eqtl-a-ENSG00000147852	MR Egger	0.166624908314574	1	0.683128944819668
eqtl-a-ENSG00000147852	ukb-b-4963	Diagnoses - secondary ICD10: N17.9 Acute renal failure, unspecified || id:ukb-b-4963	ENSG00000147852 || id:eqtl-a-ENSG00000147852	Inverse variance weighted	0.166633046892653	2	0.920059880601965
eqtl-a-ENSG00000147862	ukb-b-4963	Diagnoses - secondary ICD10: N17.9 Acute renal failure, unspecified || id:ukb-b-4963	ENSG00000147862 || id:eqtl-a-ENSG00000147862	MR Egger	4.70561591350615	3	0.19466686391036
eqtl-a-ENSG00000147862	ukb-b-4963	Diagnoses - secondary ICD10: N17.9 Acute renal failure, unspecified || id:ukb-b-4963	ENSG00000147862 || id:eqtl-a-ENSG00000147862	Inverse variance weighted	4.75704626784453	4	0.31314640113478
eqtl-a-ENSG00000148110	ukb-b-4963	Diagnoses - secondary ICD10: N17.9 Acute renal failure, unspecified || id:ukb-b-4963	ENSG00000148110 || id:eqtl-a-ENSG00000148110	MR Egger	0.596910596400009	1	0.439759207178524
eqtl-a-ENSG00000148110	ukb-b-4963	Diagnoses - secondary ICD10: N17.9 Acute renal failure, unspecified || id:ukb-b-4963	ENSG00000148110 || id:eqtl-a-ENSG00000148110	Inverse variance weighted	1.12604418619628	2	0.569485422693223
eqtl-a-ENSG00000148175	ukb-b-4963	Diagnoses - secondary ICD10: N17.9 Acute renal failure, unspecified || id:ukb-b-4963	ENSG00000148175 || id:eqtl-a-ENSG00000148175	MR Egger	2.56011283240373	1	0.109590761540695
eqtl-a-ENSG00000148175	ukb-b-4963	Diagnoses - secondary ICD10: N17.9 Acute renal failure, unspecified || id:ukb-b-4963	ENSG00000148175 || id:eqtl-a-ENSG00000148175	Inverse variance weighted	3.75863025280327	2	0.152694646486195
eqtl-a-ENSG00000148180	ukb-b-4963	Diagnoses - secondary ICD10: N17.9 Acute renal failure, unspecified || id:ukb-b-4963	ENSG00000148180 || id:eqtl-a-ENSG00000148180	MR Egger	3.76168684267733	3	0.288374156102616
eqtl-a-ENSG00000148180	ukb-b-4963	Diagnoses - secondary ICD10: N17.9 Acute renal failure, unspecified || id:ukb-b-4963	ENSG00000148180 || id:eqtl-a-ENSG00000148180	Inverse variance weighted	3.91833434134485	4	0.417170902428776
eqtl-a-ENSG00000148288	ukb-b-4963	Diagnoses - secondary ICD10: N17.9 Acute renal failure, unspecified || id:ukb-b-4963	ENSG00000148288 || id:eqtl-a-ENSG00000148288	MR Egger	2.47669268517644	1	0.115544991310991
eqtl-a-ENSG00000148288	ukb-b-4963	Diagnoses - secondary ICD10: N17.9 Acute renal failure, unspecified || id:ukb-b-4963	ENSG00000148288 || id:eqtl-a-ENSG00000148288	Inverse variance weighted	2.58279324514651	2	0.274886602040742
eqtl-a-ENSG00000148341	ukb-b-4963	Diagnoses - secondary ICD10: N17.9 Acute renal failure, unspecified || id:ukb-b-4963	ENSG00000148341 || id:eqtl-a-ENSG00000148341	MR Egger	2.90299140488066	5	0.714938679730564
eqtl-a-ENSG00000148341	ukb-b-4963	Diagnoses - secondary ICD10: N17.9 Acute renal failure, unspecified || id:ukb-b-4963	ENSG00000148341 || id:eqtl-a-ENSG00000148341	Inverse variance weighted	3.84540951321637	6	0.697587345884636
eqtl-a-ENSG00000148346	ukb-b-4963	Diagnoses - secondary ICD10: N17.9 Acute renal failure, unspecified || id:ukb-b-4963	ENSG00000148346 || id:eqtl-a-ENSG00000148346	MR Egger	1.80547400507953	1	0.179052120644613
eqtl-a-ENSG00000148346	ukb-b-4963	Diagnoses - secondary ICD10: N17.9 Acute renal failure, unspecified || id:ukb-b-4963	ENSG00000148346 || id:eqtl-a-ENSG00000148346	Inverse variance weighted	2.3121461200348	2	0.314719642580249
eqtl-a-ENSG00000148426	ukb-b-4963	Diagnoses - secondary ICD10: N17.9 Acute renal failure, unspecified || id:ukb-b-4963	ENSG00000148426 || id:eqtl-a-ENSG00000148426	MR Egger	1.56225225856213	1	0.211335750808625
eqtl-a-ENSG00000148426	ukb-b-4963	Diagnoses - secondary ICD10: N17.9 Acute renal failure, unspecified || id:ukb-b-4963	ENSG00000148426 || id:eqtl-a-ENSG00000148426	Inverse variance weighted	2.1355077540658	2	0.343779822626489
eqtl-a-ENSG00000148450	ukb-b-4963	Diagnoses - secondary ICD10: N17.9 Acute renal failure, unspecified || id:ukb-b-4963	ENSG00000148450 || id:eqtl-a-ENSG00000148450	MR Egger	1.45671420834066	2	0.482701367078501
eqtl-a-ENSG00000148450	ukb-b-4963	Diagnoses - secondary ICD10: N17.9 Acute renal failure, unspecified || id:ukb-b-4963	ENSG00000148450 || id:eqtl-a-ENSG00000148450	Inverse variance weighted	1.9781927661554	3	0.57694519269759
eqtl-a-ENSG00000148468	ukb-b-4963	Diagnoses - secondary ICD10: N17.9 Acute renal failure, unspecified || id:ukb-b-4963	ENSG00000148468 || id:eqtl-a-ENSG00000148468	MR Egger	1.08841643026459	2	0.580301075095695
eqtl-a-ENSG00000148468	ukb-b-4963	Diagnoses - secondary ICD10: N17.9 Acute renal failure, unspecified || id:ukb-b-4963	ENSG00000148468 || id:eqtl-a-ENSG00000148468	Inverse variance weighted	3.43380709667336	3	0.329449135838699
eqtl-a-ENSG00000148484	ukb-b-4963	Diagnoses - secondary ICD10: N17.9 Acute renal failure, unspecified || id:ukb-b-4963	ENSG00000148484 || id:eqtl-a-ENSG00000148484	MR Egger	0.283745349380442	1	0.594256824184825
eqtl-a-ENSG00000148484	ukb-b-4963	Diagnoses - secondary ICD10: N17.9 Acute renal failure, unspecified || id:ukb-b-4963	ENSG00000148484 || id:eqtl-a-ENSG00000148484	Inverse variance weighted	0.490329911637794	2	0.782575437222083
eqtl-a-ENSG00000148737	ukb-b-4963	Diagnoses - secondary ICD10: N17.9 Acute renal failure, unspecified || id:ukb-b-4963	ENSG00000148737 || id:eqtl-a-ENSG00000148737	MR Egger	0.0108460540471757	1	0.917054763935801
eqtl-a-ENSG00000148737	ukb-b-4963	Diagnoses - secondary ICD10: N17.9 Acute renal failure, unspecified || id:ukb-b-4963	ENSG00000148737 || id:eqtl-a-ENSG00000148737	Inverse variance weighted	1.46336303309882	2	0.481099333064676
eqtl-a-ENSG00000148908	ukb-b-4963	Diagnoses - secondary ICD10: N17.9 Acute renal failure, unspecified || id:ukb-b-4963	ENSG00000148908 || id:eqtl-a-ENSG00000148908	MR Egger	2.90854376932839	3	0.405941927913731
eqtl-a-ENSG00000148908	ukb-b-4963	Diagnoses - secondary ICD10: N17.9 Acute renal failure, unspecified || id:ukb-b-4963	ENSG00000148908 || id:eqtl-a-ENSG00000148908	Inverse variance weighted	2.98679560030691	4	0.560037551364583
eqtl-a-ENSG00000148926	ukb-b-4963	Diagnoses - secondary ICD10: N17.9 Acute renal failure, unspecified || id:ukb-b-4963	ENSG00000148926 || id:eqtl-a-ENSG00000148926	MR Egger	1.64894141004725	2	0.438467009442227
eqtl-a-ENSG00000148926	ukb-b-4963	Diagnoses - secondary ICD10: N17.9 Acute renal failure, unspecified || id:ukb-b-4963	ENSG00000148926 || id:eqtl-a-ENSG00000148926	Inverse variance weighted	1.6952840606904	3	0.637982765481565
eqtl-a-ENSG00000148985	ukb-b-4963	Diagnoses - secondary ICD10: N17.9 Acute renal failure, unspecified || id:ukb-b-4963	ENSG00000148985 || id:eqtl-a-ENSG00000148985	MR Egger	0.667250269792088	1	0.414011933867519
eqtl-a-ENSG00000148985	ukb-b-4963	Diagnoses - secondary ICD10: N17.9 Acute renal failure, unspecified || id:ukb-b-4963	ENSG00000148985 || id:eqtl-a-ENSG00000148985	Inverse variance weighted	0.713282173551105	2	0.700023700415438
eqtl-a-ENSG00000149131	ukb-b-4963	Diagnoses - secondary ICD10: N17.9 Acute renal failure, unspecified || id:ukb-b-4963	ENSG00000149131 || id:eqtl-a-ENSG00000149131	MR Egger	1.49715784485305	1	0.22110919229996
eqtl-a-ENSG00000149131	ukb-b-4963	Diagnoses - secondary ICD10: N17.9 Acute renal failure, unspecified || id:ukb-b-4963	ENSG00000149131 || id:eqtl-a-ENSG00000149131	Inverse variance weighted	3.23599642755161	2	0.198295246742628
eqtl-a-ENSG00000149212	ukb-b-4963	Diagnoses - secondary ICD10: N17.9 Acute renal failure, unspecified || id:ukb-b-4963	ENSG00000149212 || id:eqtl-a-ENSG00000149212	MR Egger	0.609537125810143	2	0.737293991826841
eqtl-a-ENSG00000149212	ukb-b-4963	Diagnoses - secondary ICD10: N17.9 Acute renal failure, unspecified || id:ukb-b-4963	ENSG00000149212 || id:eqtl-a-ENSG00000149212	Inverse variance weighted	1.07657647543139	3	0.782731411036659
eqtl-a-ENSG00000149218	ukb-b-4963	Diagnoses - secondary ICD10: N17.9 Acute renal failure, unspecified || id:ukb-b-4963	ENSG00000149218 || id:eqtl-a-ENSG00000149218	MR Egger	0.553410321014233	2	0.758278034466216
eqtl-a-ENSG00000149218	ukb-b-4963	Diagnoses - secondary ICD10: N17.9 Acute renal failure, unspecified || id:ukb-b-4963	ENSG00000149218 || id:eqtl-a-ENSG00000149218	Inverse variance weighted	2.06417854833594	3	0.559193609743886
eqtl-a-ENSG00000149243	ukb-b-4963	Diagnoses - secondary ICD10: N17.9 Acute renal failure, unspecified || id:ukb-b-4963	ENSG00000149243 || id:eqtl-a-ENSG00000149243	MR Egger	0.0139944443893537	1	0.905831449663357
eqtl-a-ENSG00000149243	ukb-b-4963	Diagnoses - secondary ICD10: N17.9 Acute renal failure, unspecified || id:ukb-b-4963	ENSG00000149243 || id:eqtl-a-ENSG00000149243	Inverse variance weighted	0.0454901155504889	2	0.97751166100661
eqtl-a-ENSG00000149256	ukb-b-4963	Diagnoses - secondary ICD10: N17.9 Acute renal failure, unspecified || id:ukb-b-4963	ENSG00000149256 || id:eqtl-a-ENSG00000149256	MR Egger	2.09067550421726	3	0.553801474550575
eqtl-a-ENSG00000149256	ukb-b-4963	Diagnoses - secondary ICD10: N17.9 Acute renal failure, unspecified || id:ukb-b-4963	ENSG00000149256 || id:eqtl-a-ENSG00000149256	Inverse variance weighted	2.98502224340527	4	0.560335012907087
eqtl-a-ENSG00000149260	ukb-b-4963	Diagnoses - secondary ICD10: N17.9 Acute renal failure, unspecified || id:ukb-b-4963	ENSG00000149260 || id:eqtl-a-ENSG00000149260	MR Egger	1.43714396627787	1	0.230602068467622
eqtl-a-ENSG00000149260	ukb-b-4963	Diagnoses - secondary ICD10: N17.9 Acute renal failure, unspecified || id:ukb-b-4963	ENSG00000149260 || id:eqtl-a-ENSG00000149260	Inverse variance weighted	1.447934274567	2	0.484825068174319
eqtl-a-ENSG00000149262	ukb-b-4963	Diagnoses - secondary ICD10: N17.9 Acute renal failure, unspecified || id:ukb-b-4963	ENSG00000149262 || id:eqtl-a-ENSG00000149262	MR Egger	0.496669009682253	1	0.480967398315342
eqtl-a-ENSG00000149262	ukb-b-4963	Diagnoses - secondary ICD10: N17.9 Acute renal failure, unspecified || id:ukb-b-4963	ENSG00000149262 || id:eqtl-a-ENSG00000149262	Inverse variance weighted	3.47233742812299	2	0.176194159316757
eqtl-a-ENSG00000149294	ukb-b-4963	Diagnoses - secondary ICD10: N17.9 Acute renal failure, unspecified || id:ukb-b-4963	ENSG00000149294 || id:eqtl-a-ENSG00000149294	MR Egger	0.123698248528385	2	0.940024703011251
eqtl-a-ENSG00000149294	ukb-b-4963	Diagnoses - secondary ICD10: N17.9 Acute renal failure, unspecified || id:ukb-b-4963	ENSG00000149294 || id:eqtl-a-ENSG00000149294	Inverse variance weighted	0.454225285219465	3	0.928826472955703
eqtl-a-ENSG00000149328	ukb-b-4963	Diagnoses - secondary ICD10: N17.9 Acute renal failure, unspecified || id:ukb-b-4963	ENSG00000149328 || id:eqtl-a-ENSG00000149328	MR Egger	1.7191057892835	2	0.423351322654192
eqtl-a-ENSG00000149328	ukb-b-4963	Diagnoses - secondary ICD10: N17.9 Acute renal failure, unspecified || id:ukb-b-4963	ENSG00000149328 || id:eqtl-a-ENSG00000149328	Inverse variance weighted	2.45358560090405	3	0.483737630295742
eqtl-a-ENSG00000149557	ukb-b-4963	Diagnoses - secondary ICD10: N17.9 Acute renal failure, unspecified || id:ukb-b-4963	ENSG00000149557 || id:eqtl-a-ENSG00000149557	MR Egger	1.31732379637211	3	0.725023537949845
eqtl-a-ENSG00000149557	ukb-b-4963	Diagnoses - secondary ICD10: N17.9 Acute renal failure, unspecified || id:ukb-b-4963	ENSG00000149557 || id:eqtl-a-ENSG00000149557	Inverse variance weighted	5.81605724466102	4	0.213312817446322
eqtl-a-ENSG00000149564	ukb-b-4963	Diagnoses - secondary ICD10: N17.9 Acute renal failure, unspecified || id:ukb-b-4963	ENSG00000149564 || id:eqtl-a-ENSG00000149564	MR Egger	2.95577451469606	3	0.398494258332924
eqtl-a-ENSG00000149564	ukb-b-4963	Diagnoses - secondary ICD10: N17.9 Acute renal failure, unspecified || id:ukb-b-4963	ENSG00000149564 || id:eqtl-a-ENSG00000149564	Inverse variance weighted	4.58876434909272	4	0.332151686252319
eqtl-a-ENSG00000149573	ukb-b-4963	Diagnoses - secondary ICD10: N17.9 Acute renal failure, unspecified || id:ukb-b-4963	ENSG00000149573 || id:eqtl-a-ENSG00000149573	MR Egger	2.41971402494611	3	0.489975413842793
eqtl-a-ENSG00000149573	ukb-b-4963	Diagnoses - secondary ICD10: N17.9 Acute renal failure, unspecified || id:ukb-b-4963	ENSG00000149573 || id:eqtl-a-ENSG00000149573	Inverse variance weighted	2.95179817651984	4	0.565923997278928
eqtl-a-ENSG00000149577	ukb-b-4963	Diagnoses - secondary ICD10: N17.9 Acute renal failure, unspecified || id:ukb-b-4963	ENSG00000149577 || id:eqtl-a-ENSG00000149577	MR Egger	0.867853487835254	3	0.833177741573811
eqtl-a-ENSG00000149577	ukb-b-4963	Diagnoses - secondary ICD10: N17.9 Acute renal failure, unspecified || id:ukb-b-4963	ENSG00000149577 || id:eqtl-a-ENSG00000149577	Inverse variance weighted	1.09441829250149	4	0.895156792351709
eqtl-a-ENSG00000149591	ukb-b-4963	Diagnoses - secondary ICD10: N17.9 Acute renal failure, unspecified || id:ukb-b-4963	ENSG00000149591 || id:eqtl-a-ENSG00000149591	MR Egger	5.34439727494296	2	0.0691001320320552
eqtl-a-ENSG00000149591	ukb-b-4963	Diagnoses - secondary ICD10: N17.9 Acute renal failure, unspecified || id:ukb-b-4963	ENSG00000149591 || id:eqtl-a-ENSG00000149591	Inverse variance weighted	5.69036038925538	3	0.127686052510639
eqtl-a-ENSG00000149798	ukb-b-4963	Diagnoses - secondary ICD10: N17.9 Acute renal failure, unspecified || id:ukb-b-4963	ENSG00000149798 || id:eqtl-a-ENSG00000149798	MR Egger	2.69677107891369	3	0.440776294592496
eqtl-a-ENSG00000149798	ukb-b-4963	Diagnoses - secondary ICD10: N17.9 Acute renal failure, unspecified || id:ukb-b-4963	ENSG00000149798 || id:eqtl-a-ENSG00000149798	Inverse variance weighted	2.70412733327807	4	0.608492575575412
eqtl-a-ENSG00000150045	ukb-b-4963	Diagnoses - secondary ICD10: N17.9 Acute renal failure, unspecified || id:ukb-b-4963	ENSG00000150045 || id:eqtl-a-ENSG00000150045	MR Egger	3.7875261878891	3	0.285340382067067
eqtl-a-ENSG00000150045	ukb-b-4963	Diagnoses - secondary ICD10: N17.9 Acute renal failure, unspecified || id:ukb-b-4963	ENSG00000150045 || id:eqtl-a-ENSG00000150045	Inverse variance weighted	5.41879542376615	4	0.246960174979903
eqtl-a-ENSG00000150593	ukb-b-4963	Diagnoses - secondary ICD10: N17.9 Acute renal failure, unspecified || id:ukb-b-4963	ENSG00000150593 || id:eqtl-a-ENSG00000150593	MR Egger	0.181725875432963	1	0.6698942267189
eqtl-a-ENSG00000150593	ukb-b-4963	Diagnoses - secondary ICD10: N17.9 Acute renal failure, unspecified || id:ukb-b-4963	ENSG00000150593 || id:eqtl-a-ENSG00000150593	Inverse variance weighted	0.217833775251501	2	0.896804949989539
eqtl-a-ENSG00000150594	ukb-b-4963	Diagnoses - secondary ICD10: N17.9 Acute renal failure, unspecified || id:ukb-b-4963	ENSG00000150594 || id:eqtl-a-ENSG00000150594	MR Egger	0.121378133661379	1	0.727544572576394
eqtl-a-ENSG00000150594	ukb-b-4963	Diagnoses - secondary ICD10: N17.9 Acute renal failure, unspecified || id:ukb-b-4963	ENSG00000150594 || id:eqtl-a-ENSG00000150594	Inverse variance weighted	1.38166888894085	2	0.501157706263266
eqtl-a-ENSG00000150681	ukb-b-4963	Diagnoses - secondary ICD10: N17.9 Acute renal failure, unspecified || id:ukb-b-4963	ENSG00000150681 || id:eqtl-a-ENSG00000150681	MR Egger	3.9854952761993	4	0.407972409696271
eqtl-a-ENSG00000150681	ukb-b-4963	Diagnoses - secondary ICD10: N17.9 Acute renal failure, unspecified || id:ukb-b-4963	ENSG00000150681 || id:eqtl-a-ENSG00000150681	Inverse variance weighted	7.08127334572474	5	0.214665743539927
eqtl-a-ENSG00000150687	ukb-b-4963	Diagnoses - secondary ICD10: N17.9 Acute renal failure, unspecified || id:ukb-b-4963	ENSG00000150687 || id:eqtl-a-ENSG00000150687	MR Egger	10.2673093812191	3	0.0164253732526028
eqtl-a-ENSG00000150687	ukb-b-4963	Diagnoses - secondary ICD10: N17.9 Acute renal failure, unspecified || id:ukb-b-4963	ENSG00000150687 || id:eqtl-a-ENSG00000150687	Inverse variance weighted	10.8054764186239	4	0.0288394088242546
eqtl-a-ENSG00000150938	ukb-b-4963	Diagnoses - secondary ICD10: N17.9 Acute renal failure, unspecified || id:ukb-b-4963	ENSG00000150938 || id:eqtl-a-ENSG00000150938	MR Egger	0.0486308943141921	1	0.825462977630524
eqtl-a-ENSG00000150938	ukb-b-4963	Diagnoses - secondary ICD10: N17.9 Acute renal failure, unspecified || id:ukb-b-4963	ENSG00000150938 || id:eqtl-a-ENSG00000150938	Inverse variance weighted	0.135878378364998	2	0.934317288447833
eqtl-a-ENSG00000151023	ukb-b-4963	Diagnoses - secondary ICD10: N17.9 Acute renal failure, unspecified || id:ukb-b-4963	ENSG00000151023 || id:eqtl-a-ENSG00000151023	MR Egger	3.58752553529039	7	0.825869807473468
eqtl-a-ENSG00000151023	ukb-b-4963	Diagnoses - secondary ICD10: N17.9 Acute renal failure, unspecified || id:ukb-b-4963	ENSG00000151023 || id:eqtl-a-ENSG00000151023	Inverse variance weighted	9.50244226891701	8	0.301696916129479
eqtl-a-ENSG00000151136	ukb-b-4963	Diagnoses - secondary ICD10: N17.9 Acute renal failure, unspecified || id:ukb-b-4963	ENSG00000151136 || id:eqtl-a-ENSG00000151136	MR Egger	1.39978170855345	2	0.496639506911525
eqtl-a-ENSG00000151136	ukb-b-4963	Diagnoses - secondary ICD10: N17.9 Acute renal failure, unspecified || id:ukb-b-4963	ENSG00000151136 || id:eqtl-a-ENSG00000151136	Inverse variance weighted	1.39983531766941	3	0.705573334115397
eqtl-a-ENSG00000151612	ukb-b-4963	Diagnoses - secondary ICD10: N17.9 Acute renal failure, unspecified || id:ukb-b-4963	ENSG00000151612 || id:eqtl-a-ENSG00000151612	MR Egger	9.26513331672813	1	0.00233557477695104
eqtl-a-ENSG00000151612	ukb-b-4963	Diagnoses - secondary ICD10: N17.9 Acute renal failure, unspecified || id:ukb-b-4963	ENSG00000151612 || id:eqtl-a-ENSG00000151612	Inverse variance weighted	11.8707017649787	2	0.00264429475501538
eqtl-a-ENSG00000151650	ukb-b-4963	Diagnoses - secondary ICD10: N17.9 Acute renal failure, unspecified || id:ukb-b-4963	ENSG00000151650 || id:eqtl-a-ENSG00000151650	MR Egger	2.5669361726933	2	0.277074713220256
eqtl-a-ENSG00000151650	ukb-b-4963	Diagnoses - secondary ICD10: N17.9 Acute renal failure, unspecified || id:ukb-b-4963	ENSG00000151650 || id:eqtl-a-ENSG00000151650	Inverse variance weighted	2.63396828559598	3	0.451565563628861
eqtl-a-ENSG00000151726	ukb-b-4963	Diagnoses - secondary ICD10: N17.9 Acute renal failure, unspecified || id:ukb-b-4963	ENSG00000151726 || id:eqtl-a-ENSG00000151726	MR Egger	0.378465309438417	2	0.827593940659021
eqtl-a-ENSG00000151726	ukb-b-4963	Diagnoses - secondary ICD10: N17.9 Acute renal failure, unspecified || id:ukb-b-4963	ENSG00000151726 || id:eqtl-a-ENSG00000151726	Inverse variance weighted	0.378882199536964	3	0.944569545004567
eqtl-a-ENSG00000151748	ukb-b-4963	Diagnoses - secondary ICD10: N17.9 Acute renal failure, unspecified || id:ukb-b-4963	ENSG00000151748 || id:eqtl-a-ENSG00000151748	MR Egger	0.253006325949325	1	0.614966141002078
eqtl-a-ENSG00000151748	ukb-b-4963	Diagnoses - secondary ICD10: N17.9 Acute renal failure, unspecified || id:ukb-b-4963	ENSG00000151748 || id:eqtl-a-ENSG00000151748	Inverse variance weighted	0.414692162726004	2	0.81273832772196
eqtl-a-ENSG00000151789	ukb-b-4963	Diagnoses - secondary ICD10: N17.9 Acute renal failure, unspecified || id:ukb-b-4963	ENSG00000151789 || id:eqtl-a-ENSG00000151789	MR Egger	0.854580603029664	4	0.930984594715522
eqtl-a-ENSG00000151789	ukb-b-4963	Diagnoses - secondary ICD10: N17.9 Acute renal failure, unspecified || id:ukb-b-4963	ENSG00000151789 || id:eqtl-a-ENSG00000151789	Inverse variance weighted	1.07440171962772	5	0.956344334911142
eqtl-a-ENSG00000152061	ukb-b-4963	Diagnoses - secondary ICD10: N17.9 Acute renal failure, unspecified || id:ukb-b-4963	ENSG00000152061 || id:eqtl-a-ENSG00000152061	MR Egger	2.09636569542048	2	0.350574217397992
eqtl-a-ENSG00000152061	ukb-b-4963	Diagnoses - secondary ICD10: N17.9 Acute renal failure, unspecified || id:ukb-b-4963	ENSG00000152061 || id:eqtl-a-ENSG00000152061	Inverse variance weighted	2.43598672581329	3	0.486970862266719
eqtl-a-ENSG00000152229	ukb-b-4963	Diagnoses - secondary ICD10: N17.9 Acute renal failure, unspecified || id:ukb-b-4963	ENSG00000152229 || id:eqtl-a-ENSG00000152229	MR Egger	0.023236793732177	1	0.878842910676881
eqtl-a-ENSG00000152229	ukb-b-4963	Diagnoses - secondary ICD10: N17.9 Acute renal failure, unspecified || id:ukb-b-4963	ENSG00000152229 || id:eqtl-a-ENSG00000152229	Inverse variance weighted	1.38452469336214	2	0.500442612729929
eqtl-a-ENSG00000152433	ukb-b-4963	Diagnoses - secondary ICD10: N17.9 Acute renal failure, unspecified || id:ukb-b-4963	ENSG00000152433 || id:eqtl-a-ENSG00000152433	MR Egger	0.00990035196039133	1	0.920740881113416
eqtl-a-ENSG00000152433	ukb-b-4963	Diagnoses - secondary ICD10: N17.9 Acute renal failure, unspecified || id:ukb-b-4963	ENSG00000152433 || id:eqtl-a-ENSG00000152433	Inverse variance weighted	0.0568164326892036	2	0.971991502985277
eqtl-a-ENSG00000152492	ukb-b-4963	Diagnoses - secondary ICD10: N17.9 Acute renal failure, unspecified || id:ukb-b-4963	ENSG00000152492 || id:eqtl-a-ENSG00000152492	MR Egger	0.639420725601516	4	0.958584010548211
eqtl-a-ENSG00000152492	ukb-b-4963	Diagnoses - secondary ICD10: N17.9 Acute renal failure, unspecified || id:ukb-b-4963	ENSG00000152492 || id:eqtl-a-ENSG00000152492	Inverse variance weighted	2.66720730804632	5	0.751129182766029
eqtl-a-ENSG00000152672	ukb-b-4963	Diagnoses - secondary ICD10: N17.9 Acute renal failure, unspecified || id:ukb-b-4963	ENSG00000152672 || id:eqtl-a-ENSG00000152672	MR Egger	0.136327782461339	1	0.711959334866341
eqtl-a-ENSG00000152672	ukb-b-4963	Diagnoses - secondary ICD10: N17.9 Acute renal failure, unspecified || id:ukb-b-4963	ENSG00000152672 || id:eqtl-a-ENSG00000152672	Inverse variance weighted	1.48628996290342	2	0.475615758179737
eqtl-a-ENSG00000152689	ukb-b-4963	Diagnoses - secondary ICD10: N17.9 Acute renal failure, unspecified || id:ukb-b-4963	ENSG00000152689 || id:eqtl-a-ENSG00000152689	MR Egger	1.07445674836287	2	0.584365652855065
eqtl-a-ENSG00000152689	ukb-b-4963	Diagnoses - secondary ICD10: N17.9 Acute renal failure, unspecified || id:ukb-b-4963	ENSG00000152689 || id:eqtl-a-ENSG00000152689	Inverse variance weighted	2.23553222795077	3	0.524983581889733
eqtl-a-ENSG00000152766	ukb-b-4963	Diagnoses - secondary ICD10: N17.9 Acute renal failure, unspecified || id:ukb-b-4963	ENSG00000152766 || id:eqtl-a-ENSG00000152766	MR Egger	0.801113481375293	1	0.370760665293024
eqtl-a-ENSG00000152766	ukb-b-4963	Diagnoses - secondary ICD10: N17.9 Acute renal failure, unspecified || id:ukb-b-4963	ENSG00000152766 || id:eqtl-a-ENSG00000152766	Inverse variance weighted	0.914976520129213	2	0.63287125885116
eqtl-a-ENSG00000152804	ukb-b-4963	Diagnoses - secondary ICD10: N17.9 Acute renal failure, unspecified || id:ukb-b-4963	ENSG00000152804 || id:eqtl-a-ENSG00000152804	MR Egger	0.11436109275966	1	0.7352326934336
eqtl-a-ENSG00000152804	ukb-b-4963	Diagnoses - secondary ICD10: N17.9 Acute renal failure, unspecified || id:ukb-b-4963	ENSG00000152804 || id:eqtl-a-ENSG00000152804	Inverse variance weighted	0.592409566328191	2	0.743635128471979
eqtl-a-ENSG00000152952	ukb-b-4963	Diagnoses - secondary ICD10: N17.9 Acute renal failure, unspecified || id:ukb-b-4963	ENSG00000152952 || id:eqtl-a-ENSG00000152952	MR Egger	2.38719514964839	2	0.30312877164603
eqtl-a-ENSG00000152952	ukb-b-4963	Diagnoses - secondary ICD10: N17.9 Acute renal failure, unspecified || id:ukb-b-4963	ENSG00000152952 || id:eqtl-a-ENSG00000152952	Inverse variance weighted	4.40451975738832	3	0.220966666436221
eqtl-a-ENSG00000153048	ukb-b-4963	Diagnoses - secondary ICD10: N17.9 Acute renal failure, unspecified || id:ukb-b-4963	ENSG00000153048 || id:eqtl-a-ENSG00000153048	MR Egger	1.59468116532579	3	0.660596430314525
eqtl-a-ENSG00000153048	ukb-b-4963	Diagnoses - secondary ICD10: N17.9 Acute renal failure, unspecified || id:ukb-b-4963	ENSG00000153048 || id:eqtl-a-ENSG00000153048	Inverse variance weighted	1.60301807648125	4	0.80824958972699
eqtl-a-ENSG00000153064	ukb-b-4963	Diagnoses - secondary ICD10: N17.9 Acute renal failure, unspecified || id:ukb-b-4963	ENSG00000153064 || id:eqtl-a-ENSG00000153064	MR Egger	1.37743188290582	4	0.848107824900936
eqtl-a-ENSG00000153064	ukb-b-4963	Diagnoses - secondary ICD10: N17.9 Acute renal failure, unspecified || id:ukb-b-4963	ENSG00000153064 || id:eqtl-a-ENSG00000153064	Inverse variance weighted	11.0636172214465	5	0.0501331295320179
eqtl-a-ENSG00000153071	ukb-b-4963	Diagnoses - secondary ICD10: N17.9 Acute renal failure, unspecified || id:ukb-b-4963	ENSG00000153071 || id:eqtl-a-ENSG00000153071	MR Egger	4.89126591497696	5	0.429293990585449
eqtl-a-ENSG00000153071	ukb-b-4963	Diagnoses - secondary ICD10: N17.9 Acute renal failure, unspecified || id:ukb-b-4963	ENSG00000153071 || id:eqtl-a-ENSG00000153071	Inverse variance weighted	4.92213828435537	6	0.553837649671762
eqtl-a-ENSG00000153162	ukb-b-4963	Diagnoses - secondary ICD10: N17.9 Acute renal failure, unspecified || id:ukb-b-4963	ENSG00000153162 || id:eqtl-a-ENSG00000153162	MR Egger	3.47677083402173	5	0.626905375526235
eqtl-a-ENSG00000153162	ukb-b-4963	Diagnoses - secondary ICD10: N17.9 Acute renal failure, unspecified || id:ukb-b-4963	ENSG00000153162 || id:eqtl-a-ENSG00000153162	Inverse variance weighted	7.14348220898686	6	0.307781748647278
eqtl-a-ENSG00000153208	ukb-b-4963	Diagnoses - secondary ICD10: N17.9 Acute renal failure, unspecified || id:ukb-b-4963	ENSG00000153208 || id:eqtl-a-ENSG00000153208	MR Egger	2.06193856960556	2	0.356661086799955
eqtl-a-ENSG00000153208	ukb-b-4963	Diagnoses - secondary ICD10: N17.9 Acute renal failure, unspecified || id:ukb-b-4963	ENSG00000153208 || id:eqtl-a-ENSG00000153208	Inverse variance weighted	2.12827295446975	3	0.546214162306324
eqtl-a-ENSG00000153563	ukb-b-4963	Diagnoses - secondary ICD10: N17.9 Acute renal failure, unspecified || id:ukb-b-4963	ENSG00000153563 || id:eqtl-a-ENSG00000153563	MR Egger	2.6443821657546	3	0.449761851672924
eqtl-a-ENSG00000153563	ukb-b-4963	Diagnoses - secondary ICD10: N17.9 Acute renal failure, unspecified || id:ukb-b-4963	ENSG00000153563 || id:eqtl-a-ENSG00000153563	Inverse variance weighted	2.75588813143313	4	0.599470934081525
eqtl-a-ENSG00000153574	ukb-b-4963	Diagnoses - secondary ICD10: N17.9 Acute renal failure, unspecified || id:ukb-b-4963	ENSG00000153574 || id:eqtl-a-ENSG00000153574	MR Egger	1.05761055831803	2	0.589308608545053
eqtl-a-ENSG00000153574	ukb-b-4963	Diagnoses - secondary ICD10: N17.9 Acute renal failure, unspecified || id:ukb-b-4963	ENSG00000153574 || id:eqtl-a-ENSG00000153574	Inverse variance weighted	1.46793973028849	3	0.68968934257993
eqtl-a-ENSG00000153786	ukb-b-4963	Diagnoses - secondary ICD10: N17.9 Acute renal failure, unspecified || id:ukb-b-4963	ENSG00000153786 || id:eqtl-a-ENSG00000153786	MR Egger	2.77299982659025	4	0.596502353365033
eqtl-a-ENSG00000153786	ukb-b-4963	Diagnoses - secondary ICD10: N17.9 Acute renal failure, unspecified || id:ukb-b-4963	ENSG00000153786 || id:eqtl-a-ENSG00000153786	Inverse variance weighted	2.79134102193232	5	0.732116671546388
eqtl-a-ENSG00000153814	ukb-b-4963	Diagnoses - secondary ICD10: N17.9 Acute renal failure, unspecified || id:ukb-b-4963	ENSG00000153814 || id:eqtl-a-ENSG00000153814	MR Egger	0.0218757091067512	2	0.989121746278075
eqtl-a-ENSG00000153814	ukb-b-4963	Diagnoses - secondary ICD10: N17.9 Acute renal failure, unspecified || id:ukb-b-4963	ENSG00000153814 || id:eqtl-a-ENSG00000153814	Inverse variance weighted	1.67990955283369	3	0.641409560068374
eqtl-a-ENSG00000153815	ukb-b-4963	Diagnoses - secondary ICD10: N17.9 Acute renal failure, unspecified || id:ukb-b-4963	ENSG00000153815 || id:eqtl-a-ENSG00000153815	MR Egger	0.263053100949267	1	0.608030349706803
eqtl-a-ENSG00000153815	ukb-b-4963	Diagnoses - secondary ICD10: N17.9 Acute renal failure, unspecified || id:ukb-b-4963	ENSG00000153815 || id:eqtl-a-ENSG00000153815	Inverse variance weighted	0.805760776102067	2	0.668392042217246
eqtl-a-ENSG00000153823	ukb-b-4963	Diagnoses - secondary ICD10: N17.9 Acute renal failure, unspecified || id:ukb-b-4963	ENSG00000153823 || id:eqtl-a-ENSG00000153823	MR Egger	0.0749144146364035	1	0.784311352391932
eqtl-a-ENSG00000153823	ukb-b-4963	Diagnoses - secondary ICD10: N17.9 Acute renal failure, unspecified || id:ukb-b-4963	ENSG00000153823 || id:eqtl-a-ENSG00000153823	Inverse variance weighted	0.499414406748513	2	0.779028846699315
eqtl-a-ENSG00000154146	ukb-b-4963	Diagnoses - secondary ICD10: N17.9 Acute renal failure, unspecified || id:ukb-b-4963	ENSG00000154146 || id:eqtl-a-ENSG00000154146	MR Egger	7.8777711744482	5	0.163101794945513
eqtl-a-ENSG00000154146	ukb-b-4963	Diagnoses - secondary ICD10: N17.9 Acute renal failure, unspecified || id:ukb-b-4963	ENSG00000154146 || id:eqtl-a-ENSG00000154146	Inverse variance weighted	8.12139610856262	6	0.229343782574754
eqtl-a-ENSG00000154188	ukb-b-4963	Diagnoses - secondary ICD10: N17.9 Acute renal failure, unspecified || id:ukb-b-4963	ENSG00000154188 || id:eqtl-a-ENSG00000154188	MR Egger	0.039493481679933	1	0.842474213719109
eqtl-a-ENSG00000154188	ukb-b-4963	Diagnoses - secondary ICD10: N17.9 Acute renal failure, unspecified || id:ukb-b-4963	ENSG00000154188 || id:eqtl-a-ENSG00000154188	Inverse variance weighted	0.0817663272716156	2	0.95994127944503
eqtl-a-ENSG00000154217	ukb-b-4963	Diagnoses - secondary ICD10: N17.9 Acute renal failure, unspecified || id:ukb-b-4963	ENSG00000154217 || id:eqtl-a-ENSG00000154217	MR Egger	0.000288570724067087	1	0.986446691962308
eqtl-a-ENSG00000154217	ukb-b-4963	Diagnoses - secondary ICD10: N17.9 Acute renal failure, unspecified || id:ukb-b-4963	ENSG00000154217 || id:eqtl-a-ENSG00000154217	Inverse variance weighted	0.261573071193877	2	0.877405049147145
eqtl-a-ENSG00000154229	ukb-b-4963	Diagnoses - secondary ICD10: N17.9 Acute renal failure, unspecified || id:ukb-b-4963	ENSG00000154229 || id:eqtl-a-ENSG00000154229	MR Egger	4.72251582927054	3	0.193280597445835
eqtl-a-ENSG00000154229	ukb-b-4963	Diagnoses - secondary ICD10: N17.9 Acute renal failure, unspecified || id:ukb-b-4963	ENSG00000154229 || id:eqtl-a-ENSG00000154229	Inverse variance weighted	5.10164231930769	4	0.27702645544418
eqtl-a-ENSG00000154328	ukb-b-4963	Diagnoses - secondary ICD10: N17.9 Acute renal failure, unspecified || id:ukb-b-4963	ENSG00000154328 || id:eqtl-a-ENSG00000154328	MR Egger	0.224862700973269	1	0.635359503034939
eqtl-a-ENSG00000154328	ukb-b-4963	Diagnoses - secondary ICD10: N17.9 Acute renal failure, unspecified || id:ukb-b-4963	ENSG00000154328 || id:eqtl-a-ENSG00000154328	Inverse variance weighted	0.299998415045232	2	0.860708658516933
eqtl-a-ENSG00000154734	ukb-b-4963	Diagnoses - secondary ICD10: N17.9 Acute renal failure, unspecified || id:ukb-b-4963	ENSG00000154734 || id:eqtl-a-ENSG00000154734	MR Egger	1.97944662242942	1	0.159448716086247
eqtl-a-ENSG00000154734	ukb-b-4963	Diagnoses - secondary ICD10: N17.9 Acute renal failure, unspecified || id:ukb-b-4963	ENSG00000154734 || id:eqtl-a-ENSG00000154734	Inverse variance weighted	2.11826614168001	2	0.346756293204545
eqtl-a-ENSG00000154845	ukb-b-4963	Diagnoses - secondary ICD10: N17.9 Acute renal failure, unspecified || id:ukb-b-4963	ENSG00000154845 || id:eqtl-a-ENSG00000154845	MR Egger	0.00287900935990855	1	0.957208919753952
eqtl-a-ENSG00000154845	ukb-b-4963	Diagnoses - secondary ICD10: N17.9 Acute renal failure, unspecified || id:ukb-b-4963	ENSG00000154845 || id:eqtl-a-ENSG00000154845	Inverse variance weighted	2.11952189706415	2	0.34653864100009
eqtl-a-ENSG00000154917	ukb-b-4963	Diagnoses - secondary ICD10: N17.9 Acute renal failure, unspecified || id:ukb-b-4963	ENSG00000154917 || id:eqtl-a-ENSG00000154917	MR Egger	4.0390785176166	4	0.400742980974702
eqtl-a-ENSG00000154917	ukb-b-4963	Diagnoses - secondary ICD10: N17.9 Acute renal failure, unspecified || id:ukb-b-4963	ENSG00000154917 || id:eqtl-a-ENSG00000154917	Inverse variance weighted	4.04121489344125	5	0.543497414851789
eqtl-a-ENSG00000154928	ukb-b-4963	Diagnoses - secondary ICD10: N17.9 Acute renal failure, unspecified || id:ukb-b-4963	ENSG00000154928 || id:eqtl-a-ENSG00000154928	MR Egger	1.71378017421295	5	0.887159138951532
eqtl-a-ENSG00000154928	ukb-b-4963	Diagnoses - secondary ICD10: N17.9 Acute renal failure, unspecified || id:ukb-b-4963	ENSG00000154928 || id:eqtl-a-ENSG00000154928	Inverse variance weighted	1.73432218200875	6	0.94244089577592
eqtl-a-ENSG00000155158	ukb-b-4963	Diagnoses - secondary ICD10: N17.9 Acute renal failure, unspecified || id:ukb-b-4963	ENSG00000155158 || id:eqtl-a-ENSG00000155158	MR Egger	1.46035916606232	1	0.226872982326061
eqtl-a-ENSG00000155158	ukb-b-4963	Diagnoses - secondary ICD10: N17.9 Acute renal failure, unspecified || id:ukb-b-4963	ENSG00000155158 || id:eqtl-a-ENSG00000155158	Inverse variance weighted	1.82777377849952	2	0.400962693668222
eqtl-a-ENSG00000155307	ukb-b-4963	Diagnoses - secondary ICD10: N17.9 Acute renal failure, unspecified || id:ukb-b-4963	ENSG00000155307 || id:eqtl-a-ENSG00000155307	MR Egger	5.29162500109995	2	0.0709476852816719
eqtl-a-ENSG00000155307	ukb-b-4963	Diagnoses - secondary ICD10: N17.9 Acute renal failure, unspecified || id:ukb-b-4963	ENSG00000155307 || id:eqtl-a-ENSG00000155307	Inverse variance weighted	5.36060872166833	3	0.14721757820561
eqtl-a-ENSG00000155393	ukb-b-4963	Diagnoses - secondary ICD10: N17.9 Acute renal failure, unspecified || id:ukb-b-4963	ENSG00000155393 || id:eqtl-a-ENSG00000155393	MR Egger	1.12057557346753	1	0.289794551851256
eqtl-a-ENSG00000155393	ukb-b-4963	Diagnoses - secondary ICD10: N17.9 Acute renal failure, unspecified || id:ukb-b-4963	ENSG00000155393 || id:eqtl-a-ENSG00000155393	Inverse variance weighted	1.76762467771293	2	0.413204629056024
eqtl-a-ENSG00000155465	ukb-b-4963	Diagnoses - secondary ICD10: N17.9 Acute renal failure, unspecified || id:ukb-b-4963	ENSG00000155465 || id:eqtl-a-ENSG00000155465	MR Egger	1.84715812081447	4	0.763844140145632
eqtl-a-ENSG00000155465	ukb-b-4963	Diagnoses - secondary ICD10: N17.9 Acute renal failure, unspecified || id:ukb-b-4963	ENSG00000155465 || id:eqtl-a-ENSG00000155465	Inverse variance weighted	1.84716768564014	5	0.869862256856137
eqtl-a-ENSG00000156052	ukb-b-4963	Diagnoses - secondary ICD10: N17.9 Acute renal failure, unspecified || id:ukb-b-4963	ENSG00000156052 || id:eqtl-a-ENSG00000156052	MR Egger	1.47356734147724	1	0.224783689954469
eqtl-a-ENSG00000156052	ukb-b-4963	Diagnoses - secondary ICD10: N17.9 Acute renal failure, unspecified || id:ukb-b-4963	ENSG00000156052 || id:eqtl-a-ENSG00000156052	Inverse variance weighted	1.85771423516757	2	0.395004896646756
eqtl-a-ENSG00000156206	ukb-b-4963	Diagnoses - secondary ICD10: N17.9 Acute renal failure, unspecified || id:ukb-b-4963	ENSG00000156206 || id:eqtl-a-ENSG00000156206	MR Egger	1.60065274115112	2	0.449182340292741
eqtl-a-ENSG00000156206	ukb-b-4963	Diagnoses - secondary ICD10: N17.9 Acute renal failure, unspecified || id:ukb-b-4963	ENSG00000156206 || id:eqtl-a-ENSG00000156206	Inverse variance weighted	2.24795667166715	3	0.522564272647113
eqtl-a-ENSG00000156261	ukb-b-4963	Diagnoses - secondary ICD10: N17.9 Acute renal failure, unspecified || id:ukb-b-4963	ENSG00000156261 || id:eqtl-a-ENSG00000156261	MR Egger	0.237955958220055	1	0.625686342896844
eqtl-a-ENSG00000156261	ukb-b-4963	Diagnoses - secondary ICD10: N17.9 Acute renal failure, unspecified || id:ukb-b-4963	ENSG00000156261 || id:eqtl-a-ENSG00000156261	Inverse variance weighted	0.475573193123332	2	0.788370914207211
eqtl-a-ENSG00000156265	ukb-b-4963	Diagnoses - secondary ICD10: N17.9 Acute renal failure, unspecified || id:ukb-b-4963	ENSG00000156265 || id:eqtl-a-ENSG00000156265	MR Egger	3.9219979842308	9	0.916470945759183
eqtl-a-ENSG00000156265	ukb-b-4963	Diagnoses - secondary ICD10: N17.9 Acute renal failure, unspecified || id:ukb-b-4963	ENSG00000156265 || id:eqtl-a-ENSG00000156265	Inverse variance weighted	5.77184367486633	10	0.834053781778701
eqtl-a-ENSG00000156381	ukb-b-4963	Diagnoses - secondary ICD10: N17.9 Acute renal failure, unspecified || id:ukb-b-4963	ENSG00000156381 || id:eqtl-a-ENSG00000156381	MR Egger	0.335077263042819	2	0.845743944282454
eqtl-a-ENSG00000156381	ukb-b-4963	Diagnoses - secondary ICD10: N17.9 Acute renal failure, unspecified || id:ukb-b-4963	ENSG00000156381 || id:eqtl-a-ENSG00000156381	Inverse variance weighted	2.4483136010338	3	0.484704428212264
eqtl-a-ENSG00000156395	ukb-b-4963	Diagnoses - secondary ICD10: N17.9 Acute renal failure, unspecified || id:ukb-b-4963	ENSG00000156395 || id:eqtl-a-ENSG00000156395	MR Egger	0.651320211113001	1	0.419641064776568
eqtl-a-ENSG00000156395	ukb-b-4963	Diagnoses - secondary ICD10: N17.9 Acute renal failure, unspecified || id:ukb-b-4963	ENSG00000156395 || id:eqtl-a-ENSG00000156395	Inverse variance weighted	1.45333458828832	2	0.483517730243309
eqtl-a-ENSG00000156414	ukb-b-4963	Diagnoses - secondary ICD10: N17.9 Acute renal failure, unspecified || id:ukb-b-4963	ENSG00000156414 || id:eqtl-a-ENSG00000156414	MR Egger	0.20682720099038	1	0.64926565913941
eqtl-a-ENSG00000156414	ukb-b-4963	Diagnoses - secondary ICD10: N17.9 Acute renal failure, unspecified || id:ukb-b-4963	ENSG00000156414 || id:eqtl-a-ENSG00000156414	Inverse variance weighted	0.845194022753164	2	0.65534267554787
eqtl-a-ENSG00000156510	ukb-b-4963	Diagnoses - secondary ICD10: N17.9 Acute renal failure, unspecified || id:ukb-b-4963	ENSG00000156510 || id:eqtl-a-ENSG00000156510	MR Egger	2.66509897780356	3	0.446190976670481
eqtl-a-ENSG00000156510	ukb-b-4963	Diagnoses - secondary ICD10: N17.9 Acute renal failure, unspecified || id:ukb-b-4963	ENSG00000156510 || id:eqtl-a-ENSG00000156510	Inverse variance weighted	5.7587187923085	4	0.217906466670099
eqtl-a-ENSG00000156515	ukb-b-4963	Diagnoses - secondary ICD10: N17.9 Acute renal failure, unspecified || id:ukb-b-4963	ENSG00000156515 || id:eqtl-a-ENSG00000156515	MR Egger	0.201522502324975	2	0.904148871611252
eqtl-a-ENSG00000156515	ukb-b-4963	Diagnoses - secondary ICD10: N17.9 Acute renal failure, unspecified || id:ukb-b-4963	ENSG00000156515 || id:eqtl-a-ENSG00000156515	Inverse variance weighted	1.50690232024969	3	0.68067819714647
eqtl-a-ENSG00000156564	ukb-b-4963	Diagnoses - secondary ICD10: N17.9 Acute renal failure, unspecified || id:ukb-b-4963	ENSG00000156564 || id:eqtl-a-ENSG00000156564	MR Egger	4.54768486717641	1	0.0329632881294758
eqtl-a-ENSG00000156564	ukb-b-4963	Diagnoses - secondary ICD10: N17.9 Acute renal failure, unspecified || id:ukb-b-4963	ENSG00000156564 || id:eqtl-a-ENSG00000156564	Inverse variance weighted	6.92421615002567	2	0.0313635755099707
eqtl-a-ENSG00000156587	ukb-b-4963	Diagnoses - secondary ICD10: N17.9 Acute renal failure, unspecified || id:ukb-b-4963	ENSG00000156587 || id:eqtl-a-ENSG00000156587	MR Egger	3.46761869939438	2	0.176610356324575
eqtl-a-ENSG00000156587	ukb-b-4963	Diagnoses - secondary ICD10: N17.9 Acute renal failure, unspecified || id:ukb-b-4963	ENSG00000156587 || id:eqtl-a-ENSG00000156587	Inverse variance weighted	4.6105448987073	3	0.202639351011009
eqtl-a-ENSG00000156738	ukb-b-4963	Diagnoses - secondary ICD10: N17.9 Acute renal failure, unspecified || id:ukb-b-4963	ENSG00000156738 || id:eqtl-a-ENSG00000156738	MR Egger	0.752311390364141	2	0.686495440688576
eqtl-a-ENSG00000156738	ukb-b-4963	Diagnoses - secondary ICD10: N17.9 Acute renal failure, unspecified || id:ukb-b-4963	ENSG00000156738 || id:eqtl-a-ENSG00000156738	Inverse variance weighted	4.83293401183582	3	0.184447335771323
eqtl-a-ENSG00000157017	ukb-b-4963	Diagnoses - secondary ICD10: N17.9 Acute renal failure, unspecified || id:ukb-b-4963	ENSG00000157017 || id:eqtl-a-ENSG00000157017	MR Egger	3.36523563945238	2	0.185886720620172
eqtl-a-ENSG00000157017	ukb-b-4963	Diagnoses - secondary ICD10: N17.9 Acute renal failure, unspecified || id:ukb-b-4963	ENSG00000157017 || id:eqtl-a-ENSG00000157017	Inverse variance weighted	3.83889584888906	3	0.279394191976664
eqtl-a-ENSG00000157045	ukb-b-4963	Diagnoses - secondary ICD10: N17.9 Acute renal failure, unspecified || id:ukb-b-4963	ENSG00000157045 || id:eqtl-a-ENSG00000157045	MR Egger	1.99626555815146	1	0.157687299102067
eqtl-a-ENSG00000157045	ukb-b-4963	Diagnoses - secondary ICD10: N17.9 Acute renal failure, unspecified || id:ukb-b-4963	ENSG00000157045 || id:eqtl-a-ENSG00000157045	Inverse variance weighted	2.16597292756984	2	0.33858284882008
eqtl-a-ENSG00000157168	ukb-b-4963	Diagnoses - secondary ICD10: N17.9 Acute renal failure, unspecified || id:ukb-b-4963	ENSG00000157168 || id:eqtl-a-ENSG00000157168	MR Egger	4.72694324224254	3	0.192918948969624
eqtl-a-ENSG00000157168	ukb-b-4963	Diagnoses - secondary ICD10: N17.9 Acute renal failure, unspecified || id:ukb-b-4963	ENSG00000157168 || id:eqtl-a-ENSG00000157168	Inverse variance weighted	4.73226801661785	4	0.3158875127745
eqtl-a-ENSG00000157216	ukb-b-4963	Diagnoses - secondary ICD10: N17.9 Acute renal failure, unspecified || id:ukb-b-4963	ENSG00000157216 || id:eqtl-a-ENSG00000157216	MR Egger	2.1706679189541	1	0.140665127335669
eqtl-a-ENSG00000157216	ukb-b-4963	Diagnoses - secondary ICD10: N17.9 Acute renal failure, unspecified || id:ukb-b-4963	ENSG00000157216 || id:eqtl-a-ENSG00000157216	Inverse variance weighted	2.2545560319899	2	0.323913745574385
eqtl-a-ENSG00000157303	ukb-b-4963	Diagnoses - secondary ICD10: N17.9 Acute renal failure, unspecified || id:ukb-b-4963	ENSG00000157303 || id:eqtl-a-ENSG00000157303	MR Egger	0.175063774603192	1	0.675650131211822
eqtl-a-ENSG00000157303	ukb-b-4963	Diagnoses - secondary ICD10: N17.9 Acute renal failure, unspecified || id:ukb-b-4963	ENSG00000157303 || id:eqtl-a-ENSG00000157303	Inverse variance weighted	0.246391712902585	2	0.884090490776824
eqtl-a-ENSG00000157426	ukb-b-4963	Diagnoses - secondary ICD10: N17.9 Acute renal failure, unspecified || id:ukb-b-4963	ENSG00000157426 || id:eqtl-a-ENSG00000157426	MR Egger	1.36438270172865	2	0.505508032285574
eqtl-a-ENSG00000157426	ukb-b-4963	Diagnoses - secondary ICD10: N17.9 Acute renal failure, unspecified || id:ukb-b-4963	ENSG00000157426 || id:eqtl-a-ENSG00000157426	Inverse variance weighted	2.67767167826302	3	0.444035104388797
eqtl-a-ENSG00000157445	ukb-b-4963	Diagnoses - secondary ICD10: N17.9 Acute renal failure, unspecified || id:ukb-b-4963	ENSG00000157445 || id:eqtl-a-ENSG00000157445	MR Egger	2.59616850753678	4	0.627502006068736
eqtl-a-ENSG00000157445	ukb-b-4963	Diagnoses - secondary ICD10: N17.9 Acute renal failure, unspecified || id:ukb-b-4963	ENSG00000157445 || id:eqtl-a-ENSG00000157445	Inverse variance weighted	3.72146648991233	5	0.590172694846067
eqtl-a-ENSG00000157551	ukb-b-4963	Diagnoses - secondary ICD10: N17.9 Acute renal failure, unspecified || id:ukb-b-4963	ENSG00000157551 || id:eqtl-a-ENSG00000157551	MR Egger	1.29144900733245	4	0.862824655568934
eqtl-a-ENSG00000157551	ukb-b-4963	Diagnoses - secondary ICD10: N17.9 Acute renal failure, unspecified || id:ukb-b-4963	ENSG00000157551 || id:eqtl-a-ENSG00000157551	Inverse variance weighted	1.36425413668173	5	0.928183186191445
eqtl-a-ENSG00000157557	ukb-b-4963	Diagnoses - secondary ICD10: N17.9 Acute renal failure, unspecified || id:ukb-b-4963	ENSG00000157557 || id:eqtl-a-ENSG00000157557	MR Egger	0.443493691885143	2	0.801118144975085
eqtl-a-ENSG00000157557	ukb-b-4963	Diagnoses - secondary ICD10: N17.9 Acute renal failure, unspecified || id:ukb-b-4963	ENSG00000157557 || id:eqtl-a-ENSG00000157557	Inverse variance weighted	1.32196023073989	3	0.723925125312567
eqtl-a-ENSG00000157601	ukb-b-4963	Diagnoses - secondary ICD10: N17.9 Acute renal failure, unspecified || id:ukb-b-4963	ENSG00000157601 || id:eqtl-a-ENSG00000157601	MR Egger	2.78037670555246	5	0.733800380620864
[truncated: 789 more rows]
