# Supplementary material for: Network pharmacology combined with Mendelian randomization analysis to identify the key targets of renin-angiotensin-aldosterone system inhibitors in the treatment of diabetic nephropathy
Source: Front Endocrinol (Lausanne). 2024 Jan 25;15:1354950. doi: 10.3389/fendo.2024.1354950 (PMC10850565; doi:10.3389/fendo.2024.1354950)
Supplement: Supplementary file 1 [file DataSheet_1.zip › ╝▒╨╘╔÷╦Ñ╜▀┼·┴┐╖╓╬÷/Key Targets.csv]

	id.exposure	id.outcome	outcome	exposure	method.x	nsnp	b	se	pval	pleio_egger_intercept	pleio_se	pleio_pval	method.y	hete_Q	hete_Q_df	hete_Q_pval
PTGS2	eqtl-a-ENSG00000073756	ukb-b-4963	Diagnoses - secondary ICD10: N17.9 Acute renal failure, unspecified || id:ukb-b-4963	ENSG00000073756 || id:eqtl-a-ENSG00000073756	Inverse variance weighted (fixed effects)	4	0.001104464	0.000381867	0.004	-2.82E-05	0.000153709	0.871	Inverse variance weighted	1.938	3	0.585
ITGA4	eqtl-a-ENSG00000115232	ukb-b-4963	Diagnoses - secondary ICD10: N17.9 Acute renal failure, unspecified || id:ukb-b-4963	ENSG00000115232 || id:eqtl-a-ENSG00000115232	Inverse variance weighted (multiplicative random effects)	3	-0.000275648	7.09E-05	0.000	-4.98E-05	0.000101013	0.708	Inverse variance weighted	0.304	2	0.859
ANPEP	eqtl-a-ENSG00000166825	ukb-b-4963	Diagnoses - secondary ICD10: N17.9 Acute renal failure, unspecified || id:ukb-b-4963	ENSG00000166825 || id:eqtl-a-ENSG00000166825	Inverse variance weighted (fixed effects)	3	-0.000304967	0.000153157	0.046	1.35E-06	0.000103383	0.992	Inverse variance weighted	0.006	2	0.997
