# Supplementary material for: Network pharmacology combined with Mendelian randomization analysis to identify the key targets of renin-angiotensin-aldosterone system inhibitors in the treatment of diabetic nephropathy
Source: Front Endocrinol (Lausanne). 2024 Jan 25;15:1354950. doi: 10.3389/fendo.2024.1354950 (PMC10850565; doi:10.3389/fendo.2024.1354950)
Supplement: Supplementary file 1 [file DataSheet_1.zip › ╝▒╨╘╔÷╦Ñ╜▀┼·┴┐╖╓╬÷/level effect test(ukb-b-4963).xls]

id.exposure	id.outcome	outcome	exposure	egger_intercept	se	pval
eqtl-a-ENSG00000000938	ukb-b-4963	Diagnoses - secondary ICD10: N17.9 Acute renal failure, unspecified || id:ukb-b-4963	ENSG00000000938 || id:eqtl-a-ENSG00000000938	-0.000299509243138285	0.000562117705865429	0.688336472140077
eqtl-a-ENSG00000000971	ukb-b-4963	Diagnoses - secondary ICD10: N17.9 Acute renal failure, unspecified || id:ukb-b-4963	ENSG00000000971 || id:eqtl-a-ENSG00000000971	-0.000136103585910726	0.000279033859042683	0.711093271208538
eqtl-a-ENSG00000002549	ukb-b-4963	Diagnoses - secondary ICD10: N17.9 Acute renal failure, unspecified || id:ukb-b-4963	ENSG00000002549 || id:eqtl-a-ENSG00000002549	-0.000161056575538952	9.77043444748315e-05	0.347143680287075
eqtl-a-ENSG00000002933	ukb-b-4963	Diagnoses - secondary ICD10: N17.9 Acute renal failure, unspecified || id:ukb-b-4963	ENSG00000002933 || id:eqtl-a-ENSG00000002933	-4.59988405542193e-05	9.88945325272531e-05	0.687567785882491
eqtl-a-ENSG00000003056	ukb-b-4963	Diagnoses - secondary ICD10: N17.9 Acute renal failure, unspecified || id:ukb-b-4963	ENSG00000003056 || id:eqtl-a-ENSG00000003056	-2.61422201692869e-05	0.000113242933362308	0.855566075373032
eqtl-a-ENSG00000003402	ukb-b-4963	Diagnoses - secondary ICD10: N17.9 Acute renal failure, unspecified || id:ukb-b-4963	ENSG00000003402 || id:eqtl-a-ENSG00000003402	3.92691499270844e-05	0.000108390377129628	0.778720752329038
eqtl-a-ENSG00000004468	ukb-b-4963	Diagnoses - secondary ICD10: N17.9 Acute renal failure, unspecified || id:ukb-b-4963	ENSG00000004468 || id:eqtl-a-ENSG00000004468	-0.00149003864710563	0.000881821008523778	0.340194513209698
eqtl-a-ENSG00000004939	ukb-b-4963	Diagnoses - secondary ICD10: N17.9 Acute renal failure, unspecified || id:ukb-b-4963	ENSG00000004939 || id:eqtl-a-ENSG00000004939	2.10756302294687e-05	0.000253196500953706	0.941243365880941
eqtl-a-ENSG00000005249	ukb-b-4963	Diagnoses - secondary ICD10: N17.9 Acute renal failure, unspecified || id:ukb-b-4963	ENSG00000005249 || id:eqtl-a-ENSG00000005249	-0.000174307235678902	0.000136526681973882	0.422999252293559
eqtl-a-ENSG00000005379	ukb-b-4963	Diagnoses - secondary ICD10: N17.9 Acute renal failure, unspecified || id:ukb-b-4963	ENSG00000005379 || id:eqtl-a-ENSG00000005379	0.000465933533608731	0.000604718252493442	0.521574949310367
eqtl-a-ENSG00000005381	ukb-b-4963	Diagnoses - secondary ICD10: N17.9 Acute renal failure, unspecified || id:ukb-b-4963	ENSG00000005381 || id:eqtl-a-ENSG00000005381	-0.00017986403628052	0.000335144220681863	0.62873772407274
eqtl-a-ENSG00000005961	ukb-b-4963	Diagnoses - secondary ICD10: N17.9 Acute renal failure, unspecified || id:ukb-b-4963	ENSG00000005961 || id:eqtl-a-ENSG00000005961	1.01960301765708e-05	5.82394790688935e-05	0.865373840556802
eqtl-a-ENSG00000006007	ukb-b-4963	Diagnoses - secondary ICD10: N17.9 Acute renal failure, unspecified || id:ukb-b-4963	ENSG00000006007 || id:eqtl-a-ENSG00000006007	-1.2914400859649e-05	0.000837783063123026	0.990187302436563
eqtl-a-ENSG00000006075	ukb-b-4963	Diagnoses - secondary ICD10: N17.9 Acute renal failure, unspecified || id:ukb-b-4963	ENSG00000006075 || id:eqtl-a-ENSG00000006075	2.00803529427597e-05	0.000241643095545421	0.94721866356987
eqtl-a-ENSG00000006638	ukb-b-4963	Diagnoses - secondary ICD10: N17.9 Acute renal failure, unspecified || id:ukb-b-4963	ENSG00000006638 || id:eqtl-a-ENSG00000006638	0.000466001514412689	0.00024990127118832	0.31336882661338
eqtl-a-ENSG00000007237	ukb-b-4963	Diagnoses - secondary ICD10: N17.9 Acute renal failure, unspecified || id:ukb-b-4963	ENSG00000007237 || id:eqtl-a-ENSG00000007237	-2.98525576276439e-05	8.31284181031886e-05	0.737664194885229
eqtl-a-ENSG00000007264	ukb-b-4963	Diagnoses - secondary ICD10: N17.9 Acute renal failure, unspecified || id:ukb-b-4963	ENSG00000007264 || id:eqtl-a-ENSG00000007264	-0.00029078742403859	0.00024174317021695	0.315297912211451
eqtl-a-ENSG00000007312	ukb-b-4963	Diagnoses - secondary ICD10: N17.9 Acute renal failure, unspecified || id:ukb-b-4963	ENSG00000007312 || id:eqtl-a-ENSG00000007312	-0.000153071551944399	0.000178005395521032	0.453062290021153
eqtl-a-ENSG00000007516	ukb-b-4963	Diagnoses - secondary ICD10: N17.9 Acute renal failure, unspecified || id:ukb-b-4963	ENSG00000007516 || id:eqtl-a-ENSG00000007516	-9.48108064872192e-05	9.05796434565836e-05	0.405085735350633
eqtl-a-ENSG00000007944	ukb-b-4963	Diagnoses - secondary ICD10: N17.9 Acute renal failure, unspecified || id:ukb-b-4963	ENSG00000007944 || id:eqtl-a-ENSG00000007944	-0.000235772326784737	0.000295322237910914	0.50840106017935
eqtl-a-ENSG00000007968	ukb-b-4963	Diagnoses - secondary ICD10: N17.9 Acute renal failure, unspecified || id:ukb-b-4963	ENSG00000007968 || id:eqtl-a-ENSG00000007968	-3.75878094752067e-05	0.000161345836729784	0.825025573097533
eqtl-a-ENSG00000008283	ukb-b-4963	Diagnoses - secondary ICD10: N17.9 Acute renal failure, unspecified || id:ukb-b-4963	ENSG00000008283 || id:eqtl-a-ENSG00000008283	0.000248452647294394	0.000602005343593716	0.750818337068972
eqtl-a-ENSG00000008394	ukb-b-4963	Diagnoses - secondary ICD10: N17.9 Acute renal failure, unspecified || id:ukb-b-4963	ENSG00000008394 || id:eqtl-a-ENSG00000008394	0.00034310849211056	0.000269814674887679	0.293131255678696
eqtl-a-ENSG00000008516	ukb-b-4963	Diagnoses - secondary ICD10: N17.9 Acute renal failure, unspecified || id:ukb-b-4963	ENSG00000008516 || id:eqtl-a-ENSG00000008516	-4.9312819874073e-05	0.000101277040462951	0.711534208070182
eqtl-a-ENSG00000008517	ukb-b-4963	Diagnoses - secondary ICD10: N17.9 Acute renal failure, unspecified || id:ukb-b-4963	ENSG00000008517 || id:eqtl-a-ENSG00000008517	0.000263379713026932	0.000100751157808654	0.232593888574574
eqtl-a-ENSG00000010278	ukb-b-4963	Diagnoses - secondary ICD10: N17.9 Acute renal failure, unspecified || id:ukb-b-4963	ENSG00000010278 || id:eqtl-a-ENSG00000010278	0.000152364690351584	0.000185313858449398	0.56192249600398
eqtl-a-ENSG00000010327	ukb-b-4963	Diagnoses - secondary ICD10: N17.9 Acute renal failure, unspecified || id:ukb-b-4963	ENSG00000010327 || id:eqtl-a-ENSG00000010327	-2.72428948111112e-05	6.14938720981285e-05	0.680657266995137
eqtl-a-ENSG00000011105	ukb-b-4963	Diagnoses - secondary ICD10: N17.9 Acute renal failure, unspecified || id:ukb-b-4963	ENSG00000011105 || id:eqtl-a-ENSG00000011105	5.23635234115944e-05	6.49682021095906e-05	0.446762177458548
eqtl-a-ENSG00000011114	ukb-b-4963	Diagnoses - secondary ICD10: N17.9 Acute renal failure, unspecified || id:ukb-b-4963	ENSG00000011114 || id:eqtl-a-ENSG00000011114	0.000105644374785798	0.000162098910168687	0.632295472255704
eqtl-a-ENSG00000011422	ukb-b-4963	Diagnoses - secondary ICD10: N17.9 Acute renal failure, unspecified || id:ukb-b-4963	ENSG00000011422 || id:eqtl-a-ENSG00000011422	-0.000269677671013604	0.000212579116843204	0.332255567334162
eqtl-a-ENSG00000012124	ukb-b-4963	Diagnoses - secondary ICD10: N17.9 Acute renal failure, unspecified || id:ukb-b-4963	ENSG00000012124 || id:eqtl-a-ENSG00000012124	-0.000309204316121122	0.000450537884123201	0.563406626915981
eqtl-a-ENSG00000012223	ukb-b-4963	Diagnoses - secondary ICD10: N17.9 Acute renal failure, unspecified || id:ukb-b-4963	ENSG00000012223 || id:eqtl-a-ENSG00000012223	-0.00105194627335142	0.000899451820145255	0.450351450014565
eqtl-a-ENSG00000012232	ukb-b-4963	Diagnoses - secondary ICD10: N17.9 Acute renal failure, unspecified || id:ukb-b-4963	ENSG00000012232 || id:eqtl-a-ENSG00000012232	0.000384433040796631	0.000223083291149261	0.226981039579698
eqtl-a-ENSG00000012779	ukb-b-4963	Diagnoses - secondary ICD10: N17.9 Acute renal failure, unspecified || id:ukb-b-4963	ENSG00000012779 || id:eqtl-a-ENSG00000012779	-9.32430815733493e-05	0.000126446826664836	0.595495410546892
eqtl-a-ENSG00000013016	ukb-b-4963	Diagnoses - secondary ICD10: N17.9 Acute renal failure, unspecified || id:ukb-b-4963	ENSG00000013016 || id:eqtl-a-ENSG00000013016	-0.000209529414513023	0.00020910832683088	0.499359654834067
eqtl-a-ENSG00000013306	ukb-b-4963	Diagnoses - secondary ICD10: N17.9 Acute renal failure, unspecified || id:ukb-b-4963	ENSG00000013306 || id:eqtl-a-ENSG00000013306	2.20203610773973e-05	0.000158753555291108	0.896384020125008
eqtl-a-ENSG00000013374	ukb-b-4963	Diagnoses - secondary ICD10: N17.9 Acute renal failure, unspecified || id:ukb-b-4963	ENSG00000013374 || id:eqtl-a-ENSG00000013374	6.39695791322362e-05	0.000146095730310238	0.704237412740988
eqtl-a-ENSG00000013725	ukb-b-4963	Diagnoses - secondary ICD10: N17.9 Acute renal failure, unspecified || id:ukb-b-4963	ENSG00000013725 || id:eqtl-a-ENSG00000013725	0.000111590543876601	0.000108846128047303	0.380707303430535
eqtl-a-ENSG00000014914	ukb-b-4963	Diagnoses - secondary ICD10: N17.9 Acute renal failure, unspecified || id:ukb-b-4963	ENSG00000014914 || id:eqtl-a-ENSG00000014914	0.000634365667587755	0.000760306837069473	0.451011611068027
eqtl-a-ENSG00000017483	ukb-b-4963	Diagnoses - secondary ICD10: N17.9 Acute renal failure, unspecified || id:ukb-b-4963	ENSG00000017483 || id:eqtl-a-ENSG00000017483	-0.000233266154721691	0.000117296257669914	0.296613526198013
eqtl-a-ENSG00000018280	ukb-b-4963	Diagnoses - secondary ICD10: N17.9 Acute renal failure, unspecified || id:ukb-b-4963	ENSG00000018280 || id:eqtl-a-ENSG00000018280	2.82258088493295e-05	0.000111444614526	0.812542448201912
eqtl-a-ENSG00000019102	ukb-b-4963	Diagnoses - secondary ICD10: N17.9 Acute renal failure, unspecified || id:ukb-b-4963	ENSG00000019102 || id:eqtl-a-ENSG00000019102	-0.00029651744509617	0.000220618580480724	0.407227129598576
eqtl-a-ENSG00000019485	ukb-b-4963	Diagnoses - secondary ICD10: N17.9 Acute renal failure, unspecified || id:ukb-b-4963	ENSG00000019485 || id:eqtl-a-ENSG00000019485	-0.00036739543168161	0.000303289703224466	0.439334620806161
eqtl-a-ENSG00000019582	ukb-b-4963	Diagnoses - secondary ICD10: N17.9 Acute renal failure, unspecified || id:ukb-b-4963	ENSG00000019582 || id:eqtl-a-ENSG00000019582	-0.00121338383370795	0.000867308877164766	0.395073617430575
eqtl-a-ENSG00000021355	ukb-b-4963	Diagnoses - secondary ICD10: N17.9 Acute renal failure, unspecified || id:ukb-b-4963	ENSG00000021355 || id:eqtl-a-ENSG00000021355	-0.000152775440537186	8.99831231830003e-05	0.231636481070307
eqtl-a-ENSG00000022840	ukb-b-4963	Diagnoses - secondary ICD10: N17.9 Acute renal failure, unspecified || id:ukb-b-4963	ENSG00000022840 || id:eqtl-a-ENSG00000022840	0.000115767008401361	7.43866997679152e-05	0.180367065730411
eqtl-a-ENSG00000026025	ukb-b-4963	Diagnoses - secondary ICD10: N17.9 Acute renal failure, unspecified || id:ukb-b-4963	ENSG00000026025 || id:eqtl-a-ENSG00000026025	1.92746273151887e-05	0.000120238679425123	0.882828166346698
eqtl-a-ENSG00000026103	ukb-b-4963	Diagnoses - secondary ICD10: N17.9 Acute renal failure, unspecified || id:ukb-b-4963	ENSG00000026103 || id:eqtl-a-ENSG00000026103	-9.4947326936052e-05	0.000102022806734258	0.450282749330067
eqtl-a-ENSG00000026297	ukb-b-4963	Diagnoses - secondary ICD10: N17.9 Acute renal failure, unspecified || id:ukb-b-4963	ENSG00000026297 || id:eqtl-a-ENSG00000026297	-0.000168070326646687	0.000138146791043622	0.437986411394029
eqtl-a-ENSG00000026508	ukb-b-4963	Diagnoses - secondary ICD10: N17.9 Acute renal failure, unspecified || id:ukb-b-4963	ENSG00000026508 || id:eqtl-a-ENSG00000026508	9.21593834179858e-05	0.000311250231164952	0.816736497327673
eqtl-a-ENSG00000026950	ukb-b-4963	Diagnoses - secondary ICD10: N17.9 Acute renal failure, unspecified || id:ukb-b-4963	ENSG00000026950 || id:eqtl-a-ENSG00000026950	3.86546135683774e-05	0.00010894900352774	0.782950502037598
eqtl-a-ENSG00000027697	ukb-b-4963	Diagnoses - secondary ICD10: N17.9 Acute renal failure, unspecified || id:ukb-b-4963	ENSG00000027697 || id:eqtl-a-ENSG00000027697	-0.000155535264223324	0.000322849731956483	0.714191237844851
eqtl-a-ENSG00000028137	ukb-b-4963	Diagnoses - secondary ICD10: N17.9 Acute renal failure, unspecified || id:ukb-b-4963	ENSG00000028137 || id:eqtl-a-ENSG00000028137	-6.89914908183866e-05	0.000139337665189851	0.707313340693251
eqtl-a-ENSG00000029534	ukb-b-4963	Diagnoses - secondary ICD10: N17.9 Acute renal failure, unspecified || id:ukb-b-4963	ENSG00000029534 || id:eqtl-a-ENSG00000029534	0.00012476209258868	0.000151798336414253	0.497527367124822
eqtl-a-ENSG00000034053	ukb-b-4963	Diagnoses - secondary ICD10: N17.9 Acute renal failure, unspecified || id:ukb-b-4963	ENSG00000034053 || id:eqtl-a-ENSG00000034053	0.00100632639568241	0.00078402699206569	0.421356543388399
eqtl-a-ENSG00000034152	ukb-b-4963	Diagnoses - secondary ICD10: N17.9 Acute renal failure, unspecified || id:ukb-b-4963	ENSG00000034152 || id:eqtl-a-ENSG00000034152	-1.16839206480998e-05	9.62693089295913e-05	0.909252980449274
eqtl-a-ENSG00000035115	ukb-b-4963	Diagnoses - secondary ICD10: N17.9 Acute renal failure, unspecified || id:ukb-b-4963	ENSG00000035115 || id:eqtl-a-ENSG00000035115	-2.96311829984648e-05	8.37098165302463e-05	0.757192189648245
eqtl-a-ENSG00000035403	ukb-b-4963	Diagnoses - secondary ICD10: N17.9 Acute renal failure, unspecified || id:ukb-b-4963	ENSG00000035403 || id:eqtl-a-ENSG00000035403	7.03684339079036e-05	7.68871394747234e-05	0.411859163688018
eqtl-a-ENSG00000035687	ukb-b-4963	Diagnoses - secondary ICD10: N17.9 Acute renal failure, unspecified || id:ukb-b-4963	ENSG00000035687 || id:eqtl-a-ENSG00000035687	-0.000996830892589373	0.00068670153468912	0.384026236367611
eqtl-a-ENSG00000035720	ukb-b-4963	Diagnoses - secondary ICD10: N17.9 Acute renal failure, unspecified || id:ukb-b-4963	ENSG00000035720 || id:eqtl-a-ENSG00000035720	0.000625199793954528	0.000243081728414143	0.123730588779986
eqtl-a-ENSG00000036448	ukb-b-4963	Diagnoses - secondary ICD10: N17.9 Acute renal failure, unspecified || id:ukb-b-4963	ENSG00000036448 || id:eqtl-a-ENSG00000036448	-0.000263154685853507	0.000100991743986598	0.233282990308643
eqtl-a-ENSG00000038427	ukb-b-4963	Diagnoses - secondary ICD10: N17.9 Acute renal failure, unspecified || id:ukb-b-4963	ENSG00000038427 || id:eqtl-a-ENSG00000038427	-0.000104310849062908	0.000447670698304267	0.827192903349666
eqtl-a-ENSG00000041353	ukb-b-4963	Diagnoses - secondary ICD10: N17.9 Acute renal failure, unspecified || id:ukb-b-4963	ENSG00000041353 || id:eqtl-a-ENSG00000041353	0.00013602619116998	0.000112873661348125	0.294576505779081
eqtl-a-ENSG00000042832	ukb-b-4963	Diagnoses - secondary ICD10: N17.9 Acute renal failure, unspecified || id:ukb-b-4963	ENSG00000042832 || id:eqtl-a-ENSG00000042832	1.34521397737933e-05	0.000215661878639764	0.960341543247989
eqtl-a-ENSG00000047597	ukb-b-4963	Diagnoses - secondary ICD10: N17.9 Acute renal failure, unspecified || id:ukb-b-4963	ENSG00000047597 || id:eqtl-a-ENSG00000047597	-0.000306164588572026	0.000563816698003875	0.6415424287913
eqtl-a-ENSG00000050767	ukb-b-4963	Diagnoses - secondary ICD10: N17.9 Acute renal failure, unspecified || id:ukb-b-4963	ENSG00000050767 || id:eqtl-a-ENSG00000050767	-7.05312276954458e-05	0.000135107058112825	0.693707336989398
eqtl-a-ENSG00000052749	ukb-b-4963	Diagnoses - secondary ICD10: N17.9 Acute renal failure, unspecified || id:ukb-b-4963	ENSG00000052749 || id:eqtl-a-ENSG00000052749	-0.00011819701451333	6.54554200159133e-05	0.145261136785263
eqtl-a-ENSG00000054277	ukb-b-4963	Diagnoses - secondary ICD10: N17.9 Acute renal failure, unspecified || id:ukb-b-4963	ENSG00000054277 || id:eqtl-a-ENSG00000054277	6.86091753346129e-05	0.000198196430600939	0.787842291001006
eqtl-a-ENSG00000054654	ukb-b-4963	Diagnoses - secondary ICD10: N17.9 Acute renal failure, unspecified || id:ukb-b-4963	ENSG00000054654 || id:eqtl-a-ENSG00000054654	-3.68278473861632e-05	0.000134962736511337	0.830411629153699
eqtl-a-ENSG00000054793	ukb-b-4963	Diagnoses - secondary ICD10: N17.9 Acute renal failure, unspecified || id:ukb-b-4963	ENSG00000054793 || id:eqtl-a-ENSG00000054793	5.58679025031606e-05	0.000108280335580183	0.633094421909752
eqtl-a-ENSG00000055118	ukb-b-4963	Diagnoses - secondary ICD10: N17.9 Acute renal failure, unspecified || id:ukb-b-4963	ENSG00000055118 || id:eqtl-a-ENSG00000055118	0.000170587778663982	0.00023236944925773	0.516046411848086
eqtl-a-ENSG00000055163	ukb-b-4963	Diagnoses - secondary ICD10: N17.9 Acute renal failure, unspecified || id:ukb-b-4963	ENSG00000055163 || id:eqtl-a-ENSG00000055163	-0.000151846118739865	0.000136694168500106	0.382289224095157
eqtl-a-ENSG00000055332	ukb-b-4963	Diagnoses - secondary ICD10: N17.9 Acute renal failure, unspecified || id:ukb-b-4963	ENSG00000055332 || id:eqtl-a-ENSG00000055332	-5.49365223729958e-05	9.35281151874045e-05	0.58247076513369
eqtl-a-ENSG00000055732	ukb-b-4963	Diagnoses - secondary ICD10: N17.9 Acute renal failure, unspecified || id:ukb-b-4963	ENSG00000055732 || id:eqtl-a-ENSG00000055732	9.92675596723731e-05	0.000118050465359933	0.488921401060891
eqtl-a-ENSG00000056736	ukb-b-4963	Diagnoses - secondary ICD10: N17.9 Acute renal failure, unspecified || id:ukb-b-4963	ENSG00000056736 || id:eqtl-a-ENSG00000056736	-9.97306410963717e-05	0.000149416671408629	0.625313476338267
eqtl-a-ENSG00000057757	ukb-b-4963	Diagnoses - secondary ICD10: N17.9 Acute renal failure, unspecified || id:ukb-b-4963	ENSG00000057757 || id:eqtl-a-ENSG00000057757	0.000551641928060991	0.000245795957321962	0.0881996259986958
eqtl-a-ENSG00000059377	ukb-b-4963	Diagnoses - secondary ICD10: N17.9 Acute renal failure, unspecified || id:ukb-b-4963	ENSG00000059377 || id:eqtl-a-ENSG00000059377	0.000109394585162162	9.44151718594369e-05	0.366247655964289
eqtl-a-ENSG00000059804	ukb-b-4963	Diagnoses - secondary ICD10: N17.9 Acute renal failure, unspecified || id:ukb-b-4963	ENSG00000059804 || id:eqtl-a-ENSG00000059804	0.000165169815100042	0.000132800207503492	0.431111735288959
eqtl-a-ENSG00000060138	ukb-b-4963	Diagnoses - secondary ICD10: N17.9 Acute renal failure, unspecified || id:ukb-b-4963	ENSG00000060138 || id:eqtl-a-ENSG00000060138	-0.000248391591257009	0.000114130780895423	0.161480443035191
eqtl-a-ENSG00000060982	ukb-b-4963	Diagnoses - secondary ICD10: N17.9 Acute renal failure, unspecified || id:ukb-b-4963	ENSG00000060982 || id:eqtl-a-ENSG00000060982	-3.14788272610705e-05	0.000109502202641552	0.79246484171461
eqtl-a-ENSG00000061273	ukb-b-4963	Diagnoses - secondary ICD10: N17.9 Acute renal failure, unspecified || id:ukb-b-4963	ENSG00000061273 || id:eqtl-a-ENSG00000061273	-0.000416729147158071	0.000387144026084435	0.394340322047589
eqtl-a-ENSG00000061676	ukb-b-4963	Diagnoses - secondary ICD10: N17.9 Acute renal failure, unspecified || id:ukb-b-4963	ENSG00000061676 || id:eqtl-a-ENSG00000061676	-0.000108200358814497	0.000143104044661007	0.587858100200935
eqtl-a-ENSG00000063854	ukb-b-4963	Diagnoses - secondary ICD10: N17.9 Acute renal failure, unspecified || id:ukb-b-4963	ENSG00000063854 || id:eqtl-a-ENSG00000063854	0.000225984919805173	0.00032509625564569	0.558875826181069
eqtl-a-ENSG00000064225	ukb-b-4963	Diagnoses - secondary ICD10: N17.9 Acute renal failure, unspecified || id:ukb-b-4963	ENSG00000064225 || id:eqtl-a-ENSG00000064225	-0.000167000662773439	0.000193244565169317	0.54629603253774
eqtl-a-ENSG00000064547	ukb-b-4963	Diagnoses - secondary ICD10: N17.9 Acute renal failure, unspecified || id:ukb-b-4963	ENSG00000064547 || id:eqtl-a-ENSG00000064547	-0.000744008283996207	0.000686635960475267	0.391807008339331
eqtl-a-ENSG00000064601	ukb-b-4963	Diagnoses - secondary ICD10: N17.9 Acute renal failure, unspecified || id:ukb-b-4963	ENSG00000064601 || id:eqtl-a-ENSG00000064601	0.000141846196629109	0.000111455621052652	0.292813413569559
eqtl-a-ENSG00000064763	ukb-b-4963	Diagnoses - secondary ICD10: N17.9 Acute renal failure, unspecified || id:ukb-b-4963	ENSG00000064763 || id:eqtl-a-ENSG00000064763	0.000451413031258085	0.000826566796307597	0.622970405321977
eqtl-a-ENSG00000065534	ukb-b-4963	Diagnoses - secondary ICD10: N17.9 Acute renal failure, unspecified || id:ukb-b-4963	ENSG00000065534 || id:eqtl-a-ENSG00000065534	6.40003079616912e-05	0.000261873711159351	0.815068814101971
eqtl-a-ENSG00000065613	ukb-b-4963	Diagnoses - secondary ICD10: N17.9 Acute renal failure, unspecified || id:ukb-b-4963	ENSG00000065613 || id:eqtl-a-ENSG00000065613	-2.50921733004524e-05	0.00011419726880675	0.846471882753439
eqtl-a-ENSG00000065675	ukb-b-4963	Diagnoses - secondary ICD10: N17.9 Acute renal failure, unspecified || id:ukb-b-4963	ENSG00000065675 || id:eqtl-a-ENSG00000065675	0.000353490747191515	0.000153128716091277	0.26024207176146
eqtl-a-ENSG00000066382	ukb-b-4963	Diagnoses - secondary ICD10: N17.9 Acute renal failure, unspecified || id:ukb-b-4963	ENSG00000066382 || id:eqtl-a-ENSG00000066382	-4.54628805677562e-05	0.000129098720613677	0.78444424963356
eqtl-a-ENSG00000066926	ukb-b-4963	Diagnoses - secondary ICD10: N17.9 Acute renal failure, unspecified || id:ukb-b-4963	ENSG00000066926 || id:eqtl-a-ENSG00000066926	-0.00045819888093318	0.000314086439913977	0.281998775296978
eqtl-a-ENSG00000067057	ukb-b-4963	Diagnoses - secondary ICD10: N17.9 Acute renal failure, unspecified || id:ukb-b-4963	ENSG00000067057 || id:eqtl-a-ENSG00000067057	0.00016431092071219	0.000132839851615755	0.432826373417392
eqtl-a-ENSG00000067182	ukb-b-4963	Diagnoses - secondary ICD10: N17.9 Acute renal failure, unspecified || id:ukb-b-4963	ENSG00000067182 || id:eqtl-a-ENSG00000067182	1.05052921767668e-05	9.16136146498352e-05	0.919181619100002
eqtl-a-ENSG00000067365	ukb-b-4963	Diagnoses - secondary ICD10: N17.9 Acute renal failure, unspecified || id:ukb-b-4963	ENSG00000067365 || id:eqtl-a-ENSG00000067365	0.000135155949395913	0.000133992560577865	0.497248241455972
eqtl-a-ENSG00000067836	ukb-b-4963	Diagnoses - secondary ICD10: N17.9 Acute renal failure, unspecified || id:ukb-b-4963	ENSG00000067836 || id:eqtl-a-ENSG00000067836	1.50926126535302e-05	8.43116181397707e-05	0.863821783764186
eqtl-a-ENSG00000068024	ukb-b-4963	Diagnoses - secondary ICD10: N17.9 Acute renal failure, unspecified || id:ukb-b-4963	ENSG00000068024 || id:eqtl-a-ENSG00000068024	-0.000144828039996312	0.000131691397445446	0.469778749082384
eqtl-a-ENSG00000068796	ukb-b-4963	Diagnoses - secondary ICD10: N17.9 Acute renal failure, unspecified || id:ukb-b-4963	ENSG00000068796 || id:eqtl-a-ENSG00000068796	-1.25715807887326e-05	0.000206928526636089	0.961370758568476
eqtl-a-ENSG00000068971	ukb-b-4963	Diagnoses - secondary ICD10: N17.9 Acute renal failure, unspecified || id:ukb-b-4963	ENSG00000068971 || id:eqtl-a-ENSG00000068971	6.54784329145579e-05	7.32953774821436e-05	0.412598957779927
eqtl-a-ENSG00000069702	ukb-b-4963	Diagnoses - secondary ICD10: N17.9 Acute renal failure, unspecified || id:ukb-b-4963	ENSG00000069702 || id:eqtl-a-ENSG00000069702	0.000332734818885815	0.000204688612546378	0.351095546354275
eqtl-a-ENSG00000069943	ukb-b-4963	Diagnoses - secondary ICD10: N17.9 Acute renal failure, unspecified || id:ukb-b-4963	ENSG00000069943 || id:eqtl-a-ENSG00000069943	-0.000247901878773091	0.000311828689476367	0.509973512962349
eqtl-a-ENSG00000070501	ukb-b-4963	Diagnoses - secondary ICD10: N17.9 Acute renal failure, unspecified || id:ukb-b-4963	ENSG00000070501 || id:eqtl-a-ENSG00000070501	-0.000396558997087275	0.00125380745284924	0.804985336802182
eqtl-a-ENSG00000070669	ukb-b-4963	Diagnoses - secondary ICD10: N17.9 Acute renal failure, unspecified || id:ukb-b-4963	ENSG00000070669 || id:eqtl-a-ENSG00000070669	-1.09983048546413e-05	8.05837301288709e-05	0.900083680354831
eqtl-a-ENSG00000070915	ukb-b-4963	Diagnoses - secondary ICD10: N17.9 Acute renal failure, unspecified || id:ukb-b-4963	ENSG00000070915 || id:eqtl-a-ENSG00000070915	-0.000365850045246127	0.000403285163164607	0.530960933690606
eqtl-a-ENSG00000071205	ukb-b-4963	Diagnoses - secondary ICD10: N17.9 Acute renal failure, unspecified || id:ukb-b-4963	ENSG00000071205 || id:eqtl-a-ENSG00000071205	-6.47489846654478e-06	0.00019856253831962	0.979247906927641
eqtl-a-ENSG00000071242	ukb-b-4963	Diagnoses - secondary ICD10: N17.9 Acute renal failure, unspecified || id:ukb-b-4963	ENSG00000071242 || id:eqtl-a-ENSG00000071242	0.000165696419593598	0.000126631334725433	0.320860947949337
eqtl-a-ENSG00000071246	ukb-b-4963	Diagnoses - secondary ICD10: N17.9 Acute renal failure, unspecified || id:ukb-b-4963	ENSG00000071246 || id:eqtl-a-ENSG00000071246	-0.000105004115705721	9.95291962576457e-05	0.482963118154794
eqtl-a-ENSG00000071575	ukb-b-4963	Diagnoses - secondary ICD10: N17.9 Acute renal failure, unspecified || id:ukb-b-4963	ENSG00000071575 || id:eqtl-a-ENSG00000071575	-0.000195329930776474	0.000210113164583064	0.523202100830501
eqtl-a-ENSG00000071967	ukb-b-4963	Diagnoses - secondary ICD10: N17.9 Acute renal failure, unspecified || id:ukb-b-4963	ENSG00000071967 || id:eqtl-a-ENSG00000071967	0.000103102418531309	0.000357847930595823	0.821415092110715
eqtl-a-ENSG00000072110	ukb-b-4963	Diagnoses - secondary ICD10: N17.9 Acute renal failure, unspecified || id:ukb-b-4963	ENSG00000072110 || id:eqtl-a-ENSG00000072110	0.000388268061916811	0.000506849758565128	0.583848652111239
eqtl-a-ENSG00000072163	ukb-b-4963	Diagnoses - secondary ICD10: N17.9 Acute renal failure, unspecified || id:ukb-b-4963	ENSG00000072163 || id:eqtl-a-ENSG00000072163	-9.9877203485357e-05	0.000149910813268121	0.625852168017823
eqtl-a-ENSG00000072422	ukb-b-4963	Diagnoses - secondary ICD10: N17.9 Acute renal failure, unspecified || id:ukb-b-4963	ENSG00000072422 || id:eqtl-a-ENSG00000072422	6.37385428228572e-05	0.000106080180053874	0.580325847376863
eqtl-a-ENSG00000072952	ukb-b-4963	Diagnoses - secondary ICD10: N17.9 Acute renal failure, unspecified || id:ukb-b-4963	ENSG00000072952 || id:eqtl-a-ENSG00000072952	-0.000112886628209123	8.44791188901133e-05	0.313207925019038
eqtl-a-ENSG00000073150	ukb-b-4963	Diagnoses - secondary ICD10: N17.9 Acute renal failure, unspecified || id:ukb-b-4963	ENSG00000073150 || id:eqtl-a-ENSG00000073150	3.12807229327198e-06	0.000163232145388915	0.987801735058953
eqtl-a-ENSG00000073331	ukb-b-4963	Diagnoses - secondary ICD10: N17.9 Acute renal failure, unspecified || id:ukb-b-4963	ENSG00000073331 || id:eqtl-a-ENSG00000073331	-0.000133463910376389	0.000145651475621558	0.427068485284912
eqtl-a-ENSG00000073737	ukb-b-4963	Diagnoses - secondary ICD10: N17.9 Acute renal failure, unspecified || id:ukb-b-4963	ENSG00000073737 || id:eqtl-a-ENSG00000073737	-8.69993388966174e-05	0.000106156382290228	0.562933673087694
eqtl-a-ENSG00000073756	ukb-b-4963	Diagnoses - secondary ICD10: N17.9 Acute renal failure, unspecified || id:ukb-b-4963	ENSG00000073756 || id:eqtl-a-ENSG00000073756	-2.81741203924879e-05	0.000153709456892045	0.871466202295136
eqtl-a-ENSG00000073792	ukb-b-4963	Diagnoses - secondary ICD10: N17.9 Acute renal failure, unspecified || id:ukb-b-4963	ENSG00000073792 || id:eqtl-a-ENSG00000073792	0.000120342056666505	0.000319771297134851	0.770853103968078
eqtl-a-ENSG00000073849	ukb-b-4963	Diagnoses - secondary ICD10: N17.9 Acute renal failure, unspecified || id:ukb-b-4963	ENSG00000073849 || id:eqtl-a-ENSG00000073849	-0.000265970821259849	0.000194434256803112	0.401868329110237
eqtl-a-ENSG00000074416	ukb-b-4963	Diagnoses - secondary ICD10: N17.9 Acute renal failure, unspecified || id:ukb-b-4963	ENSG00000074416 || id:eqtl-a-ENSG00000074416	5.30547629444604e-05	7.18104670155225e-05	0.487901632427431
eqtl-a-ENSG00000075618	ukb-b-4963	Diagnoses - secondary ICD10: N17.9 Acute renal failure, unspecified || id:ukb-b-4963	ENSG00000075618 || id:eqtl-a-ENSG00000075618	0.00149199285539695	0.00144240920058865	0.409644216823969
eqtl-a-ENSG00000076554	ukb-b-4963	Diagnoses - secondary ICD10: N17.9 Acute renal failure, unspecified || id:ukb-b-4963	ENSG00000076554 || id:eqtl-a-ENSG00000076554	-8.04176118507825e-05	0.00010603894093208	0.586934625479058
eqtl-a-ENSG00000076864	ukb-b-4963	Diagnoses - secondary ICD10: N17.9 Acute renal failure, unspecified || id:ukb-b-4963	ENSG00000076864 || id:eqtl-a-ENSG00000076864	3.96110071706294e-05	0.00122399130468937	0.979404794453099
eqtl-a-ENSG00000077238	ukb-b-4963	Diagnoses - secondary ICD10: N17.9 Acute renal failure, unspecified || id:ukb-b-4963	ENSG00000077238 || id:eqtl-a-ENSG00000077238	8.37205822263364e-05	0.00013619676273829	0.649120285165604
eqtl-a-ENSG00000077585	ukb-b-4963	Diagnoses - secondary ICD10: N17.9 Acute renal failure, unspecified || id:ukb-b-4963	ENSG00000077585 || id:eqtl-a-ENSG00000077585	-0.000104420631930395	0.000106277632632057	0.429434117056182
eqtl-a-ENSG00000077684	ukb-b-4963	Diagnoses - secondary ICD10: N17.9 Acute renal failure, unspecified || id:ukb-b-4963	ENSG00000077684 || id:eqtl-a-ENSG00000077684	0.000234007690358959	0.000189244119200525	0.304239441702214
eqtl-a-ENSG00000078804	ukb-b-4963	Diagnoses - secondary ICD10: N17.9 Acute renal failure, unspecified || id:ukb-b-4963	ENSG00000078804 || id:eqtl-a-ENSG00000078804	0.000191241232091834	0.000330941768553612	0.621744094457146
eqtl-a-ENSG00000079257	ukb-b-4963	Diagnoses - secondary ICD10: N17.9 Acute renal failure, unspecified || id:ukb-b-4963	ENSG00000079257 || id:eqtl-a-ENSG00000079257	1.40868521382925e-06	0.000300259670837355	0.997013284274768
eqtl-a-ENSG00000079308	ukb-b-4963	Diagnoses - secondary ICD10: N17.9 Acute renal failure, unspecified || id:ukb-b-4963	ENSG00000079308 || id:eqtl-a-ENSG00000079308	0.00017020238140924	0.000103695567280912	0.242417237961364
eqtl-a-ENSG00000079385	ukb-b-4963	Diagnoses - secondary ICD10: N17.9 Acute renal failure, unspecified || id:ukb-b-4963	ENSG00000079385 || id:eqtl-a-ENSG00000079385	-0.000447986938841024	0.000279935693655027	0.184779285852977
eqtl-a-ENSG00000079459	ukb-b-4963	Diagnoses - secondary ICD10: N17.9 Acute renal failure, unspecified || id:ukb-b-4963	ENSG00000079459 || id:eqtl-a-ENSG00000079459	0.00020155435698681	9.79231152225574e-05	0.175796943245688
eqtl-a-ENSG00000079691	ukb-b-4963	Diagnoses - secondary ICD10: N17.9 Acute renal failure, unspecified || id:ukb-b-4963	ENSG00000079691 || id:eqtl-a-ENSG00000079691	4.78806446195155e-05	0.000112592567936466	0.744023269546431
eqtl-a-ENSG00000080546	ukb-b-4963	Diagnoses - secondary ICD10: N17.9 Acute renal failure, unspecified || id:ukb-b-4963	ENSG00000080546 || id:eqtl-a-ENSG00000080546	-0.0114669367047315	0.00814077512290387	0.393025116457508
eqtl-a-ENSG00000081189	ukb-b-4963	Diagnoses - secondary ICD10: N17.9 Acute renal failure, unspecified || id:ukb-b-4963	ENSG00000081189 || id:eqtl-a-ENSG00000081189	-0.000172522058879121	0.000107217211716892	0.353996599530403
eqtl-a-ENSG00000082014	ukb-b-4963	Diagnoses - secondary ICD10: N17.9 Acute renal failure, unspecified || id:ukb-b-4963	ENSG00000082014 || id:eqtl-a-ENSG00000082014	0.000541890081624469	0.000709281040972355	0.524695135577659
eqtl-a-ENSG00000082397	ukb-b-4963	Diagnoses - secondary ICD10: N17.9 Acute renal failure, unspecified || id:ukb-b-4963	ENSG00000082397 || id:eqtl-a-ENSG00000082397	-3.54026716735212e-06	6.61144437467757e-05	0.959369273484775
eqtl-a-ENSG00000082438	ukb-b-4963	Diagnoses - secondary ICD10: N17.9 Acute renal failure, unspecified || id:ukb-b-4963	ENSG00000082438 || id:eqtl-a-ENSG00000082438	-0.000369814165157449	0.000459443251661845	0.505346092410584
eqtl-a-ENSG00000082781	ukb-b-4963	Diagnoses - secondary ICD10: N17.9 Acute renal failure, unspecified || id:ukb-b-4963	ENSG00000082781 || id:eqtl-a-ENSG00000082781	4.37369768478981e-05	0.000113827469671067	0.726418726914888
eqtl-a-ENSG00000082996	ukb-b-4963	Diagnoses - secondary ICD10: N17.9 Acute renal failure, unspecified || id:ukb-b-4963	ENSG00000082996 || id:eqtl-a-ENSG00000082996	-5.41615521855188e-05	0.000112640059160896	0.714666803310185
eqtl-a-ENSG00000083814	ukb-b-4963	Diagnoses - secondary ICD10: N17.9 Acute renal failure, unspecified || id:ukb-b-4963	ENSG00000083814 || id:eqtl-a-ENSG00000083814	-0.000221886414663193	0.000202088276718573	0.470293658792002
eqtl-a-ENSG00000084070	ukb-b-4963	Diagnoses - secondary ICD10: N17.9 Acute renal failure, unspecified || id:ukb-b-4963	ENSG00000084070 || id:eqtl-a-ENSG00000084070	-0.000332841830690564	0.000349549065144775	0.515583489453287
eqtl-a-ENSG00000084072	ukb-b-4963	Diagnoses - secondary ICD10: N17.9 Acute renal failure, unspecified || id:ukb-b-4963	ENSG00000084072 || id:eqtl-a-ENSG00000084072	-0.000164561408582137	0.000115699253664101	0.390112781465703
eqtl-a-ENSG00000084207	ukb-b-4963	Diagnoses - secondary ICD10: N17.9 Acute renal failure, unspecified || id:ukb-b-4963	ENSG00000084207 || id:eqtl-a-ENSG00000084207	-0.000689866968347747	0.000744294598123903	0.451841409622458
eqtl-a-ENSG00000084234	ukb-b-4963	Diagnoses - secondary ICD10: N17.9 Acute renal failure, unspecified || id:ukb-b-4963	ENSG00000084234 || id:eqtl-a-ENSG00000084234	-0.000552047429741519	0.000476817300583856	0.330759753155315
eqtl-a-ENSG00000085265	ukb-b-4963	Diagnoses - secondary ICD10: N17.9 Acute renal failure, unspecified || id:ukb-b-4963	ENSG00000085265 || id:eqtl-a-ENSG00000085265	8.69015266672397e-05	7.11143401183063e-05	0.288795089858861
eqtl-a-ENSG00000085719	ukb-b-4963	Diagnoses - secondary ICD10: N17.9 Acute renal failure, unspecified || id:ukb-b-4963	ENSG00000085719 || id:eqtl-a-ENSG00000085719	-0.000110243360791998	0.000146190788367022	0.588664802047412
eqtl-a-ENSG00000085733	ukb-b-4963	Diagnoses - secondary ICD10: N17.9 Acute renal failure, unspecified || id:ukb-b-4963	ENSG00000085733 || id:eqtl-a-ENSG00000085733	0.000113189096254911	5.76832934908588e-05	0.0853604793787865
eqtl-a-ENSG00000085871	ukb-b-4963	Diagnoses - secondary ICD10: N17.9 Acute renal failure, unspecified || id:ukb-b-4963	ENSG00000085871 || id:eqtl-a-ENSG00000085871	1.61487691693192e-05	8.9642715206056e-05	0.873638661822075
eqtl-a-ENSG00000086232	ukb-b-4963	Diagnoses - secondary ICD10: N17.9 Acute renal failure, unspecified || id:ukb-b-4963	ENSG00000086232 || id:eqtl-a-ENSG00000086232	-4.52653865474938e-05	9.81771649314196e-05	0.676127638986432
eqtl-a-ENSG00000086506	ukb-b-4963	Diagnoses - secondary ICD10: N17.9 Acute renal failure, unspecified || id:ukb-b-4963	ENSG00000086506 || id:eqtl-a-ENSG00000086506	-0.000125297746237224	9.7677421838798e-05	0.255816578371127
eqtl-a-ENSG00000086548	ukb-b-4963	Diagnoses - secondary ICD10: N17.9 Acute renal failure, unspecified || id:ukb-b-4963	ENSG00000086548 || id:eqtl-a-ENSG00000086548	0.000336529819118972	0.000473515534619451	0.528537325000167
eqtl-a-ENSG00000087237	ukb-b-4963	Diagnoses - secondary ICD10: N17.9 Acute renal failure, unspecified || id:ukb-b-4963	ENSG00000087237 || id:eqtl-a-ENSG00000087237	0.000157486173614549	0.000183136712689267	0.480444527163406
eqtl-a-ENSG00000087460	ukb-b-4963	Diagnoses - secondary ICD10: N17.9 Acute renal failure, unspecified || id:ukb-b-4963	ENSG00000087460 || id:eqtl-a-ENSG00000087460	-0.000197888350318224	0.000145079811943385	0.402740263133793
eqtl-a-ENSG00000087903	ukb-b-4963	Diagnoses - secondary ICD10: N17.9 Acute renal failure, unspecified || id:ukb-b-4963	ENSG00000087903 || id:eqtl-a-ENSG00000087903	-7.7955101105039e-05	0.000259207289901508	0.81401825012815
eqtl-a-ENSG00000088726	ukb-b-4963	Diagnoses - secondary ICD10: N17.9 Acute renal failure, unspecified || id:ukb-b-4963	ENSG00000088726 || id:eqtl-a-ENSG00000088726	0.000251459305759902	9.85454801260087e-05	0.0838178556879719
eqtl-a-ENSG00000088826	ukb-b-4963	Diagnoses - secondary ICD10: N17.9 Acute renal failure, unspecified || id:ukb-b-4963	ENSG00000088826 || id:eqtl-a-ENSG00000088826	0.000129653804594876	6.50449868109841e-05	0.102816338343508
eqtl-a-ENSG00000088992	ukb-b-4963	Diagnoses - secondary ICD10: N17.9 Acute renal failure, unspecified || id:ukb-b-4963	ENSG00000088992 || id:eqtl-a-ENSG00000088992	0.000222647629590994	0.000274582739065448	0.462934310100599
eqtl-a-ENSG00000089012	ukb-b-4963	Diagnoses - secondary ICD10: N17.9 Acute renal failure, unspecified || id:ukb-b-4963	ENSG00000089012 || id:eqtl-a-ENSG00000089012	-0.000126606417085094	0.000100251621203861	0.426371972189872
eqtl-a-ENSG00000089127	ukb-b-4963	Diagnoses - secondary ICD10: N17.9 Acute renal failure, unspecified || id:ukb-b-4963	ENSG00000089127 || id:eqtl-a-ENSG00000089127	3.50829434593019e-05	0.000123226156577526	0.823423892987336
eqtl-a-ENSG00000089169	ukb-b-4963	Diagnoses - secondary ICD10: N17.9 Acute renal failure, unspecified || id:ukb-b-4963	ENSG00000089169 || id:eqtl-a-ENSG00000089169	0.000133083676624077	0.000124192873475528	0.478008840749892
eqtl-a-ENSG00000090013	ukb-b-4963	Diagnoses - secondary ICD10: N17.9 Acute renal failure, unspecified || id:ukb-b-4963	ENSG00000090013 || id:eqtl-a-ENSG00000090013	5.5824229895678e-05	0.000208795706434059	0.833681614723953
eqtl-a-ENSG00000090238	ukb-b-4963	Diagnoses - secondary ICD10: N17.9 Acute renal failure, unspecified || id:ukb-b-4963	ENSG00000090238 || id:eqtl-a-ENSG00000090238	0.000114001276217615	8.85571396948774e-05	0.326849179547541
eqtl-a-ENSG00000090376	ukb-b-4963	Diagnoses - secondary ICD10: N17.9 Acute renal failure, unspecified || id:ukb-b-4963	ENSG00000090376 || id:eqtl-a-ENSG00000090376	2.4010873713234e-05	8.93145669724687e-05	0.813249288485221
eqtl-a-ENSG00000090530	ukb-b-4963	Diagnoses - secondary ICD10: N17.9 Acute renal failure, unspecified || id:ukb-b-4963	ENSG00000090530 || id:eqtl-a-ENSG00000090530	-0.000129241351018232	0.000321813823109254	0.726825102134755
eqtl-a-ENSG00000090674	ukb-b-4963	Diagnoses - secondary ICD10: N17.9 Acute renal failure, unspecified || id:ukb-b-4963	ENSG00000090674 || id:eqtl-a-ENSG00000090674	0.000198711793099834	0.000151000336865637	0.229640122575337
eqtl-a-ENSG00000090920	ukb-b-4963	Diagnoses - secondary ICD10: N17.9 Acute renal failure, unspecified || id:ukb-b-4963	ENSG00000090920 || id:eqtl-a-ENSG00000090920	-0.000445583040110635	0.000349104195859749	0.423087703890199
eqtl-a-ENSG00000091106	ukb-b-4963	Diagnoses - secondary ICD10: N17.9 Acute renal failure, unspecified || id:ukb-b-4963	ENSG00000091106 || id:eqtl-a-ENSG00000091106	3.56314624254707e-05	0.000112868720475908	0.782135947754487
eqtl-a-ENSG00000091129	ukb-b-4963	Diagnoses - secondary ICD10: N17.9 Acute renal failure, unspecified || id:ukb-b-4963	ENSG00000091129 || id:eqtl-a-ENSG00000091129	0.000418164839170621	0.000251738029653637	0.344980243683637
eqtl-a-ENSG00000091490	ukb-b-4963	Diagnoses - secondary ICD10: N17.9 Acute renal failure, unspecified || id:ukb-b-4963	ENSG00000091490 || id:eqtl-a-ENSG00000091490	-3.92014008845123e-06	0.000106091553077748	0.976487253249242
eqtl-a-ENSG00000092010	ukb-b-4963	Diagnoses - secondary ICD10: N17.9 Acute renal failure, unspecified || id:ukb-b-4963	ENSG00000092010 || id:eqtl-a-ENSG00000092010	-7.47497109962362e-05	0.00025564451740498	0.818902601713565
eqtl-a-ENSG00000092096	ukb-b-4963	Diagnoses - secondary ICD10: N17.9 Acute renal failure, unspecified || id:ukb-b-4963	ENSG00000092096 || id:eqtl-a-ENSG00000092096	0.000129845213530964	0.0008561254540185	0.90417663411729
eqtl-a-ENSG00000092621	ukb-b-4963	Diagnoses - secondary ICD10: N17.9 Acute renal failure, unspecified || id:ukb-b-4963	ENSG00000092621 || id:eqtl-a-ENSG00000092621	-0.000688050574154364	0.000252271969904543	0.0525828987461166
eqtl-a-ENSG00000092964	ukb-b-4963	Diagnoses - secondary ICD10: N17.9 Acute renal failure, unspecified || id:ukb-b-4963	ENSG00000092964 || id:eqtl-a-ENSG00000092964	-0.000391066800034918	0.000314325830331066	0.431012274963846
eqtl-a-ENSG00000093072	ukb-b-4963	Diagnoses - secondary ICD10: N17.9 Acute renal failure, unspecified || id:ukb-b-4963	ENSG00000093072 || id:eqtl-a-ENSG00000093072	4.4738439593175e-05	6.63132418364091e-05	0.525024693850125
eqtl-a-ENSG00000093134	ukb-b-4963	Diagnoses - secondary ICD10: N17.9 Acute renal failure, unspecified || id:ukb-b-4963	ENSG00000093134 || id:eqtl-a-ENSG00000093134	9.64180330340364e-05	8.3901786152029e-05	0.369364787407911
eqtl-a-ENSG00000095303	ukb-b-4963	Diagnoses - secondary ICD10: N17.9 Acute renal failure, unspecified || id:ukb-b-4963	ENSG00000095303 || id:eqtl-a-ENSG00000095303	-2.10946187474229e-05	8.35547928092537e-05	0.813124587863211
eqtl-a-ENSG00000095321	ukb-b-4963	Diagnoses - secondary ICD10: N17.9 Acute renal failure, unspecified || id:ukb-b-4963	ENSG00000095321 || id:eqtl-a-ENSG00000095321	3.55290884513643e-05	0.000187950232172647	0.859269741834474
eqtl-a-ENSG00000095370	ukb-b-4963	Diagnoses - secondary ICD10: N17.9 Acute renal failure, unspecified || id:ukb-b-4963	ENSG00000095370 || id:eqtl-a-ENSG00000095370	-0.000278591853715694	0.000167962747390986	0.345397029359662
eqtl-a-ENSG00000095383	ukb-b-4963	Diagnoses - secondary ICD10: N17.9 Acute renal failure, unspecified || id:ukb-b-4963	ENSG00000095383 || id:eqtl-a-ENSG00000095383	-2.72416024074421e-06	0.000115207691607958	0.984949519083459
eqtl-a-ENSG00000095485	ukb-b-4963	Diagnoses - secondary ICD10: N17.9 Acute renal failure, unspecified || id:ukb-b-4963	ENSG00000095485 || id:eqtl-a-ENSG00000095485	-0.000123668633192032	0.000110736196092722	0.38025260831712
eqtl-a-ENSG00000095739	ukb-b-4963	Diagnoses - secondary ICD10: N17.9 Acute renal failure, unspecified || id:ukb-b-4963	ENSG00000095739 || id:eqtl-a-ENSG00000095739	2.91755772027034e-05	8.401557094844e-05	0.745894736595392
eqtl-a-ENSG00000095932	ukb-b-4963	Diagnoses - secondary ICD10: N17.9 Acute renal failure, unspecified || id:ukb-b-4963	ENSG00000095932 || id:eqtl-a-ENSG00000095932	0.000323531872026579	0.000244551329016028	0.277648645709049
eqtl-a-ENSG00000096006	ukb-b-4963	Diagnoses - secondary ICD10: N17.9 Acute renal failure, unspecified || id:ukb-b-4963	ENSG00000096006 || id:eqtl-a-ENSG00000096006	-0.000274992882201396	0.000216896442828608	0.33247315569939
eqtl-a-ENSG00000096063	ukb-b-4963	Diagnoses - secondary ICD10: N17.9 Acute renal failure, unspecified || id:ukb-b-4963	ENSG00000096063 || id:eqtl-a-ENSG00000096063	-5.27913295036403e-05	0.000112572999031201	0.685254088352549
eqtl-a-ENSG00000096696	ukb-b-4963	Diagnoses - secondary ICD10: N17.9 Acute renal failure, unspecified || id:ukb-b-4963	ENSG00000096696 || id:eqtl-a-ENSG00000096696	-4.34373007796529e-05	0.000162515405958486	0.833730213578553
eqtl-a-ENSG00000096968	ukb-b-4963	Diagnoses - secondary ICD10: N17.9 Acute renal failure, unspecified || id:ukb-b-4963	ENSG00000096968 || id:eqtl-a-ENSG00000096968	-0.00017776263386043	0.000198803926984539	0.535535253868464
eqtl-a-ENSG00000096996	ukb-b-4963	Diagnoses - secondary ICD10: N17.9 Acute renal failure, unspecified || id:ukb-b-4963	ENSG00000096996 || id:eqtl-a-ENSG00000096996	-0.00020986651334604	0.00011319185423759	0.31489198146226
eqtl-a-ENSG00000099139	ukb-b-4963	Diagnoses - secondary ICD10: N17.9 Acute renal failure, unspecified || id:ukb-b-4963	ENSG00000099139 || id:eqtl-a-ENSG00000099139	0.000119206217305384	0.000126738080619595	0.416312815190015
eqtl-a-ENSG00000099194	ukb-b-4963	Diagnoses - secondary ICD10: N17.9 Acute renal failure, unspecified || id:ukb-b-4963	ENSG00000099194 || id:eqtl-a-ENSG00000099194	-0.000965274919455019	0.000384831406214316	0.24151062104912
eqtl-a-ENSG00000099204	ukb-b-4963	Diagnoses - secondary ICD10: N17.9 Acute renal failure, unspecified || id:ukb-b-4963	ENSG00000099204 || id:eqtl-a-ENSG00000099204	-0.000297574805920158	0.000144981121363981	0.176541904172135
eqtl-a-ENSG00000099290	ukb-b-4963	Diagnoses - secondary ICD10: N17.9 Acute renal failure, unspecified || id:ukb-b-4963	ENSG00000099290 || id:eqtl-a-ENSG00000099290	-9.1153230814698e-05	0.00013775645760918	0.62786062771654
eqtl-a-ENSG00000099785	ukb-b-4963	Diagnoses - secondary ICD10: N17.9 Acute renal failure, unspecified || id:ukb-b-4963	ENSG00000099785 || id:eqtl-a-ENSG00000099785	7.84609208429543e-05	0.000124341791937258	0.641640693225151
eqtl-a-ENSG00000099995	ukb-b-4963	Diagnoses - secondary ICD10: N17.9 Acute renal failure, unspecified || id:ukb-b-4963	ENSG00000099995 || id:eqtl-a-ENSG00000099995	0.000232097592420438	0.00020130142012175	0.454839410501671
eqtl-a-ENSG00000100055	ukb-b-4963	Diagnoses - secondary ICD10: N17.9 Acute renal failure, unspecified || id:ukb-b-4963	ENSG00000100055 || id:eqtl-a-ENSG00000100055	-0.000278994738472715	0.000202647565908676	0.302448051816363
eqtl-a-ENSG00000100079	ukb-b-4963	Diagnoses - secondary ICD10: N17.9 Acute renal failure, unspecified || id:ukb-b-4963	ENSG00000100079 || id:eqtl-a-ENSG00000100079	5.4925283196298e-05	0.000264583237899947	0.86969380196318
eqtl-a-ENSG00000100097	ukb-b-4963	Diagnoses - secondary ICD10: N17.9 Acute renal failure, unspecified || id:ukb-b-4963	ENSG00000100097 || id:eqtl-a-ENSG00000100097	1.49574333473237e-05	0.000135604473694488	0.93006233705672
eqtl-a-ENSG00000100104	ukb-b-4963	Diagnoses - secondary ICD10: N17.9 Acute renal failure, unspecified || id:ukb-b-4963	ENSG00000100104 || id:eqtl-a-ENSG00000100104	0.000214725765615993	0.000390866526770575	0.621009247525532
eqtl-a-ENSG00000100116	ukb-b-4963	Diagnoses - secondary ICD10: N17.9 Acute renal failure, unspecified || id:ukb-b-4963	ENSG00000100116 || id:eqtl-a-ENSG00000100116	-5.96616484187905e-05	0.000672555523702601	0.943673612224912
eqtl-a-ENSG00000100181	ukb-b-4963	Diagnoses - secondary ICD10: N17.9 Acute renal failure, unspecified || id:ukb-b-4963	ENSG00000100181 || id:eqtl-a-ENSG00000100181	1.95727372022172e-05	0.00027987956160619	0.955551816777838
eqtl-a-ENSG00000100225	ukb-b-4963	Diagnoses - secondary ICD10: N17.9 Acute renal failure, unspecified || id:ukb-b-4963	ENSG00000100225 || id:eqtl-a-ENSG00000100225	0.000135320302568614	0.000137442959239714	0.3805827274888
eqtl-a-ENSG00000100243	ukb-b-4963	Diagnoses - secondary ICD10: N17.9 Acute renal failure, unspecified || id:ukb-b-4963	ENSG00000100243 || id:eqtl-a-ENSG00000100243	0.000225466722522513	0.00018340462606999	0.306570328574637
eqtl-a-ENSG00000100284	ukb-b-4963	Diagnoses - secondary ICD10: N17.9 Acute renal failure, unspecified || id:ukb-b-4963	ENSG00000100284 || id:eqtl-a-ENSG00000100284	4.96112580975363e-05	0.000127437143779753	0.763656059231393
eqtl-a-ENSG00000100292	ukb-b-4963	Diagnoses - secondary ICD10: N17.9 Acute renal failure, unspecified || id:ukb-b-4963	ENSG00000100292 || id:eqtl-a-ENSG00000100292	8.5618076506267e-05	0.000460110827586951	0.882876478364963
eqtl-a-ENSG00000100300	ukb-b-4963	Diagnoses - secondary ICD10: N17.9 Acute renal failure, unspecified || id:ukb-b-4963	ENSG00000100300 || id:eqtl-a-ENSG00000100300	6.01838972190952e-05	0.000110775469194088	0.683165916579552
eqtl-a-ENSG00000100311	ukb-b-4963	Diagnoses - secondary ICD10: N17.9 Acute renal failure, unspecified || id:ukb-b-4963	ENSG00000100311 || id:eqtl-a-ENSG00000100311	0.000172106019055845	0.00022326385443725	0.581918578473992
eqtl-a-ENSG00000100321	ukb-b-4963	Diagnoses - secondary ICD10: N17.9 Acute renal failure, unspecified || id:ukb-b-4963	ENSG00000100321 || id:eqtl-a-ENSG00000100321	2.61183425674815e-05	0.000166483788075662	0.900933169508808
eqtl-a-ENSG00000100325	ukb-b-4963	Diagnoses - secondary ICD10: N17.9 Acute renal failure, unspecified || id:ukb-b-4963	ENSG00000100325 || id:eqtl-a-ENSG00000100325	-4.17786464109266e-05	9.10935356785221e-05	0.665742820424436
eqtl-a-ENSG00000100346	ukb-b-4963	Diagnoses - secondary ICD10: N17.9 Acute renal failure, unspecified || id:ukb-b-4963	ENSG00000100346 || id:eqtl-a-ENSG00000100346	0.0316743262623145	0.0297852540235892	0.48043848947037
eqtl-a-ENSG00000100347	ukb-b-4963	Diagnoses - secondary ICD10: N17.9 Acute renal failure, unspecified || id:ukb-b-4963	ENSG00000100347 || id:eqtl-a-ENSG00000100347	-0.00012047826072748	0.000234445931554228	0.697800508548528
eqtl-a-ENSG00000100351	ukb-b-4963	Diagnoses - secondary ICD10: N17.9 Acute renal failure, unspecified || id:ukb-b-4963	ENSG00000100351 || id:eqtl-a-ENSG00000100351	0.000185356188297627	0.000115351219309138	0.206437018853536
eqtl-a-ENSG00000100362	ukb-b-4963	Diagnoses - secondary ICD10: N17.9 Acute renal failure, unspecified || id:ukb-b-4963	ENSG00000100362 || id:eqtl-a-ENSG00000100362	-6.8912156212794e-05	8.01856211961952e-05	0.453307696308289
eqtl-a-ENSG00000100364	ukb-b-4963	Diagnoses - secondary ICD10: N17.9 Acute renal failure, unspecified || id:ukb-b-4963	ENSG00000100364 || id:eqtl-a-ENSG00000100364	-7.91938382038417e-05	0.000317757610889703	0.844504865860464
eqtl-a-ENSG00000100368	ukb-b-4963	Diagnoses - secondary ICD10: N17.9 Acute renal failure, unspecified || id:ukb-b-4963	ENSG00000100368 || id:eqtl-a-ENSG00000100368	-9.38912793558827e-05	0.00017168584022073	0.681407812253865
eqtl-a-ENSG00000100385	ukb-b-4963	Diagnoses - secondary ICD10: N17.9 Acute renal failure, unspecified || id:ukb-b-4963	ENSG00000100385 || id:eqtl-a-ENSG00000100385	-0.000847368957920017	0.000543169299433307	0.179496516258509
eqtl-a-ENSG00000100427	ukb-b-4963	Diagnoses - secondary ICD10: N17.9 Acute renal failure, unspecified || id:ukb-b-4963	ENSG00000100427 || id:eqtl-a-ENSG00000100427	-4.99288769138727e-05	0.000139807231879144	0.78163337404916
eqtl-a-ENSG00000100448	ukb-b-4963	Diagnoses - secondary ICD10: N17.9 Acute renal failure, unspecified || id:ukb-b-4963	ENSG00000100448 || id:eqtl-a-ENSG00000100448	-0.00047298633766115	0.000914142415103671	0.64060184170675
eqtl-a-ENSG00000100450	ukb-b-4963	Diagnoses - secondary ICD10: N17.9 Acute renal failure, unspecified || id:ukb-b-4963	ENSG00000100450 || id:eqtl-a-ENSG00000100450	-0.000115819270885383	0.000159538328926668	0.520370481092998
eqtl-a-ENSG00000100461	ukb-b-4963	Diagnoses - secondary ICD10: N17.9 Acute renal failure, unspecified || id:ukb-b-4963	ENSG00000100461 || id:eqtl-a-ENSG00000100461	-6.21003131910715e-05	0.000174963686529492	0.782872979338197
eqtl-a-ENSG00000100505	ukb-b-4963	Diagnoses - secondary ICD10: N17.9 Acute renal failure, unspecified || id:ukb-b-4963	ENSG00000100505 || id:eqtl-a-ENSG00000100505	-9.69087167192743e-06	0.00011195795065304	0.938908476309916
eqtl-a-ENSG00000100558	ukb-b-4963	Diagnoses - secondary ICD10: N17.9 Acute renal failure, unspecified || id:ukb-b-4963	ENSG00000100558 || id:eqtl-a-ENSG00000100558	0.000132482595931129	9.69477828559944e-05	0.208939991775994
eqtl-a-ENSG00000100601	ukb-b-4963	Diagnoses - secondary ICD10: N17.9 Acute renal failure, unspecified || id:ukb-b-4963	ENSG00000100601 || id:eqtl-a-ENSG00000100601	-7.89249574191446e-06	0.000121546268036044	0.958719630948149
eqtl-a-ENSG00000100605	ukb-b-4963	Diagnoses - secondary ICD10: N17.9 Acute renal failure, unspecified || id:ukb-b-4963	ENSG00000100605 || id:eqtl-a-ENSG00000100605	-0.000329014637446413	0.000463382737409573	0.606935424545031
eqtl-a-ENSG00000100664	ukb-b-4963	Diagnoses - secondary ICD10: N17.9 Acute renal failure, unspecified || id:ukb-b-4963	ENSG00000100664 || id:eqtl-a-ENSG00000100664	3.11508829746084e-05	0.000121502265198475	0.840224150395251
eqtl-a-ENSG00000100721	ukb-b-4963	Diagnoses - secondary ICD10: N17.9 Acute renal failure, unspecified || id:ukb-b-4963	ENSG00000100721 || id:eqtl-a-ENSG00000100721	0.000525998111462854	0.000382528832370633	0.262810911264252
eqtl-a-ENSG00000100906	ukb-b-4963	Diagnoses - secondary ICD10: N17.9 Acute renal failure, unspecified || id:ukb-b-4963	ENSG00000100906 || id:eqtl-a-ENSG00000100906	-0.000297101489661997	0.00033908166994662	0.541948176026775
eqtl-a-ENSG00000100918	ukb-b-4963	Diagnoses - secondary ICD10: N17.9 Acute renal failure, unspecified || id:ukb-b-4963	ENSG00000100918 || id:eqtl-a-ENSG00000100918	0.0001286086907557	0.000174059263991789	0.594889917568107
eqtl-a-ENSG00000100979	ukb-b-4963	Diagnoses - secondary ICD10: N17.9 Acute renal failure, unspecified || id:ukb-b-4963	ENSG00000100979 || id:eqtl-a-ENSG00000100979	6.55452620647313e-05	0.00020384873850786	0.801948792184127
eqtl-a-ENSG00000100985	ukb-b-4963	Diagnoses - secondary ICD10: N17.9 Acute renal failure, unspecified || id:ukb-b-4963	ENSG00000100985 || id:eqtl-a-ENSG00000100985	0.000182015944894934	0.00038857401822225	0.721118401158117
eqtl-a-ENSG00000101160	ukb-b-4963	Diagnoses - secondary ICD10: N17.9 Acute renal failure, unspecified || id:ukb-b-4963	ENSG00000101160 || id:eqtl-a-ENSG00000101160	0.000130430094074362	0.000345062802172679	0.769932638354539
eqtl-a-ENSG00000101162	ukb-b-4963	Diagnoses - secondary ICD10: N17.9 Acute renal failure, unspecified || id:ukb-b-4963	ENSG00000101162 || id:eqtl-a-ENSG00000101162	9.40233392624737e-05	0.000101340310771997	0.406028068199331
eqtl-a-ENSG00000101265	ukb-b-4963	Diagnoses - secondary ICD10: N17.9 Acute renal failure, unspecified || id:ukb-b-4963	ENSG00000101265 || id:eqtl-a-ENSG00000101265	-0.000222127888842907	0.000191394829777421	0.365620088619986
eqtl-a-ENSG00000101335	ukb-b-4963	Diagnoses - secondary ICD10: N17.9 Acute renal failure, unspecified || id:ukb-b-4963	ENSG00000101335 || id:eqtl-a-ENSG00000101335	6.83958505411216e-05	6.35137052450945e-05	0.312938188440622
eqtl-a-ENSG00000101337	ukb-b-4963	Diagnoses - secondary ICD10: N17.9 Acute renal failure, unspecified || id:ukb-b-4963	ENSG00000101337 || id:eqtl-a-ENSG00000101337	5.89868719057442e-05	0.000290915857774953	0.872643868997073
eqtl-a-ENSG00000101425	ukb-b-4963	Diagnoses - secondary ICD10: N17.9 Acute renal failure, unspecified || id:ukb-b-4963	ENSG00000101425 || id:eqtl-a-ENSG00000101425	-0.000110428219081288	0.000140014214745733	0.47440714560975
eqtl-a-ENSG00000101439	ukb-b-4963	Diagnoses - secondary ICD10: N17.9 Acute renal failure, unspecified || id:ukb-b-4963	ENSG00000101439 || id:eqtl-a-ENSG00000101439	0.000219510792095431	0.00103936504592122	0.867494997510392
eqtl-a-ENSG00000101457	ukb-b-4963	Diagnoses - secondary ICD10: N17.9 Acute renal failure, unspecified || id:ukb-b-4963	ENSG00000101457 || id:eqtl-a-ENSG00000101457	-1.45283862536943e-05	0.00015520190044183	0.940579443061576
eqtl-a-ENSG00000101460	ukb-b-4963	Diagnoses - secondary ICD10: N17.9 Acute renal failure, unspecified || id:ukb-b-4963	ENSG00000101460 || id:eqtl-a-ENSG00000101460	0.000315876466120591	0.000185117363553478	0.230061397897225
eqtl-a-ENSG00000101470	ukb-b-4963	Diagnoses - secondary ICD10: N17.9 Acute renal failure, unspecified || id:ukb-b-4963	ENSG00000101470 || id:eqtl-a-ENSG00000101470	0.000209736344446786	0.000179958487068715	0.364024776938751
eqtl-a-ENSG00000101474	ukb-b-4963	Diagnoses - secondary ICD10: N17.9 Acute renal failure, unspecified || id:ukb-b-4963	ENSG00000101474 || id:eqtl-a-ENSG00000101474	-1.33397731501751e-05	0.000113643496252828	0.925612301490554
eqtl-a-ENSG00000101558	ukb-b-4963	Diagnoses - secondary ICD10: N17.9 Acute renal failure, unspecified || id:ukb-b-4963	ENSG00000101558 || id:eqtl-a-ENSG00000101558	-6.83626185901752e-05	0.000150752068892101	0.728964376773599
eqtl-a-ENSG00000101577	ukb-b-4963	Diagnoses - secondary ICD10: N17.9 Acute renal failure, unspecified || id:ukb-b-4963	ENSG00000101577 || id:eqtl-a-ENSG00000101577	-0.00017462127012846	9.84233373553276e-05	0.32674776151328
eqtl-a-ENSG00000101773	ukb-b-4963	Diagnoses - secondary ICD10: N17.9 Acute renal failure, unspecified || id:ukb-b-4963	ENSG00000101773 || id:eqtl-a-ENSG00000101773	-0.000439778724473681	0.000734272746230165	0.610023208312799
eqtl-a-ENSG00000101782	ukb-b-4963	Diagnoses - secondary ICD10: N17.9 Acute renal failure, unspecified || id:ukb-b-4963	ENSG00000101782 || id:eqtl-a-ENSG00000101782	-0.000740511483868255	0.00169951144235507	0.7055576245584
eqtl-a-ENSG00000102145	ukb-b-4963	Diagnoses - secondary ICD10: N17.9 Acute renal failure, unspecified || id:ukb-b-4963	ENSG00000102145 || id:eqtl-a-ENSG00000102145	0.000335449252834824	0.000939104112384184	0.781591154790058
eqtl-a-ENSG00000102445	ukb-b-4963	Diagnoses - secondary ICD10: N17.9 Acute renal failure, unspecified || id:ukb-b-4963	ENSG00000102445 || id:eqtl-a-ENSG00000102445	-0.000314074887627795	0.000285273786013746	0.469431388055115
eqtl-a-ENSG00000102524	ukb-b-4963	Diagnoses - secondary ICD10: N17.9 Acute renal failure, unspecified || id:ukb-b-4963	ENSG00000102524 || id:eqtl-a-ENSG00000102524	-0.000553372308023762	0.000352548140052694	0.257068641632118
eqtl-a-ENSG00000102575	ukb-b-4963	Diagnoses - secondary ICD10: N17.9 Acute renal failure, unspecified || id:ukb-b-4963	ENSG00000102575 || id:eqtl-a-ENSG00000102575	-2.94447866374603e-05	9.07119300739331e-05	0.776292515683312
eqtl-a-ENSG00000102760	ukb-b-4963	Diagnoses - secondary ICD10: N17.9 Acute renal failure, unspecified || id:ukb-b-4963	ENSG00000102760 || id:eqtl-a-ENSG00000102760	-0.000146033786713089	0.000315402034098394	0.723949641649096
eqtl-a-ENSG00000102804	ukb-b-4963	Diagnoses - secondary ICD10: N17.9 Acute renal failure, unspecified || id:ukb-b-4963	ENSG00000102804 || id:eqtl-a-ENSG00000102804	8.57576573148551e-05	0.000103013018912508	0.42928028075677
eqtl-a-ENSG00000102837	ukb-b-4963	Diagnoses - secondary ICD10: N17.9 Acute renal failure, unspecified || id:ukb-b-4963	ENSG00000102837 || id:eqtl-a-ENSG00000102837	6.97262787449874e-06	8.05739020127922e-05	0.934398137581335
eqtl-a-ENSG00000102882	ukb-b-4963	Diagnoses - secondary ICD10: N17.9 Acute renal failure, unspecified || id:ukb-b-4963	ENSG00000102882 || id:eqtl-a-ENSG00000102882	-3.52538991631302e-06	0.000114504914179505	0.980405869870498
eqtl-a-ENSG00000103148	ukb-b-4963	Diagnoses - secondary ICD10: N17.9 Acute renal failure, unspecified || id:ukb-b-4963	ENSG00000103148 || id:eqtl-a-ENSG00000103148	0.000232235550041721	0.000189586340607992	0.307997962513111
eqtl-a-ENSG00000103154	ukb-b-4963	Diagnoses - secondary ICD10: N17.9 Acute renal failure, unspecified || id:ukb-b-4963	ENSG00000103154 || id:eqtl-a-ENSG00000103154	-0.000188278803207368	0.000115250386999406	0.349687690270791
eqtl-a-ENSG00000103184	ukb-b-4963	Diagnoses - secondary ICD10: N17.9 Acute renal failure, unspecified || id:ukb-b-4963	ENSG00000103184 || id:eqtl-a-ENSG00000103184	7.84915295840777e-05	7.99693004024917e-05	0.381908041604062
eqtl-a-ENSG00000103196	ukb-b-4963	Diagnoses - secondary ICD10: N17.9 Acute renal failure, unspecified || id:ukb-b-4963	ENSG00000103196 || id:eqtl-a-ENSG00000103196	-6.56158295651592e-05	0.000100935516594543	0.561984820024144
eqtl-a-ENSG00000103202	ukb-b-4963	Diagnoses - secondary ICD10: N17.9 Acute renal failure, unspecified || id:ukb-b-4963	ENSG00000103202 || id:eqtl-a-ENSG00000103202	-1.89236377671187e-05	0.000105947948853972	0.887478252781337
eqtl-a-ENSG00000103257	ukb-b-4963	Diagnoses - secondary ICD10: N17.9 Acute renal failure, unspecified || id:ukb-b-4963	ENSG00000103257 || id:eqtl-a-ENSG00000103257	-4.94960685278831e-05	0.000155461646542283	0.766126144148807
eqtl-a-ENSG00000103342	ukb-b-4963	Diagnoses - secondary ICD10: N17.9 Acute renal failure, unspecified || id:ukb-b-4963	ENSG00000103342 || id:eqtl-a-ENSG00000103342	-0.000710404833873944	0.000409165690578048	0.332669749812911
eqtl-a-ENSG00000103355	ukb-b-4963	Diagnoses - secondary ICD10: N17.9 Acute renal failure, unspecified || id:ukb-b-4963	ENSG00000103355 || id:eqtl-a-ENSG00000103355	2.52207805352609e-05	0.000313078484295301	0.940867089103679
eqtl-a-ENSG00000103381	ukb-b-4963	Diagnoses - secondary ICD10: N17.9 Acute renal failure, unspecified || id:ukb-b-4963	ENSG00000103381 || id:eqtl-a-ENSG00000103381	2.15617560708319e-05	0.000424739838706187	0.967709958441332
eqtl-a-ENSG00000103472	ukb-b-4963	Diagnoses - secondary ICD10: N17.9 Acute renal failure, unspecified || id:ukb-b-4963	ENSG00000103472 || id:eqtl-a-ENSG00000103472	0.000125160411637963	0.000138423362469639	0.532006300980455
eqtl-a-ENSG00000103549	ukb-b-4963	Diagnoses - secondary ICD10: N17.9 Acute renal failure, unspecified || id:ukb-b-4963	ENSG00000103549 || id:eqtl-a-ENSG00000103549	-3.04004502240272e-05	0.000196744916440566	0.902403211567343
eqtl-a-ENSG00000103740	ukb-b-4963	Diagnoses - secondary ICD10: N17.9 Acute renal failure, unspecified || id:ukb-b-4963	ENSG00000103740 || id:eqtl-a-ENSG00000103740	6.07892870938186e-05	0.000109615604824094	0.634927153413047
eqtl-a-ENSG00000103769	ukb-b-4963	Diagnoses - secondary ICD10: N17.9 Acute renal failure, unspecified || id:ukb-b-4963	ENSG00000103769 || id:eqtl-a-ENSG00000103769	-3.02590403270045e-05	0.000467470804081908	0.958849479531324
eqtl-a-ENSG00000103811	ukb-b-4963	Diagnoses - secondary ICD10: N17.9 Acute renal failure, unspecified || id:ukb-b-4963	ENSG00000103811 || id:eqtl-a-ENSG00000103811	-0.000124872563991989	0.000121896933193984	0.492323793596813
eqtl-a-ENSG00000103876	ukb-b-4963	Diagnoses - secondary ICD10: N17.9 Acute renal failure, unspecified || id:ukb-b-4963	ENSG00000103876 || id:eqtl-a-ENSG00000103876	-0.000186392404542917	0.000202108504120102	0.525739263851988
eqtl-a-ENSG00000103942	ukb-b-4963	Diagnoses - secondary ICD10: N17.9 Acute renal failure, unspecified || id:ukb-b-4963	ENSG00000103942 || id:eqtl-a-ENSG00000103942	9.94641010611964e-05	8.80851988117369e-05	0.376043192113046
eqtl-a-ENSG00000104043	ukb-b-4963	Diagnoses - secondary ICD10: N17.9 Acute renal failure, unspecified || id:ukb-b-4963	ENSG00000104043 || id:eqtl-a-ENSG00000104043	-0.000284864107686079	0.000121618950831978	0.256882400696418
eqtl-a-ENSG00000104081	ukb-b-4963	Diagnoses - secondary ICD10: N17.9 Acute renal failure, unspecified || id:ukb-b-4963	ENSG00000104081 || id:eqtl-a-ENSG00000104081	-0.000103901097766249	0.00047622735925355	0.863248164930595
eqtl-a-ENSG00000104093	ukb-b-4963	Diagnoses - secondary ICD10: N17.9 Acute renal failure, unspecified || id:ukb-b-4963	ENSG00000104093 || id:eqtl-a-ENSG00000104093	0.000652321118936873	0.000418180470953933	0.36291695017464
eqtl-a-ENSG00000104267	ukb-b-4963	Diagnoses - secondary ICD10: N17.9 Acute renal failure, unspecified || id:ukb-b-4963	ENSG00000104267 || id:eqtl-a-ENSG00000104267	3.38707355693458e-05	6.72258670479454e-05	0.635786585838999
eqtl-a-ENSG00000104419	ukb-b-4963	Diagnoses - secondary ICD10: N17.9 Acute renal failure, unspecified || id:ukb-b-4963	ENSG00000104419 || id:eqtl-a-ENSG00000104419	1.41067788933808e-05	0.000239610638464684	0.96256301496508
eqtl-a-ENSG00000104490	ukb-b-4963	Diagnoses - secondary ICD10: N17.9 Acute renal failure, unspecified || id:ukb-b-4963	ENSG00000104490 || id:eqtl-a-ENSG00000104490	0.00104234618482627	0.000650731045671057	0.250360358945981
eqtl-a-ENSG00000104522	ukb-b-4963	Diagnoses - secondary ICD10: N17.9 Acute renal failure, unspecified || id:ukb-b-4963	ENSG00000104522 || id:eqtl-a-ENSG00000104522	3.45514084769014e-06	0.000116199987199757	0.978146356539708
eqtl-a-ENSG00000104687	ukb-b-4963	Diagnoses - secondary ICD10: N17.9 Acute renal failure, unspecified || id:ukb-b-4963	ENSG00000104687 || id:eqtl-a-ENSG00000104687	9.83028263006595e-06	0.00011928025938405	0.947652349034417
eqtl-a-ENSG00000104728	ukb-b-4963	Diagnoses - secondary ICD10: N17.9 Acute renal failure, unspecified || id:ukb-b-4963	ENSG00000104728 || id:eqtl-a-ENSG00000104728	-0.000214966896556736	0.000100000170035498	0.164575792369643
eqtl-a-ENSG00000104731	ukb-b-4963	Diagnoses - secondary ICD10: N17.9 Acute renal failure, unspecified || id:ukb-b-4963	ENSG00000104731 || id:eqtl-a-ENSG00000104731	-0.000270567960475836	0.000180076270151863	0.37384128915377
eqtl-a-ENSG00000104856	ukb-b-4963	Diagnoses - secondary ICD10: N17.9 Acute renal failure, unspecified || id:ukb-b-4963	ENSG00000104856 || id:eqtl-a-ENSG00000104856	-0.00022283748514969	0.000385321308913584	0.621493808789896
eqtl-a-ENSG00000104892	ukb-b-4963	Diagnoses - secondary ICD10: N17.9 Acute renal failure, unspecified || id:ukb-b-4963	ENSG00000104892 || id:eqtl-a-ENSG00000104892	-0.000329081695001224	0.000161053825396348	0.133621452059786
eqtl-a-ENSG00000104903	ukb-b-4963	Diagnoses - secondary ICD10: N17.9 Acute renal failure, unspecified || id:ukb-b-4963	ENSG00000104903 || id:eqtl-a-ENSG00000104903	4.87042523841678e-05	0.000394314012609328	0.912991931799328
eqtl-a-ENSG00000104921	ukb-b-4963	Diagnoses - secondary ICD10: N17.9 Acute renal failure, unspecified || id:ukb-b-4963	ENSG00000104921 || id:eqtl-a-ENSG00000104921	-8.20001931118016e-05	8.28879684224476e-05	0.395454752928127
eqtl-a-ENSG00000104973	ukb-b-4963	Diagnoses - secondary ICD10: N17.9 Acute renal failure, unspecified || id:ukb-b-4963	ENSG00000104973 || id:eqtl-a-ENSG00000104973	-0.000186708216294265	0.000390716436458711	0.71620750400444
eqtl-a-ENSG00000105223	ukb-b-4963	Diagnoses - secondary ICD10: N17.9 Acute renal failure, unspecified || id:ukb-b-4963	ENSG00000105223 || id:eqtl-a-ENSG00000105223	1.00539333687885e-05	0.00010646929356265	0.933376012307253
eqtl-a-ENSG00000105251	ukb-b-4963	Diagnoses - secondary ICD10: N17.9 Acute renal failure, unspecified || id:ukb-b-4963	ENSG00000105251 || id:eqtl-a-ENSG00000105251	-2.43148808042538e-05	0.000158970127913891	0.903376248300857
eqtl-a-ENSG00000105281	ukb-b-4963	Diagnoses - secondary ICD10: N17.9 Acute renal failure, unspecified || id:ukb-b-4963	ENSG00000105281 || id:eqtl-a-ENSG00000105281	0.00020490057246722	0.00014811582711692	0.260518813798014
eqtl-a-ENSG00000105339	ukb-b-4963	Diagnoses - secondary ICD10: N17.9 Acute renal failure, unspecified || id:ukb-b-4963	ENSG00000105339 || id:eqtl-a-ENSG00000105339	-4.1283688947028e-05	0.000101801209358377	0.724354360934705
eqtl-a-ENSG00000105369	ukb-b-4963	Diagnoses - secondary ICD10: N17.9 Acute renal failure, unspecified || id:ukb-b-4963	ENSG00000105369 || id:eqtl-a-ENSG00000105369	-7.92014420835141e-05	0.000306460464894962	0.820232837571445
eqtl-a-ENSG00000105374	ukb-b-4963	Diagnoses - secondary ICD10: N17.9 Acute renal failure, unspecified || id:ukb-b-4963	ENSG00000105374 || id:eqtl-a-ENSG00000105374	-7.27517314889895e-05	0.000134234581306684	0.683815920248358
eqtl-a-ENSG00000105383	ukb-b-4963	Diagnoses - secondary ICD10: N17.9 Acute renal failure, unspecified || id:ukb-b-4963	ENSG00000105383 || id:eqtl-a-ENSG00000105383	6.17994806967592e-05	0.000112909407487929	0.681183189022607
eqtl-a-ENSG00000105397	ukb-b-4963	Diagnoses - secondary ICD10: N17.9 Acute renal failure, unspecified || id:ukb-b-4963	ENSG00000105397 || id:eqtl-a-ENSG00000105397	6.0521167179172e-05	0.000107957054147045	0.67472034661048
eqtl-a-ENSG00000105497	ukb-b-4963	Diagnoses - secondary ICD10: N17.9 Acute renal failure, unspecified || id:ukb-b-4963	ENSG00000105497 || id:eqtl-a-ENSG00000105497	6.66736215142612e-05	0.000120501948376198	0.67826981526005
eqtl-a-ENSG00000105501	ukb-b-4963	Diagnoses - secondary ICD10: N17.9 Acute renal failure, unspecified || id:ukb-b-4963	ENSG00000105501 || id:eqtl-a-ENSG00000105501	-0.000229640087381277	0.000114264995954866	0.182187759645885
eqtl-a-ENSG00000105507	ukb-b-4963	Diagnoses - secondary ICD10: N17.9 Acute renal failure, unspecified || id:ukb-b-4963	ENSG00000105507 || id:eqtl-a-ENSG00000105507	-4.51619612576316e-05	8.63356168082296e-05	0.628544988824669
eqtl-a-ENSG00000105610	ukb-b-4963	Diagnoses - secondary ICD10: N17.9 Acute renal failure, unspecified || id:ukb-b-4963	ENSG00000105610 || id:eqtl-a-ENSG00000105610	-8.7761235799863e-05	0.000188850087473885	0.673786731385253
eqtl-a-ENSG00000105612	ukb-b-4963	Diagnoses - secondary ICD10: N17.9 Acute renal failure, unspecified || id:ukb-b-4963	ENSG00000105612 || id:eqtl-a-ENSG00000105612	-2.2273163204965e-05	0.00010065986858348	0.83571764258911
eqtl-a-ENSG00000105656	ukb-b-4963	Diagnoses - secondary ICD10: N17.9 Acute renal failure, unspecified || id:ukb-b-4963	ENSG00000105656 || id:eqtl-a-ENSG00000105656	5.5557020754734e-06	0.00012015576880858	0.970585244842614
eqtl-a-ENSG00000105701	ukb-b-4963	Diagnoses - secondary ICD10: N17.9 Acute renal failure, unspecified || id:ukb-b-4963	ENSG00000105701 || id:eqtl-a-ENSG00000105701	1.87459410589805e-05	0.000211240959704617	0.943652705687965
eqtl-a-ENSG00000105835	ukb-b-4963	Diagnoses - secondary ICD10: N17.9 Acute renal failure, unspecified || id:ukb-b-4963	ENSG00000105835 || id:eqtl-a-ENSG00000105835	0.000279332480772007	0.000243051452444115	0.369333165273855
eqtl-a-ENSG00000105928	ukb-b-4963	Diagnoses - secondary ICD10: N17.9 Acute renal failure, unspecified || id:ukb-b-4963	ENSG00000105928 || id:eqtl-a-ENSG00000105928	-0.000145327023584356	0.000113253313827891	0.421436418604461
eqtl-a-ENSG00000105971	ukb-b-4963	Diagnoses - secondary ICD10: N17.9 Acute renal failure, unspecified || id:ukb-b-4963	ENSG00000105971 || id:eqtl-a-ENSG00000105971	-2.28687731672491e-05	0.000494986978067052	0.970608584698119
eqtl-a-ENSG00000106034	ukb-b-4963	Diagnoses - secondary ICD10: N17.9 Acute renal failure, unspecified || id:ukb-b-4963	ENSG00000106034 || id:eqtl-a-ENSG00000106034	5.25561461681634e-05	0.000111289235218416	0.719122873093415
eqtl-a-ENSG00000106066	ukb-b-4963	Diagnoses - secondary ICD10: N17.9 Acute renal failure, unspecified || id:ukb-b-4963	ENSG00000106066 || id:eqtl-a-ENSG00000106066	0.00010947597844203	0.000125503706149105	0.475026523761824
eqtl-a-ENSG00000106069	ukb-b-4963	Diagnoses - secondary ICD10: N17.9 Acute renal failure, unspecified || id:ukb-b-4963	ENSG00000106069 || id:eqtl-a-ENSG00000106069	-0.000562471915590908	0.000248752723675228	0.26508188325216
eqtl-a-ENSG00000106261	ukb-b-4963	Diagnoses - secondary ICD10: N17.9 Acute renal failure, unspecified || id:ukb-b-4963	ENSG00000106261 || id:eqtl-a-ENSG00000106261	0.000209214809346946	0.000120734975321307	0.333207226061291
eqtl-a-ENSG00000106263	ukb-b-4963	Diagnoses - secondary ICD10: N17.9 Acute renal failure, unspecified || id:ukb-b-4963	ENSG00000106263 || id:eqtl-a-ENSG00000106263	-0.000277484995075422	0.000173003849843887	0.249927093628703
eqtl-a-ENSG00000106537	ukb-b-4963	Diagnoses - secondary ICD10: N17.9 Acute renal failure, unspecified || id:ukb-b-4963	ENSG00000106537 || id:eqtl-a-ENSG00000106537	6.04705326562036e-05	0.000190282322154158	0.763484761728302
eqtl-a-ENSG00000106546	ukb-b-4963	Diagnoses - secondary ICD10: N17.9 Acute renal failure, unspecified || id:ukb-b-4963	ENSG00000106546 || id:eqtl-a-ENSG00000106546	0.000167438879085594	0.000263755653998518	0.639906315505741
eqtl-a-ENSG00000106733	ukb-b-4963	Diagnoses - secondary ICD10: N17.9 Acute renal failure, unspecified || id:ukb-b-4963	ENSG00000106733 || id:eqtl-a-ENSG00000106733	0.000194133962429088	0.000144984517536235	0.408370831695709
eqtl-a-ENSG00000106804	ukb-b-4963	Diagnoses - secondary ICD10: N17.9 Acute renal failure, unspecified || id:ukb-b-4963	ENSG00000106804 || id:eqtl-a-ENSG00000106804	-0.000118442272578747	0.000186740360302634	0.590780798789972
eqtl-a-ENSG00000106868	ukb-b-4963	Diagnoses - secondary ICD10: N17.9 Acute renal failure, unspecified || id:ukb-b-4963	ENSG00000106868 || id:eqtl-a-ENSG00000106868	-0.000106027874824101	0.000144625498476231	0.597267822754061
eqtl-a-ENSG00000106992	ukb-b-4963	Diagnoses - secondary ICD10: N17.9 Acute renal failure, unspecified || id:ukb-b-4963	ENSG00000106992 || id:eqtl-a-ENSG00000106992	0.00289924306401658	0.00328677494125329	0.53982989843416
eqtl-a-ENSG00000107317	ukb-b-4963	Diagnoses - secondary ICD10: N17.9 Acute renal failure, unspecified || id:ukb-b-4963	ENSG00000107317 || id:eqtl-a-ENSG00000107317	-0.000121168329232694	0.000219422698534707	0.678798853861136
eqtl-a-ENSG00000107372	ukb-b-4963	Diagnoses - secondary ICD10: N17.9 Acute renal failure, unspecified || id:ukb-b-4963	ENSG00000107372 || id:eqtl-a-ENSG00000107372	0.000109075661380261	0.000213059043854895	0.659613259880648
eqtl-a-ENSG00000107438	ukb-b-4963	Diagnoses - secondary ICD10: N17.9 Acute renal failure, unspecified || id:ukb-b-4963	ENSG00000107438 || id:eqtl-a-ENSG00000107438	-1.3125690690827e-05	0.000173914198418534	0.952043808136622
eqtl-a-ENSG00000107521	ukb-b-4963	Diagnoses - secondary ICD10: N17.9 Acute renal failure, unspecified || id:ukb-b-4963	ENSG00000107521 || id:eqtl-a-ENSG00000107521	-4.01910955361413e-05	8.11781903965074e-05	0.635692248410468
eqtl-a-ENSG00000107537	ukb-b-4963	Diagnoses - secondary ICD10: N17.9 Acute renal failure, unspecified || id:ukb-b-4963	ENSG00000107537 || id:eqtl-a-ENSG00000107537	6.13469123024042e-05	0.000166265015376825	0.774971320433643
eqtl-a-ENSG00000107551	ukb-b-4963	Diagnoses - secondary ICD10: N17.9 Acute renal failure, unspecified || id:ukb-b-4963	ENSG00000107551 || id:eqtl-a-ENSG00000107551	-0.00129503294679234	0.00187597479219941	0.615352198528845
eqtl-a-ENSG00000107736	ukb-b-4963	Diagnoses - secondary ICD10: N17.9 Acute renal failure, unspecified || id:ukb-b-4963	ENSG00000107736 || id:eqtl-a-ENSG00000107736	1.96901810925963e-05	0.000118184603990606	0.883001359160049
eqtl-a-ENSG00000107745	ukb-b-4963	Diagnoses - secondary ICD10: N17.9 Acute renal failure, unspecified || id:ukb-b-4963	ENSG00000107745 || id:eqtl-a-ENSG00000107745	9.69411120718513e-05	0.000150778579591481	0.636239338953406
eqtl-a-ENSG00000107771	ukb-b-4963	Diagnoses - secondary ICD10: N17.9 Acute renal failure, unspecified || id:ukb-b-4963	ENSG00000107771 || id:eqtl-a-ENSG00000107771	0.00011850201786231	0.000180782333277926	0.630614848165537
eqtl-a-ENSG00000107798	ukb-b-4963	Diagnoses - secondary ICD10: N17.9 Acute renal failure, unspecified || id:ukb-b-4963	ENSG00000107798 || id:eqtl-a-ENSG00000107798	-7.781504302243e-05	9.6833717358777e-05	0.4804069374408
eqtl-a-ENSG00000107902	ukb-b-4963	Diagnoses - secondary ICD10: N17.9 Acute renal failure, unspecified || id:ukb-b-4963	ENSG00000107902 || id:eqtl-a-ENSG00000107902	0.000173682288883987	0.000100225245143869	0.333195117231357
eqtl-a-ENSG00000107957	ukb-b-4963	Diagnoses - secondary ICD10: N17.9 Acute renal failure, unspecified || id:ukb-b-4963	ENSG00000107957 || id:eqtl-a-ENSG00000107957	-6.09260928834381e-05	0.000125828030720666	0.66139151044471
eqtl-a-ENSG00000108039	ukb-b-4963	Diagnoses - secondary ICD10: N17.9 Acute renal failure, unspecified || id:ukb-b-4963	ENSG00000108039 || id:eqtl-a-ENSG00000108039	7.90965340927528e-05	9.83842493493366e-05	0.505793191295917
eqtl-a-ENSG00000108107	ukb-b-4963	Diagnoses - secondary ICD10: N17.9 Acute renal failure, unspecified || id:ukb-b-4963	ENSG00000108107 || id:eqtl-a-ENSG00000108107	5.64989544876579e-05	0.000128334252473947	0.735984231613726
eqtl-a-ENSG00000108175	ukb-b-4963	Diagnoses - secondary ICD10: N17.9 Acute renal failure, unspecified || id:ukb-b-4963	ENSG00000108175 || id:eqtl-a-ENSG00000108175	6.98197989425391e-05	0.000200644348482806	0.786813698678581
eqtl-a-ENSG00000108179	ukb-b-4963	Diagnoses - secondary ICD10: N17.9 Acute renal failure, unspecified || id:ukb-b-4963	ENSG00000108179 || id:eqtl-a-ENSG00000108179	0.00030004961879014	0.000245827254819956	0.436970826984203
eqtl-a-ENSG00000108244	ukb-b-4963	Diagnoses - secondary ICD10: N17.9 Acute renal failure, unspecified || id:ukb-b-4963	ENSG00000108244 || id:eqtl-a-ENSG00000108244	-0.000104332169058135	9.93556843427115e-05	0.370805372569538
eqtl-a-ENSG00000108309	ukb-b-4963	Diagnoses - secondary ICD10: N17.9 Acute renal failure, unspecified || id:ukb-b-4963	ENSG00000108309 || id:eqtl-a-ENSG00000108309	-1.11471229168015e-05	7.28525299288578e-05	0.882708127425011
eqtl-a-ENSG00000108384	ukb-b-4963	Diagnoses - secondary ICD10: N17.9 Acute renal failure, unspecified || id:ukb-b-4963	ENSG00000108384 || id:eqtl-a-ENSG00000108384	-0.000270450943756358	0.000115947433571561	0.144892954508737
eqtl-a-ENSG00000108387	ukb-b-4963	Diagnoses - secondary ICD10: N17.9 Acute renal failure, unspecified || id:ukb-b-4963	ENSG00000108387 || id:eqtl-a-ENSG00000108387	-0.000104076824863863	0.000107220162603541	0.403303104984724
eqtl-a-ENSG00000108405	ukb-b-4963	Diagnoses - secondary ICD10: N17.9 Acute renal failure, unspecified || id:ukb-b-4963	ENSG00000108405 || id:eqtl-a-ENSG00000108405	-1.35678913915734e-05	0.000100817997848238	0.914836619620348
eqtl-a-ENSG00000108582	ukb-b-4963	Diagnoses - secondary ICD10: N17.9 Acute renal failure, unspecified || id:ukb-b-4963	ENSG00000108582 || id:eqtl-a-ENSG00000108582	-0.000115953859019171	0.000131928576516033	0.540970136234318
eqtl-a-ENSG00000108839	ukb-b-4963	Diagnoses - secondary ICD10: N17.9 Acute renal failure, unspecified || id:ukb-b-4963	ENSG00000108839 || id:eqtl-a-ENSG00000108839	6.9383945946647e-05	6.76002741397459e-05	0.344297154969429
eqtl-a-ENSG00000108846	ukb-b-4963	Diagnoses - secondary ICD10: N17.9 Acute renal failure, unspecified || id:ukb-b-4963	ENSG00000108846 || id:eqtl-a-ENSG00000108846	3.30369619957871e-05	4.78712549116342e-05	0.503247140984278
eqtl-a-ENSG00000108960	ukb-b-4963	Diagnoses - secondary ICD10: N17.9 Acute renal failure, unspecified || id:ukb-b-4963	ENSG00000108960 || id:eqtl-a-ENSG00000108960	0.000157004479098878	9.26599490377731e-05	0.134012122559137
eqtl-a-ENSG00000109107	ukb-b-4963	Diagnoses - secondary ICD10: N17.9 Acute renal failure, unspecified || id:ukb-b-4963	ENSG00000109107 || id:eqtl-a-ENSG00000109107	-1.31570094887597e-05	9.88044068484722e-05	0.906254784001861
eqtl-a-ENSG00000109272	ukb-b-4963	Diagnoses - secondary ICD10: N17.9 Acute renal failure, unspecified || id:ukb-b-4963	ENSG00000109272 || id:eqtl-a-ENSG00000109272	5.91148901606914e-05	9.84972426539089e-05	0.574556776413889
eqtl-a-ENSG00000109572	ukb-b-4963	Diagnoses - secondary ICD10: N17.9 Acute renal failure, unspecified || id:ukb-b-4963	ENSG00000109572 || id:eqtl-a-ENSG00000109572	-4.6089607714798e-05	0.000303308576043893	0.903996137082828
eqtl-a-ENSG00000109667	ukb-b-4963	Diagnoses - secondary ICD10: N17.9 Acute renal failure, unspecified || id:ukb-b-4963	ENSG00000109667 || id:eqtl-a-ENSG00000109667	-5.9096377076838e-05	0.000101307224035188	0.61868296528372
eqtl-a-ENSG00000109689	ukb-b-4963	Diagnoses - secondary ICD10: N17.9 Acute renal failure, unspecified || id:ukb-b-4963	ENSG00000109689 || id:eqtl-a-ENSG00000109689	-5.07910870559623e-05	0.000109267828514275	0.722994763744431
eqtl-a-ENSG00000109756	ukb-b-4963	Diagnoses - secondary ICD10: N17.9 Acute renal failure, unspecified || id:ukb-b-4963	ENSG00000109756 || id:eqtl-a-ENSG00000109756	-1.42558653853498e-05	0.000136123513573718	0.933570604940461
eqtl-a-ENSG00000109790	ukb-b-4963	Diagnoses - secondary ICD10: N17.9 Acute renal failure, unspecified || id:ukb-b-4963	ENSG00000109790 || id:eqtl-a-ENSG00000109790	-8.01369983258916e-05	7.41768695432883e-05	0.340774457364725
eqtl-a-ENSG00000110074	ukb-b-4963	Diagnoses - secondary ICD10: N17.9 Acute renal failure, unspecified || id:ukb-b-4963	ENSG00000110074 || id:eqtl-a-ENSG00000110074	0.000149575716168266	0.0001102650045061	0.404412115111588
eqtl-a-ENSG00000110077	ukb-b-4963	Diagnoses - secondary ICD10: N17.9 Acute renal failure, unspecified || id:ukb-b-4963	ENSG00000110077 || id:eqtl-a-ENSG00000110077	0.000103575031072961	9.39279936508209e-05	0.350674269734553
eqtl-a-ENSG00000110079	ukb-b-4963	Diagnoses - secondary ICD10: N17.9 Acute renal failure, unspecified || id:ukb-b-4963	ENSG00000110079 || id:eqtl-a-ENSG00000110079	0.000160155399340692	0.000109021036989993	0.279579354700758
eqtl-a-ENSG00000110315	ukb-b-4963	Diagnoses - secondary ICD10: N17.9 Acute renal failure, unspecified || id:ukb-b-4963	ENSG00000110315 || id:eqtl-a-ENSG00000110315	-0.000130964519440806	0.000115758275734378	0.460812840006648
eqtl-a-ENSG00000110777	ukb-b-4963	Diagnoses - secondary ICD10: N17.9 Acute renal failure, unspecified || id:ukb-b-4963	ENSG00000110777 || id:eqtl-a-ENSG00000110777	-0.000801728258850619	0.00152764426572915	0.652084884155584
eqtl-a-ENSG00000110799	ukb-b-4963	Diagnoses - secondary ICD10: N17.9 Acute renal failure, unspecified || id:ukb-b-4963	ENSG00000110799 || id:eqtl-a-ENSG00000110799	-0.000122561761616436	7.54893364687468e-05	0.179791280837183
eqtl-a-ENSG00000110931	ukb-b-4963	Diagnoses - secondary ICD10: N17.9 Acute renal failure, unspecified || id:ukb-b-4963	ENSG00000110931 || id:eqtl-a-ENSG00000110931	-3.31010857063632e-05	8.64646381702923e-05	0.721321066884969
eqtl-a-ENSG00000111144	ukb-b-4963	Diagnoses - secondary ICD10: N17.9 Acute renal failure, unspecified || id:ukb-b-4963	ENSG00000111144 || id:eqtl-a-ENSG00000111144	9.861689115614e-05	0.000284013903249238	0.76155630070079
eqtl-a-ENSG00000111261	ukb-b-4963	Diagnoses - secondary ICD10: N17.9 Acute renal failure, unspecified || id:ukb-b-4963	ENSG00000111261 || id:eqtl-a-ENSG00000111261	-0.000661920821259523	0.00108676146104906	0.651726553328767
eqtl-a-ENSG00000111275	ukb-b-4963	Diagnoses - secondary ICD10: N17.9 Acute renal failure, unspecified || id:ukb-b-4963	ENSG00000111275 || id:eqtl-a-ENSG00000111275	-7.36970297404222e-05	0.000143627763482125	0.658931088371528
eqtl-a-ENSG00000111319	ukb-b-4963	Diagnoses - secondary ICD10: N17.9 Acute renal failure, unspecified || id:ukb-b-4963	ENSG00000111319 || id:eqtl-a-ENSG00000111319	-0.000110442627834822	0.000251199745415375	0.736297779524798
eqtl-a-ENSG00000111321	ukb-b-4963	Diagnoses - secondary ICD10: N17.9 Acute renal failure, unspecified || id:ukb-b-4963	ENSG00000111321 || id:eqtl-a-ENSG00000111321	2.58022419362955e-06	9.14543574570315e-05	0.980054191895419
eqtl-a-ENSG00000111331	ukb-b-4963	Diagnoses - secondary ICD10: N17.9 Acute renal failure, unspecified || id:ukb-b-4963	ENSG00000111331 || id:eqtl-a-ENSG00000111331	-1.91337004060392e-05	7.35775126536223e-05	0.803520285345211
eqtl-a-ENSG00000111335	ukb-b-4963	Diagnoses - secondary ICD10: N17.9 Acute renal failure, unspecified || id:ukb-b-4963	ENSG00000111335 || id:eqtl-a-ENSG00000111335	-5.11870112070168e-05	0.000148723053218343	0.753425912241372
eqtl-a-ENSG00000111348	ukb-b-4963	Diagnoses - secondary ICD10: N17.9 Acute renal failure, unspecified || id:ukb-b-4963	ENSG00000111348 || id:eqtl-a-ENSG00000111348	-3.67674064304004e-05	0.000194791363491005	0.881233562948098
eqtl-a-ENSG00000111450	ukb-b-4963	Diagnoses - secondary ICD10: N17.9 Acute renal failure, unspecified || id:ukb-b-4963	ENSG00000111450 || id:eqtl-a-ENSG00000111450	1.44356520425983e-05	0.000144683370806549	0.936691361480789
eqtl-a-ENSG00000111490	ukb-b-4963	Diagnoses - secondary ICD10: N17.9 Acute renal failure, unspecified || id:ukb-b-4963	ENSG00000111490 || id:eqtl-a-ENSG00000111490	-9.94738108190987e-05	0.000113850410490225	0.542839059242337
eqtl-a-ENSG00000111644	ukb-b-4963	Diagnoses - secondary ICD10: N17.9 Acute renal failure, unspecified || id:ukb-b-4963	ENSG00000111644 || id:eqtl-a-ENSG00000111644	-0.000114319971692582	0.000205846007148628	0.602574453022897
eqtl-a-ENSG00000111666	ukb-b-4963	Diagnoses - secondary ICD10: N17.9 Acute renal failure, unspecified || id:ukb-b-4963	ENSG00000111666 || id:eqtl-a-ENSG00000111666	-0.00021422138498247	0.000143613374787512	0.375975351239641
eqtl-a-ENSG00000111674	ukb-b-4963	Diagnoses - secondary ICD10: N17.9 Acute renal failure, unspecified || id:ukb-b-4963	ENSG00000111674 || id:eqtl-a-ENSG00000111674	-0.00117379906971894	0.0035222662536435	0.795214358191051
eqtl-a-ENSG00000111678	ukb-b-4963	Diagnoses - secondary ICD10: N17.9 Acute renal failure, unspecified || id:ukb-b-4963	ENSG00000111678 || id:eqtl-a-ENSG00000111678	0.00105528972496381	0.00147357587717733	0.604355048711927
eqtl-a-ENSG00000111729	ukb-b-4963	Diagnoses - secondary ICD10: N17.9 Acute renal failure, unspecified || id:ukb-b-4963	ENSG00000111729 || id:eqtl-a-ENSG00000111729	0.000180544076587485	0.000128575061335021	0.39396327321491
eqtl-a-ENSG00000111796	ukb-b-4963	Diagnoses - secondary ICD10: N17.9 Acute renal failure, unspecified || id:ukb-b-4963	ENSG00000111796 || id:eqtl-a-ENSG00000111796	-0.00010398841976047	0.000143975205221442	0.510099458891294
eqtl-a-ENSG00000111801	ukb-b-4963	Diagnoses - secondary ICD10: N17.9 Acute renal failure, unspecified || id:ukb-b-4963	ENSG00000111801 || id:eqtl-a-ENSG00000111801	-0.000219239705152282	0.00035004988422281	0.643785323369368
eqtl-a-ENSG00000111802	ukb-b-4963	Diagnoses - secondary ICD10: N17.9 Acute renal failure, unspecified || id:ukb-b-4963	ENSG00000111802 || id:eqtl-a-ENSG00000111802	6.08124063670488e-05	0.000140531268493959	0.707403384317611
eqtl-a-ENSG00000111817	ukb-b-4963	Diagnoses - secondary ICD10: N17.9 Acute renal failure, unspecified || id:ukb-b-4963	ENSG00000111817 || id:eqtl-a-ENSG00000111817	-1.39588966954996e-05	9.45935743815201e-05	0.896217785332689
eqtl-a-ENSG00000111837	ukb-b-4963	Diagnoses - secondary ICD10: N17.9 Acute renal failure, unspecified || id:ukb-b-4963	ENSG00000111837 || id:eqtl-a-ENSG00000111837	1.80999412250127e-05	7.16416341541641e-05	0.80897477489021
eqtl-a-ENSG00000111913	ukb-b-4963	Diagnoses - secondary ICD10: N17.9 Acute renal failure, unspecified || id:ukb-b-4963	ENSG00000111913 || id:eqtl-a-ENSG00000111913	-0.000104093046797123	0.000129026478502812	0.567832159773215
eqtl-a-ENSG00000112053	ukb-b-4963	Diagnoses - secondary ICD10: N17.9 Acute renal failure, unspecified || id:ukb-b-4963	ENSG00000112053 || id:eqtl-a-ENSG00000112053	1.7910070806709e-05	8.2638417434224e-05	0.839025141998816
eqtl-a-ENSG00000112137	ukb-b-4963	Diagnoses - secondary ICD10: N17.9 Acute renal failure, unspecified || id:ukb-b-4963	ENSG00000112137 || id:eqtl-a-ENSG00000112137	5.567589734499e-05	0.000223150442315061	0.844341730906763
eqtl-a-ENSG00000112146	ukb-b-4963	Diagnoses - secondary ICD10: N17.9 Acute renal failure, unspecified || id:ukb-b-4963	ENSG00000112146 || id:eqtl-a-ENSG00000112146	-0.000179723691614024	0.000159836888846521	0.311899031052123
eqtl-a-ENSG00000112182	ukb-b-4963	Diagnoses - secondary ICD10: N17.9 Acute renal failure, unspecified || id:ukb-b-4963	ENSG00000112182 || id:eqtl-a-ENSG00000112182	0.00163477608081741	0.00240389863224343	0.619802894013465
eqtl-a-ENSG00000112299	ukb-b-4963	Diagnoses - secondary ICD10: N17.9 Acute renal failure, unspecified || id:ukb-b-4963	ENSG00000112299 || id:eqtl-a-ENSG00000112299	0.000101196154951882	0.000121217767113718	0.55715420550033
eqtl-a-ENSG00000112486	ukb-b-4963	Diagnoses - secondary ICD10: N17.9 Acute renal failure, unspecified || id:ukb-b-4963	ENSG00000112486 || id:eqtl-a-ENSG00000112486	-1.87417734897704e-06	8.64157300690314e-05	0.983735654543602
eqtl-a-ENSG00000112679	ukb-b-4963	Diagnoses - secondary ICD10: N17.9 Acute renal failure, unspecified || id:ukb-b-4963	ENSG00000112679 || id:eqtl-a-ENSG00000112679	-0.000154513548249432	0.00119753832059237	0.91831083103115
eqtl-a-ENSG00000112977	ukb-b-4963	Diagnoses - secondary ICD10: N17.9 Acute renal failure, unspecified || id:ukb-b-4963	ENSG00000112977 || id:eqtl-a-ENSG00000112977	9.06516007680311e-05	8.82677462089683e-05	0.379984985464199
eqtl-a-ENSG00000113088	ukb-b-4963	Diagnoses - secondary ICD10: N17.9 Acute renal failure, unspecified || id:ukb-b-4963	ENSG00000113088 || id:eqtl-a-ENSG00000113088	-0.000175184986900461	0.000157381118476819	0.346817175055941
eqtl-a-ENSG00000113140	ukb-b-4963	Diagnoses - secondary ICD10: N17.9 Acute renal failure, unspecified || id:ukb-b-4963	ENSG00000113140 || id:eqtl-a-ENSG00000113140	3.37615324594314e-05	7.07382611612152e-05	0.647708538576289
eqtl-a-ENSG00000113231	ukb-b-4963	Diagnoses - secondary ICD10: N17.9 Acute renal failure, unspecified || id:ukb-b-4963	ENSG00000113231 || id:eqtl-a-ENSG00000113231	2.39321899711703e-05	0.000114211997613032	0.853431694763634
eqtl-a-ENSG00000113272	ukb-b-4963	Diagnoses - secondary ICD10: N17.9 Acute renal failure, unspecified || id:ukb-b-4963	ENSG00000113272 || id:eqtl-a-ENSG00000113272	0.000176819606239925	0.000103905271565089	0.338221747365972
eqtl-a-ENSG00000113318	ukb-b-4963	Diagnoses - secondary ICD10: N17.9 Acute renal failure, unspecified || id:ukb-b-4963	ENSG00000113318 || id:eqtl-a-ENSG00000113318	-9.91703807215764e-06	0.000118347519614484	0.946778204739902
eqtl-a-ENSG00000113368	ukb-b-4963	Diagnoses - secondary ICD10: N17.9 Acute renal failure, unspecified || id:ukb-b-4963	ENSG00000113368 || id:eqtl-a-ENSG00000113368	-2.96866232980604e-05	0.000119915558707135	0.845502916399576
eqtl-a-ENSG00000113448	ukb-b-4963	Diagnoses - secondary ICD10: N17.9 Acute renal failure, unspecified || id:ukb-b-4963	ENSG00000113448 || id:eqtl-a-ENSG00000113448	-0.00013391333203902	0.000216265993727603	0.647043720088664
eqtl-a-ENSG00000113721	ukb-b-4963	Diagnoses - secondary ICD10: N17.9 Acute renal failure, unspecified || id:ukb-b-4963	ENSG00000113721 || id:eqtl-a-ENSG00000113721	0.00036760518674729	0.000692984759336028	0.689506091152202
eqtl-a-ENSG00000113742	ukb-b-4963	Diagnoses - secondary ICD10: N17.9 Acute renal failure, unspecified || id:ukb-b-4963	ENSG00000113742 || id:eqtl-a-ENSG00000113742	0.000145837618198801	0.000155619235622335	0.447613722772441
eqtl-a-ENSG00000113924	ukb-b-4963	Diagnoses - secondary ICD10: N17.9 Acute renal failure, unspecified || id:ukb-b-4963	ENSG00000113924 || id:eqtl-a-ENSG00000113924	0.000127812623130116	0.000206946856493561	0.56387151149376
eqtl-a-ENSG00000113971	ukb-b-4963	Diagnoses - secondary ICD10: N17.9 Acute renal failure, unspecified || id:ukb-b-4963	ENSG00000113971 || id:eqtl-a-ENSG00000113971	0.000138072572649367	0.000135602308604084	0.494253852527099
eqtl-a-ENSG00000114423	ukb-b-4963	Diagnoses - secondary ICD10: N17.9 Acute renal failure, unspecified || id:ukb-b-4963	ENSG00000114423 || id:eqtl-a-ENSG00000114423	-1.12991192182856e-06	0.000196485591549739	0.995933738598971
eqtl-a-ENSG00000114770	ukb-b-4963	Diagnoses - secondary ICD10: N17.9 Acute renal failure, unspecified || id:ukb-b-4963	ENSG00000114770 || id:eqtl-a-ENSG00000114770	7.5201995851422e-05	0.00012467790582503	0.654476362406968
eqtl-a-ENSG00000114784	ukb-b-4963	Diagnoses - secondary ICD10: N17.9 Acute renal failure, unspecified || id:ukb-b-4963	ENSG00000114784 || id:eqtl-a-ENSG00000114784	0.000107624965580025	0.000555957127561576	0.878265720573406
eqtl-a-ENSG00000115170	ukb-b-4963	Diagnoses - secondary ICD10: N17.9 Acute renal failure, unspecified || id:ukb-b-4963	ENSG00000115170 || id:eqtl-a-ENSG00000115170	0.000187777526417181	0.000315475122628631	0.658199879595805
eqtl-a-ENSG00000115232	ukb-b-4963	Diagnoses - secondary ICD10: N17.9 Acute renal failure, unspecified || id:ukb-b-4963	ENSG00000115232 || id:eqtl-a-ENSG00000115232	-4.98121689371162e-05	0.000101013030841065	0.708343194540869
eqtl-a-ENSG00000115295	ukb-b-4963	Diagnoses - secondary ICD10: N17.9 Acute renal failure, unspecified || id:ukb-b-4963	ENSG00000115295 || id:eqtl-a-ENSG00000115295	6.89765351494955e-05	0.000155841114013051	0.734727021616696
eqtl-a-ENSG00000115310	ukb-b-4963	Diagnoses - secondary ICD10: N17.9 Acute renal failure, unspecified || id:ukb-b-4963	ENSG00000115310 || id:eqtl-a-ENSG00000115310	-3.95033779382061e-05	0.000235468777052431	0.894182994108138
eqtl-a-ENSG00000115415	ukb-b-4963	Diagnoses - secondary ICD10: N17.9 Acute renal failure, unspecified || id:ukb-b-4963	ENSG00000115415 || id:eqtl-a-ENSG00000115415	-0.00032227876042371	0.000136353912413802	0.077363152936295
eqtl-a-ENSG00000115457	ukb-b-4963	Diagnoses - secondary ICD10: N17.9 Acute renal failure, unspecified || id:ukb-b-4963	ENSG00000115457 || id:eqtl-a-ENSG00000115457	-9.0820909149081e-05	7.06003294070442e-05	0.254642554372745
eqtl-a-ENSG00000115523	ukb-b-4963	Diagnoses - secondary ICD10: N17.9 Acute renal failure, unspecified || id:ukb-b-4963	ENSG00000115523 || id:eqtl-a-ENSG00000115523	0.00010477233011207	6.39833472481374e-05	0.176869143862867
eqtl-a-ENSG00000115590	ukb-b-4963	Diagnoses - secondary ICD10: N17.9 Acute renal failure, unspecified || id:ukb-b-4963	ENSG00000115590 || id:eqtl-a-ENSG00000115590	2.80720286154649e-05	0.000114938852702759	0.829819350301214
eqtl-a-ENSG00000115607	ukb-b-4963	Diagnoses - secondary ICD10: N17.9 Acute renal failure, unspecified || id:ukb-b-4963	ENSG00000115607 || id:eqtl-a-ENSG00000115607	-2.81968678837891e-05	7.19235297295273e-05	0.721219923048928
eqtl-a-ENSG00000115641	ukb-b-4963	Diagnoses - secondary ICD10: N17.9 Acute renal failure, unspecified || id:ukb-b-4963	ENSG00000115641 || id:eqtl-a-ENSG00000115641	-5.7712472717996e-06	0.00018263913208575	0.977661579332463
eqtl-a-ENSG00000115649	ukb-b-4963	Diagnoses - secondary ICD10: N17.9 Acute renal failure, unspecified || id:ukb-b-4963	ENSG00000115649 || id:eqtl-a-ENSG00000115649	0.00020247458721554	0.000400236884164738	0.701841668432271
eqtl-a-ENSG00000115756	ukb-b-4963	Diagnoses - secondary ICD10: N17.9 Acute renal failure, unspecified || id:ukb-b-4963	ENSG00000115756 || id:eqtl-a-ENSG00000115756	-0.000160980925921995	0.000171168033544555	0.519519199414941
eqtl-a-ENSG00000115758	ukb-b-4963	Diagnoses - secondary ICD10: N17.9 Acute renal failure, unspecified || id:ukb-b-4963	ENSG00000115758 || id:eqtl-a-ENSG00000115758	0.000101718245480804	8.09901238519848e-05	0.249434094563736
eqtl-a-ENSG00000115828	ukb-b-4963	Diagnoses - secondary ICD10: N17.9 Acute renal failure, unspecified || id:ukb-b-4963	ENSG00000115828 || id:eqtl-a-ENSG00000115828	-8.73083722124611e-05	0.00012417183067339	0.532631464795243
eqtl-a-ENSG00000115919	ukb-b-4963	Diagnoses - secondary ICD10: N17.9 Acute renal failure, unspecified || id:ukb-b-4963	ENSG00000115919 || id:eqtl-a-ENSG00000115919	0.000320959178160819	0.000383182817912136	0.490395196576778
eqtl-a-ENSG00000115993	ukb-b-4963	Diagnoses - secondary ICD10: N17.9 Acute renal failure, unspecified || id:ukb-b-4963	ENSG00000115993 || id:eqtl-a-ENSG00000115993	-1.36217797921763e-05	0.000373946062855857	0.972687206555626
eqtl-a-ENSG00000116106	ukb-b-4963	Diagnoses - secondary ICD10: N17.9 Acute renal failure, unspecified || id:ukb-b-4963	ENSG00000116106 || id:eqtl-a-ENSG00000116106	5.49096547853591e-05	0.000228072528898313	0.849592875416158
eqtl-a-ENSG00000116133	ukb-b-4963	Diagnoses - secondary ICD10: N17.9 Acute renal failure, unspecified || id:ukb-b-4963	ENSG00000116133 || id:eqtl-a-ENSG00000116133	0.000116611542398525	0.000195099340291963	0.657034386808688
eqtl-a-ENSG00000116171	ukb-b-4963	Diagnoses - secondary ICD10: N17.9 Acute renal failure, unspecified || id:ukb-b-4963	ENSG00000116171 || id:eqtl-a-ENSG00000116171	5.48167231485386e-05	0.000108327617473152	0.701770532994088
eqtl-a-ENSG00000116299	ukb-b-4963	Diagnoses - secondary ICD10: N17.9 Acute renal failure, unspecified || id:ukb-b-4963	ENSG00000116299 || id:eqtl-a-ENSG00000116299	-6.99475733792766e-05	0.000392655715350369	0.875023795431446
eqtl-a-ENSG00000116663	ukb-b-4963	Diagnoses - secondary ICD10: N17.9 Acute renal failure, unspecified || id:ukb-b-4963	ENSG00000116663 || id:eqtl-a-ENSG00000116663	-4.64894654424521e-05	0.000197833715427784	0.836082650144407
eqtl-a-ENSG00000116678	ukb-b-4963	Diagnoses - secondary ICD10: N17.9 Acute renal failure, unspecified || id:ukb-b-4963	ENSG00000116678 || id:eqtl-a-ENSG00000116678	-0.000306874950110709	0.000162700155723463	0.310353497618669
eqtl-a-ENSG00000116679	ukb-b-4963	Diagnoses - secondary ICD10: N17.9 Acute renal failure, unspecified || id:ukb-b-4963	ENSG00000116679 || id:eqtl-a-ENSG00000116679	1.81378005960785e-05	0.000171507917961091	0.925428215619
eqtl-a-ENSG00000116729	ukb-b-4963	Diagnoses - secondary ICD10: N17.9 Acute renal failure, unspecified || id:ukb-b-4963	ENSG00000116729 || id:eqtl-a-ENSG00000116729	-0.000111888752267037	0.000217302787752096	0.657882303867688
eqtl-a-ENSG00000116991	ukb-b-4963	Diagnoses - secondary ICD10: N17.9 Acute renal failure, unspecified || id:ukb-b-4963	ENSG00000116991 || id:eqtl-a-ENSG00000116991	2.68194623056633e-05	0.000123541004422808	0.863908175582047
eqtl-a-ENSG00000117009	ukb-b-4963	Diagnoses - secondary ICD10: N17.9 Acute renal failure, unspecified || id:ukb-b-4963	ENSG00000117009 || id:eqtl-a-ENSG00000117009	6.94383825146144e-05	0.000139454324498331	0.705888279480573
eqtl-a-ENSG00000117054	ukb-b-4963	Diagnoses - secondary ICD10: N17.9 Acute renal failure, unspecified || id:ukb-b-4963	ENSG00000117054 || id:eqtl-a-ENSG00000117054	-2.60489845246612e-05	0.000138511772905401	0.881657421665139
eqtl-a-ENSG00000117090	ukb-b-4963	Diagnoses - secondary ICD10: N17.9 Acute renal failure, unspecified || id:ukb-b-4963	ENSG00000117090 || id:eqtl-a-ENSG00000117090	-0.000591482774856829	0.000207399525188853	0.214698668684211
eqtl-a-ENSG00000117091	ukb-b-4963	Diagnoses - secondary ICD10: N17.9 Acute renal failure, unspecified || id:ukb-b-4963	ENSG00000117091 || id:eqtl-a-ENSG00000117091	-0.000641136152308713	0.000618783220722803	0.488706558732297
eqtl-a-ENSG00000117228	ukb-b-4963	Diagnoses - secondary ICD10: N17.9 Acute renal failure, unspecified || id:ukb-b-4963	ENSG00000117228 || id:eqtl-a-ENSG00000117228	-9.89078735963363e-05	0.00026878334919715	0.737316226611486
eqtl-a-ENSG00000117280	ukb-b-4963	Diagnoses - secondary ICD10: N17.9 Acute renal failure, unspecified || id:ukb-b-4963	ENSG00000117280 || id:eqtl-a-ENSG00000117280	-1.60228569394308e-05	0.000206688614760234	0.950746647178451
eqtl-a-ENSG00000117281	ukb-b-4963	Diagnoses - secondary ICD10: N17.9 Acute renal failure, unspecified || id:ukb-b-4963	ENSG00000117281 || id:eqtl-a-ENSG00000117281	0.000143534668586006	0.000236826070390527	0.653121550924027
eqtl-a-ENSG00000117298	ukb-b-4963	Diagnoses - secondary ICD10: N17.9 Acute renal failure, unspecified || id:ukb-b-4963	ENSG00000117298 || id:eqtl-a-ENSG00000117298	4.32145561841337e-05	9.28592986643131e-05	0.673362725268558
eqtl-a-ENSG00000117322	ukb-b-4963	Diagnoses - secondary ICD10: N17.9 Acute renal failure, unspecified || id:ukb-b-4963	ENSG00000117322 || id:eqtl-a-ENSG00000117322	-0.000216567601761057	0.000400217451055724	0.642634309009902
eqtl-a-ENSG00000117394	ukb-b-4963	Diagnoses - secondary ICD10: N17.9 Acute renal failure, unspecified || id:ukb-b-4963	ENSG00000117394 || id:eqtl-a-ENSG00000117394	0.000152903705213922	0.00025670748789628	0.611845775394579
eqtl-a-ENSG00000117586	ukb-b-4963	Diagnoses - secondary ICD10: N17.9 Acute renal failure, unspecified || id:ukb-b-4963	ENSG00000117586 || id:eqtl-a-ENSG00000117586	9.90988774059337e-06	0.000227876919988941	0.966723750254588
eqtl-a-ENSG00000117592	ukb-b-4963	Diagnoses - secondary ICD10: N17.9 Acute renal failure, unspecified || id:ukb-b-4963	ENSG00000117592 || id:eqtl-a-ENSG00000117592	-1.26753832468977e-05	0.000185649783616898	0.956601641692112
eqtl-a-ENSG00000117643	ukb-b-4963	Diagnoses - secondary ICD10: N17.9 Acute renal failure, unspecified || id:ukb-b-4963	ENSG00000117643 || id:eqtl-a-ENSG00000117643	-0.000222452533629564	0.000298722132795331	0.592507388280486
eqtl-a-ENSG00000117691	ukb-b-4963	Diagnoses - secondary ICD10: N17.9 Acute renal failure, unspecified || id:ukb-b-4963	ENSG00000117691 || id:eqtl-a-ENSG00000117691	4.70926723035858e-05	0.000225064679624145	0.853637862092067
eqtl-a-ENSG00000118046	ukb-b-4963	Diagnoses - secondary ICD10: N17.9 Acute renal failure, unspecified || id:ukb-b-4963	ENSG00000118046 || id:eqtl-a-ENSG00000118046	0.000348055268241125	0.000332782118086413	0.485721173590932
eqtl-a-ENSG00000118113	ukb-b-4963	Diagnoses - secondary ICD10: N17.9 Acute renal failure, unspecified || id:ukb-b-4963	ENSG00000118113 || id:eqtl-a-ENSG00000118113	8.62036289343049e-05	0.00107669145513128	0.949138518305343
eqtl-a-ENSG00000118402	ukb-b-4963	Diagnoses - secondary ICD10: N17.9 Acute renal failure, unspecified || id:ukb-b-4963	ENSG00000118402 || id:eqtl-a-ENSG00000118402	-0.000247193995330163	8.4094060377441e-05	0.0424104981977113
eqtl-a-ENSG00000118473	ukb-b-4963	Diagnoses - secondary ICD10: N17.9 Acute renal failure, unspecified || id:ukb-b-4963	ENSG00000118473 || id:eqtl-a-ENSG00000118473	0.00074373171804765	0.000557433783045852	0.4094655222601
eqtl-a-ENSG00000118503	ukb-b-4963	Diagnoses - secondary ICD10: N17.9 Acute renal failure, unspecified || id:ukb-b-4963	ENSG00000118503 || id:eqtl-a-ENSG00000118503	0.00188106397190047	0.00661792080193001	0.823698228264738
eqtl-a-ENSG00000118508	ukb-b-4963	Diagnoses - secondary ICD10: N17.9 Acute renal failure, unspecified || id:ukb-b-4963	ENSG00000118508 || id:eqtl-a-ENSG00000118508	0.000337970057972842	0.000248123574023466	0.403161872505272
eqtl-a-ENSG00000118513	ukb-b-4963	Diagnoses - secondary ICD10: N17.9 Acute renal failure, unspecified || id:ukb-b-4963	ENSG00000118513 || id:eqtl-a-ENSG00000118513	-0.00100810203215882	0.000778984279542854	0.41882344910671
eqtl-a-ENSG00000118785	ukb-b-4963	Diagnoses - secondary ICD10: N17.9 Acute renal failure, unspecified || id:ukb-b-4963	ENSG00000118785 || id:eqtl-a-ENSG00000118785	-1.45084029395347e-05	9.2010270028524e-05	0.884722539545264
eqtl-a-ENSG00000118855	ukb-b-4963	Diagnoses - secondary ICD10: N17.9 Acute renal failure, unspecified || id:ukb-b-4963	ENSG00000118855 || id:eqtl-a-ENSG00000118855	-2.99086014005862e-05	0.000147172160672221	0.872363094941191
eqtl-a-ENSG00000118900	ukb-b-4963	Diagnoses - secondary ICD10: N17.9 Acute renal failure, unspecified || id:ukb-b-4963	ENSG00000118900 || id:eqtl-a-ENSG00000118900	6.19763175569371e-05	0.000229635776123639	0.832181315825232
eqtl-a-ENSG00000118971	ukb-b-4963	Diagnoses - secondary ICD10: N17.9 Acute renal failure, unspecified || id:ukb-b-4963	ENSG00000118971 || id:eqtl-a-ENSG00000118971	0.000156102689056955	0.000281736772366229	0.677892829392842
eqtl-a-ENSG00000119121	ukb-b-4963	Diagnoses - secondary ICD10: N17.9 Acute renal failure, unspecified || id:ukb-b-4963	ENSG00000119121 || id:eqtl-a-ENSG00000119121	-0.000125358566190187	8.65673821808622e-05	0.284571090615346
eqtl-a-ENSG00000119139	ukb-b-4963	Diagnoses - secondary ICD10: N17.9 Acute renal failure, unspecified || id:ukb-b-4963	ENSG00000119139 || id:eqtl-a-ENSG00000119139	5.57465656120724e-06	0.000111346652088608	0.964620313740414
eqtl-a-ENSG00000119227	ukb-b-4963	Diagnoses - secondary ICD10: N17.9 Acute renal failure, unspecified || id:ukb-b-4963	ENSG00000119227 || id:eqtl-a-ENSG00000119227	0.000109139420081284	0.000123876945622981	0.540210566314939
eqtl-a-ENSG00000119280	ukb-b-4963	Diagnoses - secondary ICD10: N17.9 Acute renal failure, unspecified || id:ukb-b-4963	ENSG00000119280 || id:eqtl-a-ENSG00000119280	0.000103862364738946	8.47051764625389e-05	0.24822715388465
eqtl-a-ENSG00000119326	ukb-b-4963	Diagnoses - secondary ICD10: N17.9 Acute renal failure, unspecified || id:ukb-b-4963	ENSG00000119326 || id:eqtl-a-ENSG00000119326	-0.000244213312403646	0.000474004964182425	0.641964237253431
eqtl-a-ENSG00000119457	ukb-b-4963	Diagnoses - secondary ICD10: N17.9 Acute renal failure, unspecified || id:ukb-b-4963	ENSG00000119457 || id:eqtl-a-ENSG00000119457	0.000125065214796055	9.18026011910804e-05	0.231251647675769
eqtl-a-ENSG00000119535	ukb-b-4963	Diagnoses - secondary ICD10: N17.9 Acute renal failure, unspecified || id:ukb-b-4963	ENSG00000119535 || id:eqtl-a-ENSG00000119535	0.000102284793679067	0.000244196851747418	0.747478221394073
eqtl-a-ENSG00000119636	ukb-b-4963	Diagnoses - secondary ICD10: N17.9 Acute renal failure, unspecified || id:ukb-b-4963	ENSG00000119636 || id:eqtl-a-ENSG00000119636	-0.000191864404894418	0.000494892095555179	0.735616676066497
eqtl-a-ENSG00000119655	ukb-b-4963	Diagnoses - secondary ICD10: N17.9 Acute renal failure, unspecified || id:ukb-b-4963	ENSG00000119655 || id:eqtl-a-ENSG00000119655	-0.000202913662066195	0.000513785063841866	0.760544587258497
eqtl-a-ENSG00000119669	ukb-b-4963	Diagnoses - secondary ICD10: N17.9 Acute renal failure, unspecified || id:ukb-b-4963	ENSG00000119669 || id:eqtl-a-ENSG00000119669	5.21977283939363e-05	0.00012322051347183	0.744909838506682
eqtl-a-ENSG00000119681	ukb-b-4963	Diagnoses - secondary ICD10: N17.9 Acute renal failure, unspecified || id:ukb-b-4963	ENSG00000119681 || id:eqtl-a-ENSG00000119681	-8.77192991097836e-05	0.000212924921382051	0.720316630347173
eqtl-a-ENSG00000119862	ukb-b-4963	Diagnoses - secondary ICD10: N17.9 Acute renal failure, unspecified || id:ukb-b-4963	ENSG00000119862 || id:eqtl-a-ENSG00000119862	4.91198808824626e-05	0.000106653804025718	0.690345383803071
eqtl-a-ENSG00000119866	ukb-b-4963	Diagnoses - secondary ICD10: N17.9 Acute renal failure, unspecified || id:ukb-b-4963	ENSG00000119866 || id:eqtl-a-ENSG00000119866	0.000270573667738345	0.000387839463643003	0.535608222410109
eqtl-a-ENSG00000119917	ukb-b-4963	Diagnoses - secondary ICD10: N17.9 Acute renal failure, unspecified || id:ukb-b-4963	ENSG00000119917 || id:eqtl-a-ENSG00000119917	0.000102590688791274	0.000176623888363965	0.592500395301504
eqtl-a-ENSG00000119922	ukb-b-4963	Diagnoses - secondary ICD10: N17.9 Acute renal failure, unspecified || id:ukb-b-4963	ENSG00000119922 || id:eqtl-a-ENSG00000119922	-3.52621824000231e-05	0.000362342871130828	0.93134872069576
eqtl-a-ENSG00000119943	ukb-b-4963	Diagnoses - secondary ICD10: N17.9 Acute renal failure, unspecified || id:ukb-b-4963	ENSG00000119943 || id:eqtl-a-ENSG00000119943	-5.60886509663295e-05	0.000164988217705788	0.791380584520122
eqtl-a-ENSG00000119969	ukb-b-4963	Diagnoses - secondary ICD10: N17.9 Acute renal failure, unspecified || id:ukb-b-4963	ENSG00000119969 || id:eqtl-a-ENSG00000119969	7.30261889654707e-05	0.000120558906223389	0.653282646079701
eqtl-a-ENSG00000120008	ukb-b-4963	Diagnoses - secondary ICD10: N17.9 Acute renal failure, unspecified || id:ukb-b-4963	ENSG00000120008 || id:eqtl-a-ENSG00000120008	6.74538485145563e-05	0.000105717661526614	0.588745504498579
eqtl-a-ENSG00000120253	ukb-b-4963	Diagnoses - secondary ICD10: N17.9 Acute renal failure, unspecified || id:ukb-b-4963	ENSG00000120253 || id:eqtl-a-ENSG00000120253	-9.20830696502787e-05	0.000195104538534083	0.719268843864635
eqtl-a-ENSG00000120265	ukb-b-4963	Diagnoses - secondary ICD10: N17.9 Acute renal failure, unspecified || id:ukb-b-4963	ENSG00000120265 || id:eqtl-a-ENSG00000120265	-0.000156560277476134	0.000111841967993563	0.394898622353973
eqtl-a-ENSG00000120594	ukb-b-4963	Diagnoses - secondary ICD10: N17.9 Acute renal failure, unspecified || id:ukb-b-4963	ENSG00000120594 || id:eqtl-a-ENSG00000120594	0.000175651737738235	0.000864229880552642	0.872348007878262
eqtl-a-ENSG00000120708	ukb-b-4963	Diagnoses - secondary ICD10: N17.9 Acute renal failure, unspecified || id:ukb-b-4963	ENSG00000120708 || id:eqtl-a-ENSG00000120708	5.30334518107336e-05	0.000144983182413313	0.724004957920939
eqtl-a-ENSG00000120885	ukb-b-4963	Diagnoses - secondary ICD10: N17.9 Acute renal failure, unspecified || id:ukb-b-4963	ENSG00000120885 || id:eqtl-a-ENSG00000120885	-2.63327207996306e-05	0.000143564292983931	0.866164185072201
eqtl-a-ENSG00000120903	ukb-b-4963	Diagnoses - secondary ICD10: N17.9 Acute renal failure, unspecified || id:ukb-b-4963	ENSG00000120903 || id:eqtl-a-ENSG00000120903	-0.000241995568586708	0.000303356092060745	0.571329606851416
eqtl-a-ENSG00000120915	ukb-b-4963	Diagnoses - secondary ICD10: N17.9 Acute renal failure, unspecified || id:ukb-b-4963	ENSG00000120915 || id:eqtl-a-ENSG00000120915	-0.000199091230210732	0.000114022278813172	0.17913390483745
eqtl-a-ENSG00000120949	ukb-b-4963	Diagnoses - secondary ICD10: N17.9 Acute renal failure, unspecified || id:ukb-b-4963	ENSG00000120949 || id:eqtl-a-ENSG00000120949	8.23492467015625e-06	0.000231224150490048	0.974824751253588
eqtl-a-ENSG00000121064	ukb-b-4963	Diagnoses - secondary ICD10: N17.9 Acute renal failure, unspecified || id:ukb-b-4963	ENSG00000121064 || id:eqtl-a-ENSG00000121064	9.54125716871186e-06	0.00013970520815788	0.951763901057501
eqtl-a-ENSG00000121297	ukb-b-4963	Diagnoses - secondary ICD10: N17.9 Acute renal failure, unspecified || id:ukb-b-4963	ENSG00000121297 || id:eqtl-a-ENSG00000121297	-5.91617004616707e-05	0.000442945873711561	0.915470686259494
eqtl-a-ENSG00000121316	ukb-b-4963	Diagnoses - secondary ICD10: N17.9 Acute renal failure, unspecified || id:ukb-b-4963	ENSG00000121316 || id:eqtl-a-ENSG00000121316	1.87284453897864e-05	9.19953017820374e-05	0.848618816151293
eqtl-a-ENSG00000121417	ukb-b-4963	Diagnoses - secondary ICD10: N17.9 Acute renal failure, unspecified || id:ukb-b-4963	ENSG00000121417 || id:eqtl-a-ENSG00000121417	1.68378664565139e-05	0.000119895837002954	0.91117564957625
eqtl-a-ENSG00000121807	ukb-b-4963	Diagnoses - secondary ICD10: N17.9 Acute renal failure, unspecified || id:ukb-b-4963	ENSG00000121807 || id:eqtl-a-ENSG00000121807	2.91001368960159e-05	9.635161975327e-05	0.782364020881098
eqtl-a-ENSG00000121858	ukb-b-4963	Diagnoses - secondary ICD10: N17.9 Acute renal failure, unspecified || id:ukb-b-4963	ENSG00000121858 || id:eqtl-a-ENSG00000121858	0.000207433609628199	0.000156319007605891	0.411123973431607
eqtl-a-ENSG00000122490	ukb-b-4963	Diagnoses - secondary ICD10: N17.9 Acute renal failure, unspecified || id:ukb-b-4963	ENSG00000122490 || id:eqtl-a-ENSG00000122490	0.000198737751546819	0.000336659825563969	0.596492200096612
eqtl-a-ENSG00000122694	ukb-b-4963	Diagnoses - secondary ICD10: N17.9 Acute renal failure, unspecified || id:ukb-b-4963	ENSG00000122694 || id:eqtl-a-ENSG00000122694	-3.95353089103276e-05	0.000123833461580358	0.779789416555183
eqtl-a-ENSG00000122779	ukb-b-4963	Diagnoses - secondary ICD10: N17.9 Acute renal failure, unspecified || id:ukb-b-4963	ENSG00000122779 || id:eqtl-a-ENSG00000122779	-9.15169515758667e-06	9.36979660860467e-05	0.931099389925308
eqtl-a-ENSG00000122786	ukb-b-4963	Diagnoses - secondary ICD10: N17.9 Acute renal failure, unspecified || id:ukb-b-4963	ENSG00000122786 || id:eqtl-a-ENSG00000122786	8.917276831039e-05	8.93166039403125e-05	0.423270074073472
eqtl-a-ENSG00000123091	ukb-b-4963	Diagnoses - secondary ICD10: N17.9 Acute renal failure, unspecified || id:ukb-b-4963	ENSG00000123091 || id:eqtl-a-ENSG00000123091	0.000560139762894873	0.000299386989754845	0.312487667263567
eqtl-a-ENSG00000123179	ukb-b-4963	Diagnoses - secondary ICD10: N17.9 Acute renal failure, unspecified || id:ukb-b-4963	ENSG00000123179 || id:eqtl-a-ENSG00000123179	9.34285037704697e-05	0.000114608404209468	0.564590681105049
eqtl-a-ENSG00000123240	ukb-b-4963	Diagnoses - secondary ICD10: N17.9 Acute renal failure, unspecified || id:ukb-b-4963	ENSG00000123240 || id:eqtl-a-ENSG00000123240	1.96072683981809e-05	6.38056761981558e-05	0.771004863818184
eqtl-a-ENSG00000123338	ukb-b-4963	Diagnoses - secondary ICD10: N17.9 Acute renal failure, unspecified || id:ukb-b-4963	ENSG00000123338 || id:eqtl-a-ENSG00000123338	6.61170780502606e-05	0.000134978511994474	0.71003123843347
eqtl-a-ENSG00000123349	ukb-b-4963	Diagnoses - secondary ICD10: N17.9 Acute renal failure, unspecified || id:ukb-b-4963	ENSG00000123349 || id:eqtl-a-ENSG00000123349	-0.00105589642562403	0.000987792603743763	0.478793152577044
eqtl-a-ENSG00000123505	ukb-b-4963	Diagnoses - secondary ICD10: N17.9 Acute renal failure, unspecified || id:ukb-b-4963	ENSG00000123505 || id:eqtl-a-ENSG00000123505	0.000194843521129185	0.000192007458300342	0.495332928120433
eqtl-a-ENSG00000123636	ukb-b-4963	Diagnoses - secondary ICD10: N17.9 Acute renal failure, unspecified || id:ukb-b-4963	ENSG00000123636 || id:eqtl-a-ENSG00000123636	-1.82737712341879e-05	0.000117596967111404	0.901858523651949
eqtl-a-ENSG00000123685	ukb-b-4963	Diagnoses - secondary ICD10: N17.9 Acute renal failure, unspecified || id:ukb-b-4963	ENSG00000123685 || id:eqtl-a-ENSG00000123685	-0.000321682437998891	0.000635831741749186	0.701822930856005
eqtl-a-ENSG00000123700	ukb-b-4963	Diagnoses - secondary ICD10: N17.9 Acute renal failure, unspecified || id:ukb-b-4963	ENSG00000123700 || id:eqtl-a-ENSG00000123700	-0.000206917972545851	0.000504483397995991	0.709222299953759
eqtl-a-ENSG00000123810	ukb-b-4963	Diagnoses - secondary ICD10: N17.9 Acute renal failure, unspecified || id:ukb-b-4963	ENSG00000123810 || id:eqtl-a-ENSG00000123810	-7.65722968467512e-05	0.000192531031168994	0.759017655472125
eqtl-a-ENSG00000123908	ukb-b-4963	Diagnoses - secondary ICD10: N17.9 Acute renal failure, unspecified || id:ukb-b-4963	ENSG00000123908 || id:eqtl-a-ENSG00000123908	0.00066091095035829	0.000411889571780005	0.354797519041119
eqtl-a-ENSG00000124098	ukb-b-4963	Diagnoses - secondary ICD10: N17.9 Acute renal failure, unspecified || id:ukb-b-4963	ENSG00000124098 || id:eqtl-a-ENSG00000124098	0.00126325156668548	0.00144900877272219	0.543532816061151
eqtl-a-ENSG00000124102	ukb-b-4963	Diagnoses - secondary ICD10: N17.9 Acute renal failure, unspecified || id:ukb-b-4963	ENSG00000124102 || id:eqtl-a-ENSG00000124102	0.000169723905680888	0.000157821634102906	0.317852050073878
eqtl-a-ENSG00000124104	ukb-b-4963	Diagnoses - secondary ICD10: N17.9 Acute renal failure, unspecified || id:ukb-b-4963	ENSG00000124104 || id:eqtl-a-ENSG00000124104	6.53561763006373e-05	0.000255733623366763	0.840712645007668
eqtl-a-ENSG00000124107	ukb-b-4963	Diagnoses - secondary ICD10: N17.9 Acute renal failure, unspecified || id:ukb-b-4963	ENSG00000124107 || id:eqtl-a-ENSG00000124107	-0.000211591684210354	0.000401456281178157	0.634640860220203
eqtl-a-ENSG00000124225	ukb-b-4963	Diagnoses - secondary ICD10: N17.9 Acute renal failure, unspecified || id:ukb-b-4963	ENSG00000124225 || id:eqtl-a-ENSG00000124225	-4.96694564370322e-05	0.000116490243755524	0.698573655089669
eqtl-a-ENSG00000124275	ukb-b-4963	Diagnoses - secondary ICD10: N17.9 Acute renal failure, unspecified || id:ukb-b-4963	ENSG00000124275 || id:eqtl-a-ENSG00000124275	0.000118831093195751	0.000192815982232212	0.648386362522619
eqtl-a-ENSG00000124299	ukb-b-4963	Diagnoses - secondary ICD10: N17.9 Acute renal failure, unspecified || id:ukb-b-4963	ENSG00000124299 || id:eqtl-a-ENSG00000124299	-1.15069081688716e-05	0.000173954588276846	0.957949551209263
eqtl-a-ENSG00000124469	ukb-b-4963	Diagnoses - secondary ICD10: N17.9 Acute renal failure, unspecified || id:ukb-b-4963	ENSG00000124469 || id:eqtl-a-ENSG00000124469	0.000672385487391247	0.000233637444269912	0.102508338762768
eqtl-a-ENSG00000124491	ukb-b-4963	Diagnoses - secondary ICD10: N17.9 Acute renal failure, unspecified || id:ukb-b-4963	ENSG00000124491 || id:eqtl-a-ENSG00000124491	3.31038278912507e-05	6.84821888502535e-05	0.641769128017798
eqtl-a-ENSG00000124496	ukb-b-4963	Diagnoses - secondary ICD10: N17.9 Acute renal failure, unspecified || id:ukb-b-4963	ENSG00000124496 || id:eqtl-a-ENSG00000124496	-9.24836892917064e-05	0.000215021228441953	0.709023268785485
eqtl-a-ENSG00000124507	ukb-b-4963	Diagnoses - secondary ICD10: N17.9 Acute renal failure, unspecified || id:ukb-b-4963	ENSG00000124507 || id:eqtl-a-ENSG00000124507	0.000556363008193408	0.000487073400137142	0.457787109087169
eqtl-a-ENSG00000124635	ukb-b-4963	Diagnoses - secondary ICD10: N17.9 Acute renal failure, unspecified || id:ukb-b-4963	ENSG00000124635 || id:eqtl-a-ENSG00000124635	-0.00152464247671312	0.00136749778228177	0.465443189522192
eqtl-a-ENSG00000124731	ukb-b-4963	Diagnoses - secondary ICD10: N17.9 Acute renal failure, unspecified || id:ukb-b-4963	ENSG00000124731 || id:eqtl-a-ENSG00000124731	-0.000155429850679465	0.000365741424503448	0.74417631889594
eqtl-a-ENSG00000124762	ukb-b-4963	Diagnoses - secondary ICD10: N17.9 Acute renal failure, unspecified || id:ukb-b-4963	ENSG00000124762 || id:eqtl-a-ENSG00000124762	0.000517146275003992	0.000558207912011154	0.524297070414419
eqtl-a-ENSG00000124766	ukb-b-4963	Diagnoses - secondary ICD10: N17.9 Acute renal failure, unspecified || id:ukb-b-4963	ENSG00000124766 || id:eqtl-a-ENSG00000124766	-0.000356080882162185	0.000327329492502762	0.473232897023109
eqtl-a-ENSG00000124813	ukb-b-4963	Diagnoses - secondary ICD10: N17.9 Acute renal failure, unspecified || id:ukb-b-4963	ENSG00000124813 || id:eqtl-a-ENSG00000124813	8.37441431956128e-05	0.000421913264991939	0.875260736925577
eqtl-a-ENSG00000124942	ukb-b-4963	Diagnoses - secondary ICD10: N17.9 Acute renal failure, unspecified || id:ukb-b-4963	ENSG00000124942 || id:eqtl-a-ENSG00000124942	-1.18269787111021e-05	0.000196540104951203	0.9574876777722
eqtl-a-ENSG00000125089	ukb-b-4963	Diagnoses - secondary ICD10: N17.9 Acute renal failure, unspecified || id:ukb-b-4963	ENSG00000125089 || id:eqtl-a-ENSG00000125089	-6.5694534656339e-05	0.000112543513437255	0.663631053519191
eqtl-a-ENSG00000125148	ukb-b-4963	Diagnoses - secondary ICD10: N17.9 Acute renal failure, unspecified || id:ukb-b-4963	ENSG00000125148 || id:eqtl-a-ENSG00000125148	-0.000103998472898492	9.81940097836501e-05	0.367274536899196
eqtl-a-ENSG00000125170	ukb-b-4963	Diagnoses - secondary ICD10: N17.9 Acute renal failure, unspecified || id:ukb-b-4963	ENSG00000125170 || id:eqtl-a-ENSG00000125170	-0.000107511500868267	0.000199651695571649	0.685530493299932
eqtl-a-ENSG00000125257	ukb-b-4963	Diagnoses - secondary ICD10: N17.9 Acute renal failure, unspecified || id:ukb-b-4963	ENSG00000125257 || id:eqtl-a-ENSG00000125257	8.3992564358569e-05	0.000141851794025713	0.595435022593296
eqtl-a-ENSG00000125347	ukb-b-4963	Diagnoses - secondary ICD10: N17.9 Acute renal failure, unspecified || id:ukb-b-4963	ENSG00000125347 || id:eqtl-a-ENSG00000125347	-0.000424915167867381	0.000328041490290741	0.32457385220054
eqtl-a-ENSG00000125510	ukb-b-4963	Diagnoses - secondary ICD10: N17.9 Acute renal failure, unspecified || id:ukb-b-4963	ENSG00000125510 || id:eqtl-a-ENSG00000125510	0.000140158006206384	0.000122959563874178	0.458447034139879
eqtl-a-ENSG00000125538	ukb-b-4963	Diagnoses - secondary ICD10: N17.9 Acute renal failure, unspecified || id:ukb-b-4963	ENSG00000125538 || id:eqtl-a-ENSG00000125538	0.000372396296193405	0.000257405861083494	0.24376748410769
eqtl-a-ENSG00000125780	ukb-b-4963	Diagnoses - secondary ICD10: N17.9 Acute renal failure, unspecified || id:ukb-b-4963	ENSG00000125780 || id:eqtl-a-ENSG00000125780	0.000243264688863719	0.000206774630471671	0.28396285787437
eqtl-a-ENSG00000125810	ukb-b-4963	Diagnoses - secondary ICD10: N17.9 Acute renal failure, unspecified || id:ukb-b-4963	ENSG00000125810 || id:eqtl-a-ENSG00000125810	8.47083668922922e-05	8.83058710331986e-05	0.381482750324047
eqtl-a-ENSG00000125818	ukb-b-4963	Diagnoses - secondary ICD10: N17.9 Acute renal failure, unspecified || id:ukb-b-4963	ENSG00000125818 || id:eqtl-a-ENSG00000125818	-0.000283917624586044	0.000274068753621421	0.409064560475111
eqtl-a-ENSG00000125869	ukb-b-4963	Diagnoses - secondary ICD10: N17.9 Acute renal failure, unspecified || id:ukb-b-4963	ENSG00000125869 || id:eqtl-a-ENSG00000125869	-0.000225570351949045	0.000245348813122295	0.409919078072722
eqtl-a-ENSG00000125898	ukb-b-4963	Diagnoses - secondary ICD10: N17.9 Acute renal failure, unspecified || id:ukb-b-4963	ENSG00000125898 || id:eqtl-a-ENSG00000125898	-6.44561565931821e-05	0.000169147068204557	0.768220768445248
eqtl-a-ENSG00000126353	ukb-b-4963	Diagnoses - secondary ICD10: N17.9 Acute renal failure, unspecified || id:ukb-b-4963	ENSG00000126353 || id:eqtl-a-ENSG00000126353	0.000116713963886853	0.000308378557302501	0.741474843415256
eqtl-a-ENSG00000126432	ukb-b-4963	Diagnoses - secondary ICD10: N17.9 Acute renal failure, unspecified || id:ukb-b-4963	ENSG00000126432 || id:eqtl-a-ENSG00000126432	1.2218409830365e-05	0.000142862100677029	0.937231437545865
eqtl-a-ENSG00000126458	ukb-b-4963	Diagnoses - secondary ICD10: N17.9 Acute renal failure, unspecified || id:ukb-b-4963	ENSG00000126458 || id:eqtl-a-ENSG00000126458	-7.36487012382696e-05	0.000299744705280024	0.846617913672238
eqtl-a-ENSG00000126709	ukb-b-4963	Diagnoses - secondary ICD10: N17.9 Acute renal failure, unspecified || id:ukb-b-4963	ENSG00000126709 || id:eqtl-a-ENSG00000126709	-0.00011828389890569	0.000142028650437147	0.442897217514513
eqtl-a-ENSG00000127084	ukb-b-4963	Diagnoses - secondary ICD10: N17.9 Acute renal failure, unspecified || id:ukb-b-4963	ENSG00000127084 || id:eqtl-a-ENSG00000127084	0.000128326412211085	0.000135372978624788	0.517007685115341
eqtl-a-ENSG00000127249	ukb-b-4963	Diagnoses - secondary ICD10: N17.9 Acute renal failure, unspecified || id:ukb-b-4963	ENSG00000127249 || id:eqtl-a-ENSG00000127249	-3.01291856262773e-05	0.000118815683655166	0.841898998997403
eqtl-a-ENSG00000127507	ukb-b-4963	Diagnoses - secondary ICD10: N17.9 Acute renal failure, unspecified || id:ukb-b-4963	ENSG00000127507 || id:eqtl-a-ENSG00000127507	2.85561556065999e-05	0.000115224069748478	0.845341696089607
eqtl-a-ENSG00000127533	ukb-b-4963	Diagnoses - secondary ICD10: N17.9 Acute renal failure, unspecified || id:ukb-b-4963	ENSG00000127533 || id:eqtl-a-ENSG00000127533	0.000328824918888707	0.000194121185407824	0.33950444150785
eqtl-a-ENSG00000127831	ukb-b-4963	Diagnoses - secondary ICD10: N17.9 Acute renal failure, unspecified || id:ukb-b-4963	ENSG00000127831 || id:eqtl-a-ENSG00000127831	7.54594680762004e-05	0.000142358255639551	0.649029060080433
eqtl-a-ENSG00000127838	ukb-b-4963	Diagnoses - secondary ICD10: N17.9 Acute renal failure, unspecified || id:ukb-b-4963	ENSG00000127838 || id:eqtl-a-ENSG00000127838	-7.92751129098145e-05	8.99144901060806e-05	0.470955516773415
eqtl-a-ENSG00000127903	ukb-b-4963	Diagnoses - secondary ICD10: N17.9 Acute renal failure, unspecified || id:ukb-b-4963	ENSG00000127903 || id:eqtl-a-ENSG00000127903	0.00045978800834516	0.000447723447563179	0.491537202679543
eqtl-a-ENSG00000127920	ukb-b-4963	Diagnoses - secondary ICD10: N17.9 Acute renal failure, unspecified || id:ukb-b-4963	ENSG00000127920 || id:eqtl-a-ENSG00000127920	3.72479512706599e-05	6.54631017874102e-05	0.590009607175435
eqtl-a-ENSG00000127947	ukb-b-4963	Diagnoses - secondary ICD10: N17.9 Acute renal failure, unspecified || id:ukb-b-4963	ENSG00000127947 || id:eqtl-a-ENSG00000127947	0.000168279614351368	0.000173157576362831	0.509094486185332
eqtl-a-ENSG00000128039	ukb-b-4963	Diagnoses - secondary ICD10: N17.9 Acute renal failure, unspecified || id:ukb-b-4963	ENSG00000128039 || id:eqtl-a-ENSG00000128039	-9.19872629069737e-05	0.000121628244555776	0.528416247861943
eqtl-a-ENSG00000128218	ukb-b-4963	Diagnoses - secondary ICD10: N17.9 Acute renal failure, unspecified || id:ukb-b-4963	ENSG00000128218 || id:eqtl-a-ENSG00000128218	-0.000516528536107928	0.000276699359769074	0.135338997427676
eqtl-a-ENSG00000128245	ukb-b-4963	Diagnoses - secondary ICD10: N17.9 Acute renal failure, unspecified || id:ukb-b-4963	ENSG00000128245 || id:eqtl-a-ENSG00000128245	2.39861221114026e-05	9.2782851035433e-05	0.812728359620832
eqtl-a-ENSG00000128283	ukb-b-4963	Diagnoses - secondary ICD10: N17.9 Acute renal failure, unspecified || id:ukb-b-4963	ENSG00000128283 || id:eqtl-a-ENSG00000128283	-7.28973196183325e-05	0.000220260077953132	0.796527906754457
eqtl-a-ENSG00000128311	ukb-b-4963	Diagnoses - secondary ICD10: N17.9 Acute renal failure, unspecified || id:ukb-b-4963	ENSG00000128311 || id:eqtl-a-ENSG00000128311	5.70284133999119e-05	0.000109974060117611	0.639888021933869
eqtl-a-ENSG00000128340	ukb-b-4963	Diagnoses - secondary ICD10: N17.9 Acute renal failure, unspecified || id:ukb-b-4963	ENSG00000128340 || id:eqtl-a-ENSG00000128340	-6.73699174647433e-05	0.000138615499158676	0.711992410372895
eqtl-a-ENSG00000128656	ukb-b-4963	Diagnoses - secondary ICD10: N17.9 Acute renal failure, unspecified || id:ukb-b-4963	ENSG00000128656 || id:eqtl-a-ENSG00000128656	1.26590973527335e-05	8.20903029397275e-05	0.887234677508735
eqtl-a-ENSG00000128815	ukb-b-4963	Diagnoses - secondary ICD10: N17.9 Acute renal failure, unspecified || id:ukb-b-4963	ENSG00000128815 || id:eqtl-a-ENSG00000128815	-8.25117652804129e-05	0.000167861069871927	0.709151893044284
eqtl-a-ENSG00000128872	ukb-b-4963	Diagnoses - secondary ICD10: N17.9 Acute renal failure, unspecified || id:ukb-b-4963	ENSG00000128872 || id:eqtl-a-ENSG00000128872	-2.53183874301951e-05	9.94474596754643e-05	0.822825330908113
eqtl-a-ENSG00000128944	ukb-b-4963	Diagnoses - secondary ICD10: N17.9 Acute renal failure, unspecified || id:ukb-b-4963	ENSG00000128944 || id:eqtl-a-ENSG00000128944	-2.92138609893718e-05	0.000193727618364134	0.904716532981968
eqtl-a-ENSG00000129116	ukb-b-4963	Diagnoses - secondary ICD10: N17.9 Acute renal failure, unspecified || id:ukb-b-4963	ENSG00000129116 || id:eqtl-a-ENSG00000129116	-5.45438564736499e-05	0.000248239861165648	0.862308374869576
eqtl-a-ENSG00000129270	ukb-b-4963	Diagnoses - secondary ICD10: N17.9 Acute renal failure, unspecified || id:ukb-b-4963	ENSG00000129270 || id:eqtl-a-ENSG00000129270	-0.000959099423475741	0.00102922746171105	0.522444195499735
eqtl-a-ENSG00000129355	ukb-b-4963	Diagnoses - secondary ICD10: N17.9 Acute renal failure, unspecified || id:ukb-b-4963	ENSG00000129355 || id:eqtl-a-ENSG00000129355	-1.22088228342554e-05	0.000277412497890632	0.972000663544456
eqtl-a-ENSG00000129472	ukb-b-4963	Diagnoses - secondary ICD10: N17.9 Acute renal failure, unspecified || id:ukb-b-4963	ENSG00000129472 || id:eqtl-a-ENSG00000129472	6.54754104406567e-05	0.000396515335511222	0.89581697949264
eqtl-a-ENSG00000129473	ukb-b-4963	Diagnoses - secondary ICD10: N17.9 Acute renal failure, unspecified || id:ukb-b-4963	ENSG00000129473 || id:eqtl-a-ENSG00000129473	-0.000176613039378051	0.000334169475495839	0.690477210525974
eqtl-a-ENSG00000129484	ukb-b-4963	Diagnoses - secondary ICD10: N17.9 Acute renal failure, unspecified || id:ukb-b-4963	ENSG00000129484 || id:eqtl-a-ENSG00000129484	0.000102585444367178	0.000124707451818423	0.561766510473617
eqtl-a-ENSG00000129657	ukb-b-4963	Diagnoses - secondary ICD10: N17.9 Acute renal failure, unspecified || id:ukb-b-4963	ENSG00000129657 || id:eqtl-a-ENSG00000129657	1.86324649456846e-05	0.000154151042127908	0.923422313762957
eqtl-a-ENSG00000129757	ukb-b-4963	Diagnoses - secondary ICD10: N17.9 Acute renal failure, unspecified || id:ukb-b-4963	ENSG00000129757 || id:eqtl-a-ENSG00000129757	8.5901001853175e-06	0.000304536634810824	0.980058523168143
eqtl-a-ENSG00000130038	ukb-b-4963	Diagnoses - secondary ICD10: N17.9 Acute renal failure, unspecified || id:ukb-b-4963	ENSG00000130038 || id:eqtl-a-ENSG00000130038	-0.000242040707870904	0.000202184461268097	0.443034479187257
eqtl-a-ENSG00000130164	ukb-b-4963	Diagnoses - secondary ICD10: N17.9 Acute renal failure, unspecified || id:ukb-b-4963	ENSG00000130164 || id:eqtl-a-ENSG00000130164	-0.000340054177793969	0.000190981451481058	0.216940220498506
eqtl-a-ENSG00000130227	ukb-b-4963	Diagnoses - secondary ICD10: N17.9 Acute renal failure, unspecified || id:ukb-b-4963	ENSG00000130227 || id:eqtl-a-ENSG00000130227	-0.00016024332020626	0.000311030646890187	0.697138090290139
eqtl-a-ENSG00000130300	ukb-b-4963	Diagnoses - secondary ICD10: N17.9 Acute renal failure, unspecified || id:ukb-b-4963	ENSG00000130300 || id:eqtl-a-ENSG00000130300	0.000339501715067798	0.000187421572188627	0.129832630580229
eqtl-a-ENSG00000130363	ukb-b-4963	Diagnoses - secondary ICD10: N17.9 Acute renal failure, unspecified || id:ukb-b-4963	ENSG00000130363 || id:eqtl-a-ENSG00000130363	-3.74258773165633e-05	0.00043737057338686	0.945656713955744
eqtl-a-ENSG00000130396	ukb-b-4963	Diagnoses - secondary ICD10: N17.9 Acute renal failure, unspecified || id:ukb-b-4963	ENSG00000130396 || id:eqtl-a-ENSG00000130396	-0.00031216695189574	0.000167254694333246	0.313130937419086
eqtl-a-ENSG00000130508	ukb-b-4963	Diagnoses - secondary ICD10: N17.9 Acute renal failure, unspecified || id:ukb-b-4963	ENSG00000130508 || id:eqtl-a-ENSG00000130508	0.000180269649501322	0.00016771311345435	0.477038309681404
eqtl-a-ENSG00000130518	ukb-b-4963	Diagnoses - secondary ICD10: N17.9 Acute renal failure, unspecified || id:ukb-b-4963	ENSG00000130518 || id:eqtl-a-ENSG00000130518	-5.59982710755661e-05	9.88464548248071e-05	0.628138391679764
eqtl-a-ENSG00000130529	ukb-b-4963	Diagnoses - secondary ICD10: N17.9 Acute renal failure, unspecified || id:ukb-b-4963	ENSG00000130529 || id:eqtl-a-ENSG00000130529	6.51326603435991e-05	8.37569054865705e-05	0.480210445973964
eqtl-a-ENSG00000130558	ukb-b-4963	Diagnoses - secondary ICD10: N17.9 Acute renal failure, unspecified || id:ukb-b-4963	ENSG00000130558 || id:eqtl-a-ENSG00000130558	4.65450039863556e-05	9.72455205544367e-05	0.679417638677979
eqtl-a-ENSG00000130595	ukb-b-4963	Diagnoses - secondary ICD10: N17.9 Acute renal failure, unspecified || id:ukb-b-4963	ENSG00000130595 || id:eqtl-a-ENSG00000130595	-1.45215789688379e-05	0.00011205708702174	0.917957101398171
eqtl-a-ENSG00000130653	ukb-b-4963	Diagnoses - secondary ICD10: N17.9 Acute renal failure, unspecified || id:ukb-b-4963	ENSG00000130653 || id:eqtl-a-ENSG00000130653	7.43350549175195e-05	0.000104892160863322	0.607505931645845
eqtl-a-ENSG00000130656	ukb-b-4963	Diagnoses - secondary ICD10: N17.9 Acute renal failure, unspecified || id:ukb-b-4963	ENSG00000130656 || id:eqtl-a-ENSG00000130656	7.88641730936344e-05	0.000137507300020802	0.66849508230685
eqtl-a-ENSG00000130775	ukb-b-4963	Diagnoses - secondary ICD10: N17.9 Acute renal failure, unspecified || id:ukb-b-4963	ENSG00000130775 || id:eqtl-a-ENSG00000130775	0.000157621273256005	0.000159391483521929	0.503554870014979
eqtl-a-ENSG00000131203	ukb-b-4963	Diagnoses - secondary ICD10: N17.9 Acute renal failure, unspecified || id:ukb-b-4963	ENSG00000131203 || id:eqtl-a-ENSG00000131203	0.000147633683099006	0.000109904447354796	0.407394207843429
eqtl-a-ENSG00000131370	ukb-b-4963	Diagnoses - secondary ICD10: N17.9 Acute renal failure, unspecified || id:ukb-b-4963	ENSG00000131370 || id:eqtl-a-ENSG00000131370	0.000190590082904666	0.000301563457838	0.641187166841158
eqtl-a-ENSG00000131669	ukb-b-4963	Diagnoses - secondary ICD10: N17.9 Acute renal failure, unspecified || id:ukb-b-4963	ENSG00000131669 || id:eqtl-a-ENSG00000131669	0.000102982657668312	0.00017797957404915	0.66606043590902
eqtl-a-ENSG00000131778	ukb-b-4963	Diagnoses - secondary ICD10: N17.9 Acute renal failure, unspecified || id:ukb-b-4963	ENSG00000131778 || id:eqtl-a-ENSG00000131778	8.43293384530371e-05	0.000141281496248186	0.657416635587491
eqtl-a-ENSG00000131791	ukb-b-4963	Diagnoses - secondary ICD10: N17.9 Acute renal failure, unspecified || id:ukb-b-4963	ENSG00000131791 || id:eqtl-a-ENSG00000131791	7.6669025375345e-05	0.000319242372058143	0.849951519752265
eqtl-a-ENSG00000131797	ukb-b-4963	Diagnoses - secondary ICD10: N17.9 Acute renal failure, unspecified || id:ukb-b-4963	ENSG00000131797 || id:eqtl-a-ENSG00000131797	3.91381385478745e-05	0.000138762298925655	0.824986728806931
eqtl-a-ENSG00000131845	ukb-b-4963	Diagnoses - secondary ICD10: N17.9 Acute renal failure, unspecified || id:ukb-b-4963	ENSG00000131845 || id:eqtl-a-ENSG00000131845	-1.58794868814962e-05	0.000170317041197135	0.931594614995485
eqtl-a-ENSG00000132142	ukb-b-4963	Diagnoses - secondary ICD10: N17.9 Acute renal failure, unspecified || id:ukb-b-4963	ENSG00000132142 || id:eqtl-a-ENSG00000132142	-0.000307898172247254	0.000136698780085978	0.265999735461169
eqtl-a-ENSG00000132185	ukb-b-4963	Diagnoses - secondary ICD10: N17.9 Acute renal failure, unspecified || id:ukb-b-4963	ENSG00000132185 || id:eqtl-a-ENSG00000132185	-0.000209797562990439	0.000725753439810129	0.799733713679716
eqtl-a-ENSG00000132205	ukb-b-4963	Diagnoses - secondary ICD10: N17.9 Acute renal failure, unspecified || id:ukb-b-4963	ENSG00000132205 || id:eqtl-a-ENSG00000132205	6.52102659209962e-05	0.000129102546108314	0.702238419341488
eqtl-a-ENSG00000132274	ukb-b-4963	Diagnoses - secondary ICD10: N17.9 Acute renal failure, unspecified || id:ukb-b-4963	ENSG00000132274 || id:eqtl-a-ENSG00000132274	0.000123079827904788	0.000153216240805378	0.56916454706291
eqtl-a-ENSG00000132326	ukb-b-4963	Diagnoses - secondary ICD10: N17.9 Acute renal failure, unspecified || id:ukb-b-4963	ENSG00000132326 || id:eqtl-a-ENSG00000132326	-0.000723088955291864	0.000465781007853703	0.36430880139254
eqtl-a-ENSG00000132334	ukb-b-4963	Diagnoses - secondary ICD10: N17.9 Acute renal failure, unspecified || id:ukb-b-4963	ENSG00000132334 || id:eqtl-a-ENSG00000132334	2.36899964414149e-05	9.68608782294008e-05	0.829587224542375
eqtl-a-ENSG00000132359	ukb-b-4963	Diagnoses - secondary ICD10: N17.9 Acute renal failure, unspecified || id:ukb-b-4963	ENSG00000132359 || id:eqtl-a-ENSG00000132359	5.88874031168146e-05	0.000201904122903969	0.81933483469198
eqtl-a-ENSG00000132386	ukb-b-4963	Diagnoses - secondary ICD10: N17.9 Acute renal failure, unspecified || id:ukb-b-4963	ENSG00000132386 || id:eqtl-a-ENSG00000132386	-0.000368439208422044	0.000202137082750063	0.319450303197901
eqtl-a-ENSG00000132514	ukb-b-4963	Diagnoses - secondary ICD10: N17.9 Acute renal failure, unspecified || id:ukb-b-4963	ENSG00000132514 || id:eqtl-a-ENSG00000132514	-1.79600014775101e-05	7.06348499266585e-05	0.807780181890264
eqtl-a-ENSG00000132530	ukb-b-4963	Diagnoses - secondary ICD10: N17.9 Acute renal failure, unspecified || id:ukb-b-4963	ENSG00000132530 || id:eqtl-a-ENSG00000132530	0.000263921076159614	0.000191350268211704	0.261651544213114
eqtl-a-ENSG00000132669	ukb-b-4963	Diagnoses - secondary ICD10: N17.9 Acute renal failure, unspecified || id:ukb-b-4963	ENSG00000132669 || id:eqtl-a-ENSG00000132669	0.000378424147370528	0.000225821811348305	0.23577311243606
eqtl-a-ENSG00000132819	ukb-b-4963	Diagnoses - secondary ICD10: N17.9 Acute renal failure, unspecified || id:ukb-b-4963	ENSG00000132819 || id:eqtl-a-ENSG00000132819	5.10611437830567e-05	0.000156937475579156	0.755955353928467
eqtl-a-ENSG00000132965	ukb-b-4963	Diagnoses - secondary ICD10: N17.9 Acute renal failure, unspecified || id:ukb-b-4963	ENSG00000132965 || id:eqtl-a-ENSG00000132965	2.75830109908486e-05	0.000140610544698567	0.857016404065037
eqtl-a-ENSG00000132970	ukb-b-4963	Diagnoses - secondary ICD10: N17.9 Acute renal failure, unspecified || id:ukb-b-4963	ENSG00000132970 || id:eqtl-a-ENSG00000132970	-6.90752178113912e-05	0.000107524487332916	0.566325256263984
eqtl-a-ENSG00000133048	ukb-b-4963	Diagnoses - secondary ICD10: N17.9 Acute renal failure, unspecified || id:ukb-b-4963	ENSG00000133048 || id:eqtl-a-ENSG00000133048	5.30113745747851e-05	0.000131184421943304	0.713222792089221
eqtl-a-ENSG00000133055	ukb-b-4963	Diagnoses - secondary ICD10: N17.9 Acute renal failure, unspecified || id:ukb-b-4963	ENSG00000133055 || id:eqtl-a-ENSG00000133055	9.78103092134212e-05	8.57169702645039e-05	0.372050926042207
eqtl-a-ENSG00000133069	ukb-b-4963	Diagnoses - secondary ICD10: N17.9 Acute renal failure, unspecified || id:ukb-b-4963	ENSG00000133069 || id:eqtl-a-ENSG00000133069	-0.000126225738266966	0.000152647674739023	0.495240629370421
eqtl-a-ENSG00000133101	ukb-b-4963	Diagnoses - secondary ICD10: N17.9 Acute renal failure, unspecified || id:ukb-b-4963	ENSG00000133101 || id:eqtl-a-ENSG00000133101	-0.000129235109511804	0.000128407782119729	0.497955731817886
eqtl-a-ENSG00000133104	ukb-b-4963	Diagnoses - secondary ICD10: N17.9 Acute renal failure, unspecified || id:ukb-b-4963	ENSG00000133104 || id:eqtl-a-ENSG00000133104	-5.16497446843056e-05	0.000153430497730603	0.768434592900599
eqtl-a-ENSG00000133106	ukb-b-4963	Diagnoses - secondary ICD10: N17.9 Acute renal failure, unspecified || id:ukb-b-4963	ENSG00000133106 || id:eqtl-a-ENSG00000133106	3.61412285578355e-05	8.02137811481816e-05	0.67564832135158
eqtl-a-ENSG00000133116	ukb-b-4963	Diagnoses - secondary ICD10: N17.9 Acute renal failure, unspecified || id:ukb-b-4963	ENSG00000133116 || id:eqtl-a-ENSG00000133116	7.0936712829596e-05	0.000122684913447868	0.621557514076796
eqtl-a-ENSG00000133193	ukb-b-4963	Diagnoses - secondary ICD10: N17.9 Acute renal failure, unspecified || id:ukb-b-4963	ENSG00000133193 || id:eqtl-a-ENSG00000133193	0.00013381583307735	8.75177539966452e-05	0.223733908789701
eqtl-a-ENSG00000133313	ukb-b-4963	Diagnoses - secondary ICD10: N17.9 Acute renal failure, unspecified || id:ukb-b-4963	ENSG00000133313 || id:eqtl-a-ENSG00000133313	-0.000197030669530082	0.000149710522481041	0.413653222715243
eqtl-a-ENSG00000133317	ukb-b-4963	Diagnoses - secondary ICD10: N17.9 Acute renal failure, unspecified || id:ukb-b-4963	ENSG00000133317 || id:eqtl-a-ENSG00000133317	-5.82408904876151e-05	0.000137082603130584	0.744236790394671
eqtl-a-ENSG00000133321	ukb-b-4963	Diagnoses - secondary ICD10: N17.9 Acute renal failure, unspecified || id:ukb-b-4963	ENSG00000133321 || id:eqtl-a-ENSG00000133321	1.87802134029946e-06	0.000420192094333544	0.996714509549761
eqtl-a-ENSG00000133424	ukb-b-4963	Diagnoses - secondary ICD10: N17.9 Acute renal failure, unspecified || id:ukb-b-4963	ENSG00000133424 || id:eqtl-a-ENSG00000133424	8.52535009379383e-05	0.000102711326650135	0.453187513348845
eqtl-a-ENSG00000133612	ukb-b-4963	Diagnoses - secondary ICD10: N17.9 Acute renal failure, unspecified || id:ukb-b-4963	ENSG00000133612 || id:eqtl-a-ENSG00000133612	-7.05941803480386e-06	0.000110896352887384	0.959528793229497
eqtl-a-ENSG00000133661	ukb-b-4963	Diagnoses - secondary ICD10: N17.9 Acute renal failure, unspecified || id:ukb-b-4963	ENSG00000133661 || id:eqtl-a-ENSG00000133661	-2.27734634430197e-05	0.00010729275463407	0.851575199242081
eqtl-a-ENSG00000133687	ukb-b-4963	Diagnoses - secondary ICD10: N17.9 Acute renal failure, unspecified || id:ukb-b-4963	ENSG00000133687 || id:eqtl-a-ENSG00000133687	-7.31609546484102e-05	0.000106744416436156	0.563878450063451
eqtl-a-ENSG00000133703	ukb-b-4963	Diagnoses - secondary ICD10: N17.9 Acute renal failure, unspecified || id:ukb-b-4963	ENSG00000133703 || id:eqtl-a-ENSG00000133703	0.000337367741549822	0.000350525884440465	0.512175883297079
eqtl-a-ENSG00000133742	ukb-b-4963	Diagnoses - secondary ICD10: N17.9 Acute renal failure, unspecified || id:ukb-b-4963	ENSG00000133742 || id:eqtl-a-ENSG00000133742	0.000108160741644307	0.000142167353251044	0.471622512193814
eqtl-a-ENSG00000133789	ukb-b-4963	Diagnoses - secondary ICD10: N17.9 Acute renal failure, unspecified || id:ukb-b-4963	ENSG00000133789 || id:eqtl-a-ENSG00000133789	0.000145999884690087	0.000113964226225507	0.421942195629831
eqtl-a-ENSG00000133961	ukb-b-4963	Diagnoses - secondary ICD10: N17.9 Acute renal failure, unspecified || id:ukb-b-4963	ENSG00000133961 || id:eqtl-a-ENSG00000133961	-0.000111373704441841	0.000166169845896547	0.62409354210867
eqtl-a-ENSG00000134198	ukb-b-4963	Diagnoses - secondary ICD10: N17.9 Acute renal failure, unspecified || id:ukb-b-4963	ENSG00000134198 || id:eqtl-a-ENSG00000134198	-0.000261926759607725	0.000629004527856629	0.717540527790022
eqtl-a-ENSG00000134202	ukb-b-4963	Diagnoses - secondary ICD10: N17.9 Acute renal failure, unspecified || id:ukb-b-4963	ENSG00000134202 || id:eqtl-a-ENSG00000134202	7.36043589438203e-05	0.000104623350129064	0.554605212653777
eqtl-a-ENSG00000134243	ukb-b-4963	Diagnoses - secondary ICD10: N17.9 Acute renal failure, unspecified || id:ukb-b-4963	ENSG00000134243 || id:eqtl-a-ENSG00000134243	-0.000109786021689724	0.000405500697169148	0.804148493630109
eqtl-a-ENSG00000134265	ukb-b-4963	Diagnoses - secondary ICD10: N17.9 Acute renal failure, unspecified || id:ukb-b-4963	ENSG00000134265 || id:eqtl-a-ENSG00000134265	-0.000187299248747586	0.000154329674358906	0.438751428902231
eqtl-a-ENSG00000134291	ukb-b-4963	Diagnoses - secondary ICD10: N17.9 Acute renal failure, unspecified || id:ukb-b-4963	ENSG00000134291 || id:eqtl-a-ENSG00000134291	1.10161279594848e-05	0.000113096284073627	0.938185140427904
eqtl-a-ENSG00000134308	ukb-b-4963	Diagnoses - secondary ICD10: N17.9 Acute renal failure, unspecified || id:ukb-b-4963	ENSG00000134308 || id:eqtl-a-ENSG00000134308	-0.000170797765200221	0.000149261237119731	0.457226816221583
eqtl-a-ENSG00000134321	ukb-b-4963	Diagnoses - secondary ICD10: N17.9 Acute renal failure, unspecified || id:ukb-b-4963	ENSG00000134321 || id:eqtl-a-ENSG00000134321	-0.000212837465380408	0.000245390923872642	0.449566562378104
eqtl-a-ENSG00000134352	ukb-b-4963	Diagnoses - secondary ICD10: N17.9 Acute renal failure, unspecified || id:ukb-b-4963	ENSG00000134352 || id:eqtl-a-ENSG00000134352	-0.000415917574716996	0.000192367467900343	0.163124933384841
eqtl-a-ENSG00000134470	ukb-b-4963	Diagnoses - secondary ICD10: N17.9 Acute renal failure, unspecified || id:ukb-b-4963	ENSG00000134470 || id:eqtl-a-ENSG00000134470	-5.62407489382412e-05	9.02812295693198e-05	0.596883725176707
eqtl-a-ENSG00000134531	ukb-b-4963	Diagnoses - secondary ICD10: N17.9 Acute renal failure, unspecified || id:ukb-b-4963	ENSG00000134531 || id:eqtl-a-ENSG00000134531	9.0455338262734e-05	0.000248802123303711	0.734584481092045
eqtl-a-ENSG00000134548	ukb-b-4963	Diagnoses - secondary ICD10: N17.9 Acute renal failure, unspecified || id:ukb-b-4963	ENSG00000134548 || id:eqtl-a-ENSG00000134548	2.04143988705906e-05	0.000101157231674333	0.852975886991005
eqtl-a-ENSG00000134668	ukb-b-4963	Diagnoses - secondary ICD10: N17.9 Acute renal failure, unspecified || id:ukb-b-4963	ENSG00000134668 || id:eqtl-a-ENSG00000134668	0.000120206185170644	7.3061578648522e-05	0.13853298036996
eqtl-a-ENSG00000134755	ukb-b-4963	Diagnoses - secondary ICD10: N17.9 Acute renal failure, unspecified || id:ukb-b-4963	ENSG00000134755 || id:eqtl-a-ENSG00000134755	-0.000210792886625486	0.000101841777824484	0.0772386870272234
eqtl-a-ENSG00000134765	ukb-b-4963	Diagnoses - secondary ICD10: N17.9 Acute renal failure, unspecified || id:ukb-b-4963	ENSG00000134765 || id:eqtl-a-ENSG00000134765	4.73140846037399e-05	0.000100379900796078	0.657240429989479
eqtl-a-ENSG00000134779	ukb-b-4963	Diagnoses - secondary ICD10: N17.9 Acute renal failure, unspecified || id:ukb-b-4963	ENSG00000134779 || id:eqtl-a-ENSG00000134779	-8.91822871974903e-05	8.49321178264597e-05	0.352950488778567
eqtl-a-ENSG00000134827	ukb-b-4963	Diagnoses - secondary ICD10: N17.9 Acute renal failure, unspecified || id:ukb-b-4963	ENSG00000134827 || id:eqtl-a-ENSG00000134827	-0.000148141536887955	0.000155727472377326	0.515889588909155
eqtl-a-ENSG00000135046	ukb-b-4963	Diagnoses - secondary ICD10: N17.9 Acute renal failure, unspecified || id:ukb-b-4963	ENSG00000135046 || id:eqtl-a-ENSG00000135046	5.72314610111162e-05	9.79950404026132e-05	0.618299939384296
eqtl-a-ENSG00000135047	ukb-b-4963	Diagnoses - secondary ICD10: N17.9 Acute renal failure, unspecified || id:ukb-b-4963	ENSG00000135047 || id:eqtl-a-ENSG00000135047	2.53305593843796e-05	9.05033819153686e-05	0.805856828674981
eqtl-a-ENSG00000135083	ukb-b-4963	Diagnoses - secondary ICD10: N17.9 Acute renal failure, unspecified || id:ukb-b-4963	ENSG00000135083 || id:eqtl-a-ENSG00000135083	0.000183366505373817	0.000235178998815893	0.57840939348905
eqtl-a-ENSG00000135114	ukb-b-4963	Diagnoses - secondary ICD10: N17.9 Acute renal failure, unspecified || id:ukb-b-4963	ENSG00000135114 || id:eqtl-a-ENSG00000135114	1.40657151848964e-05	8.07334625526359e-05	0.870151704313237
eqtl-a-ENSG00000135218	ukb-b-4963	Diagnoses - secondary ICD10: N17.9 Acute renal failure, unspecified || id:ukb-b-4963	ENSG00000135218 || id:eqtl-a-ENSG00000135218	-0.000471118996963067	0.00100229566606068	0.684596439950364
eqtl-a-ENSG00000135318	ukb-b-4963	Diagnoses - secondary ICD10: N17.9 Acute renal failure, unspecified || id:ukb-b-4963	ENSG00000135318 || id:eqtl-a-ENSG00000135318	-0.000176833394295743	0.000498962147558867	0.783172778011
eqtl-a-ENSG00000135378	ukb-b-4963	Diagnoses - secondary ICD10: N17.9 Acute renal failure, unspecified || id:ukb-b-4963	ENSG00000135378 || id:eqtl-a-ENSG00000135378	7.87374895382889e-05	0.000116798905585514	0.622388458833936
eqtl-a-ENSG00000135407	ukb-b-4963	Diagnoses - secondary ICD10: N17.9 Acute renal failure, unspecified || id:ukb-b-4963	ENSG00000135407 || id:eqtl-a-ENSG00000135407	-3.06262390265956e-05	0.000110754700990124	0.828251622118402
eqtl-a-ENSG00000135426	ukb-b-4963	Diagnoses - secondary ICD10: N17.9 Acute renal failure, unspecified || id:ukb-b-4963	ENSG00000135426 || id:eqtl-a-ENSG00000135426	5.20862801812779e-05	0.00013642043204005	0.73935363730124
eqtl-a-ENSG00000135631	ukb-b-4963	Diagnoses - secondary ICD10: N17.9 Acute renal failure, unspecified || id:ukb-b-4963	ENSG00000135631 || id:eqtl-a-ENSG00000135631	0.0011867113873769	0.00090560649658076	0.414978641120843
eqtl-a-ENSG00000135677	ukb-b-4963	Diagnoses - secondary ICD10: N17.9 Acute renal failure, unspecified || id:ukb-b-4963	ENSG00000135677 || id:eqtl-a-ENSG00000135677	-0.000158587867211126	0.000111552169413825	0.29104203225311
eqtl-a-ENSG00000135828	ukb-b-4963	Diagnoses - secondary ICD10: N17.9 Acute renal failure, unspecified || id:ukb-b-4963	ENSG00000135828 || id:eqtl-a-ENSG00000135828	-5.43855801883448e-05	0.000184162633531675	0.817193951754545
eqtl-a-ENSG00000135838	ukb-b-4963	Diagnoses - secondary ICD10: N17.9 Acute renal failure, unspecified || id:ukb-b-4963	ENSG00000135838 || id:eqtl-a-ENSG00000135838	-0.000582368975354893	0.000372208146043351	0.362041921686619
eqtl-a-ENSG00000135862	ukb-b-4963	Diagnoses - secondary ICD10: N17.9 Acute renal failure, unspecified || id:ukb-b-4963	ENSG00000135862 || id:eqtl-a-ENSG00000135862	2.14817658267691e-05	0.000104205645562985	0.855755911258639
eqtl-a-ENSG00000135912	ukb-b-4963	Diagnoses - secondary ICD10: N17.9 Acute renal failure, unspecified || id:ukb-b-4963	ENSG00000135912 || id:eqtl-a-ENSG00000135912	-3.24545957569834e-05	0.000126594118230823	0.840232370516966
eqtl-a-ENSG00000135916	ukb-b-4963	Diagnoses - secondary ICD10: N17.9 Acute renal failure, unspecified || id:ukb-b-4963	ENSG00000135916 || id:eqtl-a-ENSG00000135916	0.000149562457618898	0.000361104357341115	0.750017854064668
eqtl-a-ENSG00000135919	ukb-b-4963	Diagnoses - secondary ICD10: N17.9 Acute renal failure, unspecified || id:ukb-b-4963	ENSG00000135919 || id:eqtl-a-ENSG00000135919	-4.28821903760242e-05	0.000123814012268825	0.787742221702596
eqtl-a-ENSG00000135924	ukb-b-4963	Diagnoses - secondary ICD10: N17.9 Acute renal failure, unspecified || id:ukb-b-4963	ENSG00000135924 || id:eqtl-a-ENSG00000135924	-8.67876162679713e-06	0.000291495921281427	0.978951843850744
eqtl-a-ENSG00000135929	ukb-b-4963	Diagnoses - secondary ICD10: N17.9 Acute renal failure, unspecified || id:ukb-b-4963	ENSG00000135929 || id:eqtl-a-ENSG00000135929	-8.66471197156192e-05	7.48036869483296e-05	0.299046283643334
eqtl-a-ENSG00000136044	ukb-b-4963	Diagnoses - secondary ICD10: N17.9 Acute renal failure, unspecified || id:ukb-b-4963	ENSG00000136044 || id:eqtl-a-ENSG00000136044	0.000132181817539169	0.0001220058895129	0.474527723548008
eqtl-a-ENSG00000136048	ukb-b-4963	Diagnoses - secondary ICD10: N17.9 Acute renal failure, unspecified || id:ukb-b-4963	ENSG00000136048 || id:eqtl-a-ENSG00000136048	-0.00014382927051746	0.000148742610355454	0.51069014314589
eqtl-a-ENSG00000136108	ukb-b-4963	Diagnoses - secondary ICD10: N17.9 Acute renal failure, unspecified || id:ukb-b-4963	ENSG00000136108 || id:eqtl-a-ENSG00000136108	0.000309672319264098	0.000188427617241629	0.347993710681767
eqtl-a-ENSG00000136111	ukb-b-4963	Diagnoses - secondary ICD10: N17.9 Acute renal failure, unspecified || id:ukb-b-4963	ENSG00000136111 || id:eqtl-a-ENSG00000136111	-9.24648513541632e-05	0.000264470984486749	0.760005185382791
eqtl-a-ENSG00000136158	ukb-b-4963	Diagnoses - secondary ICD10: N17.9 Acute renal failure, unspecified || id:ukb-b-4963	ENSG00000136158 || id:eqtl-a-ENSG00000136158	-0.000578371279201392	0.000214674271360023	0.226260365353843
eqtl-a-ENSG00000136167	ukb-b-4963	Diagnoses - secondary ICD10: N17.9 Acute renal failure, unspecified || id:ukb-b-4963	ENSG00000136167 || id:eqtl-a-ENSG00000136167	-0.000175527398024321	0.000139202301744554	0.426847058594695
eqtl-a-ENSG00000136193	ukb-b-4963	Diagnoses - secondary ICD10: N17.9 Acute renal failure, unspecified || id:ukb-b-4963	ENSG00000136193 || id:eqtl-a-ENSG00000136193	0.000126890104196855	0.000416678623315463	0.789491708513645
eqtl-a-ENSG00000136205	ukb-b-4963	Diagnoses - secondary ICD10: N17.9 Acute renal failure, unspecified || id:ukb-b-4963	ENSG00000136205 || id:eqtl-a-ENSG00000136205	-0.000259199224474595	0.000488456419733071	0.689415100235264
eqtl-a-ENSG00000136286	ukb-b-4963	Diagnoses - secondary ICD10: N17.9 Acute renal failure, unspecified || id:ukb-b-4963	ENSG00000136286 || id:eqtl-a-ENSG00000136286	-0.000165157974321927	0.000539270668173004	0.81080197311213
eqtl-a-ENSG00000136371	ukb-b-4963	Diagnoses - secondary ICD10: N17.9 Acute renal failure, unspecified || id:ukb-b-4963	ENSG00000136371 || id:eqtl-a-ENSG00000136371	-4.96793261079697e-05	0.000141031352623353	0.784386829334971
eqtl-a-ENSG00000136425	ukb-b-4963	Diagnoses - secondary ICD10: N17.9 Acute renal failure, unspecified || id:ukb-b-4963	ENSG00000136425 || id:eqtl-a-ENSG00000136425	-1.44267030485619e-05	0.000168778198152891	0.945715417961994
eqtl-a-ENSG00000136573	ukb-b-4963	Diagnoses - secondary ICD10: N17.9 Acute renal failure, unspecified || id:ukb-b-4963	ENSG00000136573 || id:eqtl-a-ENSG00000136573	-4.60256099411308e-05	8.88034051507472e-05	0.65589659891129
eqtl-a-ENSG00000136732	ukb-b-4963	Diagnoses - secondary ICD10: N17.9 Acute renal failure, unspecified || id:ukb-b-4963	ENSG00000136732 || id:eqtl-a-ENSG00000136732	2.87164538476145e-05	7.56017231129713e-05	0.715326851898968
eqtl-a-ENSG00000136819	ukb-b-4963	Diagnoses - secondary ICD10: N17.9 Acute renal failure, unspecified || id:ukb-b-4963	ENSG00000136819 || id:eqtl-a-ENSG00000136819	-1.83468504441724e-05	9.54467535928344e-05	0.856933488679354
eqtl-a-ENSG00000136826	ukb-b-4963	Diagnoses - secondary ICD10: N17.9 Acute renal failure, unspecified || id:ukb-b-4963	ENSG00000136826 || id:eqtl-a-ENSG00000136826	-0.000366819260031938	0.000618908018104616	0.659392144737049
eqtl-a-ENSG00000136840	ukb-b-4963	Diagnoses - secondary ICD10: N17.9 Acute renal failure, unspecified || id:ukb-b-4963	ENSG00000136840 || id:eqtl-a-ENSG00000136840	7.4458542836528e-05	0.00015730042786505	0.655906887833386
eqtl-a-ENSG00000136842	ukb-b-4963	Diagnoses - secondary ICD10: N17.9 Acute renal failure, unspecified || id:ukb-b-4963	ENSG00000136842 || id:eqtl-a-ENSG00000136842	-0.000343683476819693	0.000221360130335532	0.218330895304567
eqtl-a-ENSG00000136867	ukb-b-4963	Diagnoses - secondary ICD10: N17.9 Acute renal failure, unspecified || id:ukb-b-4963	ENSG00000136867 || id:eqtl-a-ENSG00000136867	3.64833915378842e-05	9.31040035225705e-05	0.721341814819023
eqtl-a-ENSG00000136868	ukb-b-4963	Diagnoses - secondary ICD10: N17.9 Acute renal failure, unspecified || id:ukb-b-4963	ENSG00000136868 || id:eqtl-a-ENSG00000136868	-0.00018123174001197	0.000123699930260744	0.381283725862043
eqtl-a-ENSG00000136908	ukb-b-4963	Diagnoses - secondary ICD10: N17.9 Acute renal failure, unspecified || id:ukb-b-4963	ENSG00000136908 || id:eqtl-a-ENSG00000136908	0.000128454052217732	0.000230478257886027	0.597459071345037
eqtl-a-ENSG00000136929	ukb-b-4963	Diagnoses - secondary ICD10: N17.9 Acute renal failure, unspecified || id:ukb-b-4963	ENSG00000136929 || id:eqtl-a-ENSG00000136929	-0.000217933976487705	0.000152354339753678	0.195673849963131
eqtl-a-ENSG00000136997	ukb-b-4963	Diagnoses - secondary ICD10: N17.9 Acute renal failure, unspecified || id:ukb-b-4963	ENSG00000136997 || id:eqtl-a-ENSG00000136997	5.34416133956072e-05	0.000895517976710165	0.962053596871198
eqtl-a-ENSG00000136999	ukb-b-4963	Diagnoses - secondary ICD10: N17.9 Acute renal failure, unspecified || id:ukb-b-4963	ENSG00000136999 || id:eqtl-a-ENSG00000136999	4.08417954781284e-05	0.000141834649185777	0.821511725332046
eqtl-a-ENSG00000137076	ukb-b-4963	Diagnoses - secondary ICD10: N17.9 Acute renal failure, unspecified || id:ukb-b-4963	ENSG00000137076 || id:eqtl-a-ENSG00000137076	-0.000155226211503235	0.000154804676309015	0.499134416974014
eqtl-a-ENSG00000137094	ukb-b-4963	Diagnoses - secondary ICD10: N17.9 Acute renal failure, unspecified || id:ukb-b-4963	ENSG00000137094 || id:eqtl-a-ENSG00000137094	-0.000527811875948384	0.000581540788496744	0.459885935512826
eqtl-a-ENSG00000137106	ukb-b-4963	Diagnoses - secondary ICD10: N17.9 Acute renal failure, unspecified || id:ukb-b-4963	ENSG00000137106 || id:eqtl-a-ENSG00000137106	0.000115623354558903	0.000161496118688493	0.60443535024941
eqtl-a-ENSG00000137193	ukb-b-4963	Diagnoses - secondary ICD10: N17.9 Acute renal failure, unspecified || id:ukb-b-4963	ENSG00000137193 || id:eqtl-a-ENSG00000137193	-9.43909834418785e-05	0.000133242041405963	0.510336858220297
eqtl-a-ENSG00000137198	ukb-b-4963	Diagnoses - secondary ICD10: N17.9 Acute renal failure, unspecified || id:ukb-b-4963	ENSG00000137198 || id:eqtl-a-ENSG00000137198	0.000553829128718971	0.00023083527846763	0.074417683839003
eqtl-a-ENSG00000137225	ukb-b-4963	Diagnoses - secondary ICD10: N17.9 Acute renal failure, unspecified || id:ukb-b-4963	ENSG00000137225 || id:eqtl-a-ENSG00000137225	6.42531753199669e-05	0.000137150927854295	0.685536395495896
eqtl-a-ENSG00000137267	ukb-b-4963	Diagnoses - secondary ICD10: N17.9 Acute renal failure, unspecified || id:ukb-b-4963	ENSG00000137267 || id:eqtl-a-ENSG00000137267	0.000169964442543111	8.52142068946731e-05	0.18424637900004
eqtl-a-ENSG00000137331	ukb-b-4963	Diagnoses - secondary ICD10: N17.9 Acute renal failure, unspecified || id:ukb-b-4963	ENSG00000137331 || id:eqtl-a-ENSG00000137331	-5.6711106773603e-06	0.000119795498451042	0.966544352350728
eqtl-a-ENSG00000137364	ukb-b-4963	Diagnoses - secondary ICD10: N17.9 Acute renal failure, unspecified || id:ukb-b-4963	ENSG00000137364 || id:eqtl-a-ENSG00000137364	0.000150318020359082	0.000152546488250286	0.504684144492662
eqtl-a-ENSG00000137393	ukb-b-4963	Diagnoses - secondary ICD10: N17.9 Acute renal failure, unspecified || id:ukb-b-4963	ENSG00000137393 || id:eqtl-a-ENSG00000137393	-0.00024915370118484	0.000186424350169747	0.408943878645334
eqtl-a-ENSG00000137441	ukb-b-4963	Diagnoses - secondary ICD10: N17.9 Acute renal failure, unspecified || id:ukb-b-4963	ENSG00000137441 || id:eqtl-a-ENSG00000137441	0.000111618089580324	0.000102593905927193	0.390252746146807
eqtl-a-ENSG00000137496	ukb-b-4963	Diagnoses - secondary ICD10: N17.9 Acute renal failure, unspecified || id:ukb-b-4963	ENSG00000137496 || id:eqtl-a-ENSG00000137496	-7.91391437862688e-05	0.000347998751111558	0.857645980521363
eqtl-a-ENSG00000137726	ukb-b-4963	Diagnoses - secondary ICD10: N17.9 Acute renal failure, unspecified || id:ukb-b-4963	ENSG00000137726 || id:eqtl-a-ENSG00000137726	-7.78069002397435e-06	6.66287194199437e-05	0.911582490608299
eqtl-a-ENSG00000137757	ukb-b-4963	Diagnoses - secondary ICD10: N17.9 Acute renal failure, unspecified || id:ukb-b-4963	ENSG00000137757 || id:eqtl-a-ENSG00000137757	0.000215371150885575	0.000263812178557537	0.474078453410335
eqtl-a-ENSG00000137801	ukb-b-4963	Diagnoses - secondary ICD10: N17.9 Acute renal failure, unspecified || id:ukb-b-4963	ENSG00000137801 || id:eqtl-a-ENSG00000137801	5.01837563241087e-05	8.93677707839287e-05	0.604399055865115
eqtl-a-ENSG00000137959	ukb-b-4963	Diagnoses - secondary ICD10: N17.9 Acute renal failure, unspecified || id:ukb-b-4963	ENSG00000137959 || id:eqtl-a-ENSG00000137959	2.62565660172367e-05	0.000147999200217076	0.866149324611877
eqtl-a-ENSG00000137965	ukb-b-4963	Diagnoses - secondary ICD10: N17.9 Acute renal failure, unspecified || id:ukb-b-4963	ENSG00000137965 || id:eqtl-a-ENSG00000137965	-0.000298486919379452	0.000183476422861537	0.164699479935611
eqtl-a-ENSG00000138061	ukb-b-4963	Diagnoses - secondary ICD10: N17.9 Acute renal failure, unspecified || id:ukb-b-4963	ENSG00000138061 || id:eqtl-a-ENSG00000138061	0.000116475773890874	0.000344972172842819	0.757880589664543
eqtl-a-ENSG00000138119	ukb-b-4963	Diagnoses - secondary ICD10: N17.9 Acute renal failure, unspecified || id:ukb-b-4963	ENSG00000138119 || id:eqtl-a-ENSG00000138119	-0.000229973855080542	0.000483099660981016	0.666566453799264
eqtl-a-ENSG00000138166	ukb-b-4963	Diagnoses - secondary ICD10: N17.9 Acute renal failure, unspecified || id:ukb-b-4963	ENSG00000138166 || id:eqtl-a-ENSG00000138166	1.01498819653548e-05	0.000129757076683905	0.942576508413825
eqtl-a-ENSG00000138293	ukb-b-4963	Diagnoses - secondary ICD10: N17.9 Acute renal failure, unspecified || id:ukb-b-4963	ENSG00000138293 || id:eqtl-a-ENSG00000138293	-0.000227475521942486	0.000133800046308599	0.231212079926452
eqtl-a-ENSG00000138411	ukb-b-4963	Diagnoses - secondary ICD10: N17.9 Acute renal failure, unspecified || id:ukb-b-4963	ENSG00000138411 || id:eqtl-a-ENSG00000138411	-0.000382207982942364	0.000200127126297007	0.196347749948099
eqtl-a-ENSG00000138449	ukb-b-4963	Diagnoses - secondary ICD10: N17.9 Acute renal failure, unspecified || id:ukb-b-4963	ENSG00000138449 || id:eqtl-a-ENSG00000138449	-6.56435460847429e-05	9.95548894488164e-05	0.556754489762028
eqtl-a-ENSG00000138468	ukb-b-4963	Diagnoses - secondary ICD10: N17.9 Acute renal failure, unspecified || id:ukb-b-4963	ENSG00000138468 || id:eqtl-a-ENSG00000138468	9.31670986274025e-05	0.000127047233656764	0.597182424488995
eqtl-a-ENSG00000138640	ukb-b-4963	Diagnoses - secondary ICD10: N17.9 Acute renal failure, unspecified || id:ukb-b-4963	ENSG00000138640 || id:eqtl-a-ENSG00000138640	9.23092349459196e-05	0.000316949073281987	0.798292931682675
eqtl-a-ENSG00000138646	ukb-b-4963	Diagnoses - secondary ICD10: N17.9 Acute renal failure, unspecified || id:ukb-b-4963	ENSG00000138646 || id:eqtl-a-ENSG00000138646	-0.000116290897295699	0.00016857663284688	0.528230833936314
eqtl-a-ENSG00000138722	ukb-b-4963	Diagnoses - secondary ICD10: N17.9 Acute renal failure, unspecified || id:ukb-b-4963	ENSG00000138722 || id:eqtl-a-ENSG00000138722	6.56137590776666e-05	8.4448212079151e-05	0.48056338053796
eqtl-a-ENSG00000138735	ukb-b-4963	Diagnoses - secondary ICD10: N17.9 Acute renal failure, unspecified || id:ukb-b-4963	ENSG00000138735 || id:eqtl-a-ENSG00000138735	0.00021570006381076	0.000113003277416602	0.128924864541971
eqtl-a-ENSG00000138760	ukb-b-4963	Diagnoses - secondary ICD10: N17.9 Acute renal failure, unspecified || id:ukb-b-4963	ENSG00000138760 || id:eqtl-a-ENSG00000138760	-4.44797369079936e-06	0.000253381379276345	0.988825630390518
eqtl-a-ENSG00000138795	ukb-b-4963	Diagnoses - secondary ICD10: N17.9 Acute renal failure, unspecified || id:ukb-b-4963	ENSG00000138795 || id:eqtl-a-ENSG00000138795	0.000202897783829009	0.00044671566181617	0.680533326243903
eqtl-a-ENSG00000138829	ukb-b-4963	Diagnoses - secondary ICD10: N17.9 Acute renal failure, unspecified || id:ukb-b-4963	ENSG00000138829 || id:eqtl-a-ENSG00000138829	0.000262422538754904	0.000155630761701233	0.340780377117343
eqtl-a-ENSG00000138867	ukb-b-4963	Diagnoses - secondary ICD10: N17.9 Acute renal failure, unspecified || id:ukb-b-4963	ENSG00000138867 || id:eqtl-a-ENSG00000138867	2.42077507457217e-05	0.000130456567734231	0.860081269730414
eqtl-a-ENSG00000138964	ukb-b-4963	Diagnoses - secondary ICD10: N17.9 Acute renal failure, unspecified || id:ukb-b-4963	ENSG00000138964 || id:eqtl-a-ENSG00000138964	-0.000166795542005316	0.000181100628984381	0.526162328449296
eqtl-a-ENSG00000139112	ukb-b-4963	Diagnoses - secondary ICD10: N17.9 Acute renal failure, unspecified || id:ukb-b-4963	ENSG00000139112 || id:eqtl-a-ENSG00000139112	-0.000190195322450999	0.000383139943481526	0.653697735865614
eqtl-a-ENSG00000139117	ukb-b-4963	Diagnoses - secondary ICD10: N17.9 Acute renal failure, unspecified || id:ukb-b-4963	ENSG00000139117 || id:eqtl-a-ENSG00000139117	-0.000340797249826084	0.000471178840083929	0.601358840228
eqtl-a-ENSG00000139132	ukb-b-4963	Diagnoses - secondary ICD10: N17.9 Acute renal failure, unspecified || id:ukb-b-4963	ENSG00000139132 || id:eqtl-a-ENSG00000139132	-0.000104180488240932	0.00026813642286553	0.735080189468228
eqtl-a-ENSG00000139174	ukb-b-4963	Diagnoses - secondary ICD10: N17.9 Acute renal failure, unspecified || id:ukb-b-4963	ENSG00000139174 || id:eqtl-a-ENSG00000139174	0.000108798251824309	0.000178472929689107	0.604153318553006
eqtl-a-ENSG00000139187	ukb-b-4963	Diagnoses - secondary ICD10: N17.9 Acute renal failure, unspecified || id:ukb-b-4963	ENSG00000139187 || id:eqtl-a-ENSG00000139187	-0.000143657445817487	0.000124162789794125	0.453741979329259
eqtl-a-ENSG00000139192	ukb-b-4963	Diagnoses - secondary ICD10: N17.9 Acute renal failure, unspecified || id:ukb-b-4963	ENSG00000139192 || id:eqtl-a-ENSG00000139192	0.000254761311549739	0.000188960155636889	0.406276260531474
eqtl-a-ENSG00000139211	ukb-b-4963	Diagnoses - secondary ICD10: N17.9 Acute renal failure, unspecified || id:ukb-b-4963	ENSG00000139211 || id:eqtl-a-ENSG00000139211	0.000192280235069287	0.000191674350949668	0.498995408560808
eqtl-a-ENSG00000139323	ukb-b-4963	Diagnoses - secondary ICD10: N17.9 Acute renal failure, unspecified || id:ukb-b-4963	ENSG00000139323 || id:eqtl-a-ENSG00000139323	-0.000133845815071334	0.000113607267963841	0.448048149292874
eqtl-a-ENSG00000139370	ukb-b-4963	Diagnoses - secondary ICD10: N17.9 Acute renal failure, unspecified || id:ukb-b-4963	ENSG00000139370 || id:eqtl-a-ENSG00000139370	0.00018466787030287	0.000131377399359715	0.393655669564398
eqtl-a-ENSG00000139624	ukb-b-4963	Diagnoses - secondary ICD10: N17.9 Acute renal failure, unspecified || id:ukb-b-4963	ENSG00000139624 || id:eqtl-a-ENSG00000139624	6.32630946382719e-05	0.000159367593819963	0.729749209719207
eqtl-a-ENSG00000139832	ukb-b-4963	Diagnoses - secondary ICD10: N17.9 Acute renal failure, unspecified || id:ukb-b-4963	ENSG00000139832 || id:eqtl-a-ENSG00000139832	1.59285387467582e-05	0.000233501380016695	0.951819995724492
eqtl-a-ENSG00000139890	ukb-b-4963	Diagnoses - secondary ICD10: N17.9 Acute renal failure, unspecified || id:ukb-b-4963	ENSG00000139890 || id:eqtl-a-ENSG00000139890	0.0001754479556589	0.00247355811932486	0.954920448114317
eqtl-a-ENSG00000139970	ukb-b-4963	Diagnoses - secondary ICD10: N17.9 Acute renal failure, unspecified || id:ukb-b-4963	ENSG00000139970 || id:eqtl-a-ENSG00000139970	0.000112292581933656	8.27801054746455e-05	0.232968889328875
eqtl-a-ENSG00000140030	ukb-b-4963	Diagnoses - secondary ICD10: N17.9 Acute renal failure, unspecified || id:ukb-b-4963	ENSG00000140030 || id:eqtl-a-ENSG00000140030	-4.20517424827831e-05	0.000104420009835126	0.756272243942624
eqtl-a-ENSG00000140090	ukb-b-4963	Diagnoses - secondary ICD10: N17.9 Acute renal failure, unspecified || id:ukb-b-4963	ENSG00000140090 || id:eqtl-a-ENSG00000140090	-0.000837247491256116	0.000481177401114179	0.223987629174272
eqtl-a-ENSG00000140105	ukb-b-4963	Diagnoses - secondary ICD10: N17.9 Acute renal failure, unspecified || id:ukb-b-4963	ENSG00000140105 || id:eqtl-a-ENSG00000140105	-0.000991956578821771	0.00132340783306412	0.590519015547876
eqtl-a-ENSG00000140287	ukb-b-4963	Diagnoses - secondary ICD10: N17.9 Acute renal failure, unspecified || id:ukb-b-4963	ENSG00000140287 || id:eqtl-a-ENSG00000140287	-7.30815286633731e-05	0.000119016652185495	0.582612187303844
eqtl-a-ENSG00000140379	ukb-b-4963	Diagnoses - secondary ICD10: N17.9 Acute renal failure, unspecified || id:ukb-b-4963	ENSG00000140379 || id:eqtl-a-ENSG00000140379	0.000587078026391304	0.000657989104794659	0.536218672452038
eqtl-a-ENSG00000140403	ukb-b-4963	Diagnoses - secondary ICD10: N17.9 Acute renal failure, unspecified || id:ukb-b-4963	ENSG00000140403 || id:eqtl-a-ENSG00000140403	7.35467352724571e-05	0.00010379390445605	0.552039281011467
eqtl-a-ENSG00000140416	ukb-b-4963	Diagnoses - secondary ICD10: N17.9 Acute renal failure, unspecified || id:ukb-b-4963	ENSG00000140416 || id:eqtl-a-ENSG00000140416	-8.62744558460731e-05	0.000516779269331278	0.89468980308728
eqtl-a-ENSG00000140443	ukb-b-4963	Diagnoses - secondary ICD10: N17.9 Acute renal failure, unspecified || id:ukb-b-4963	ENSG00000140443 || id:eqtl-a-ENSG00000140443	4.21793684195769e-05	0.000149110666814601	0.795669616388149
eqtl-a-ENSG00000140455	ukb-b-4963	Diagnoses - secondary ICD10: N17.9 Acute renal failure, unspecified || id:ukb-b-4963	ENSG00000140455 || id:eqtl-a-ENSG00000140455	1.14283581538741e-05	0.000146418591169231	0.950410683469288
eqtl-a-ENSG00000140479	ukb-b-4963	Diagnoses - secondary ICD10: N17.9 Acute renal failure, unspecified || id:ukb-b-4963	ENSG00000140479 || id:eqtl-a-ENSG00000140479	-3.91193525105537e-05	0.000136361238323131	0.822142863422448
eqtl-a-ENSG00000140511	ukb-b-4963	Diagnoses - secondary ICD10: N17.9 Acute renal failure, unspecified || id:ukb-b-4963	ENSG00000140511 || id:eqtl-a-ENSG00000140511	-0.000110865315878119	0.000156340891232	0.551765869012692
eqtl-a-ENSG00000140543	ukb-b-4963	Diagnoses - secondary ICD10: N17.9 Acute renal failure, unspecified || id:ukb-b-4963	ENSG00000140543 || id:eqtl-a-ENSG00000140543	-7.51184153488851e-05	0.000117486105329422	0.637843481896095
eqtl-a-ENSG00000140563	ukb-b-4963	Diagnoses - secondary ICD10: N17.9 Acute renal failure, unspecified || id:ukb-b-4963	ENSG00000140563 || id:eqtl-a-ENSG00000140563	5.11024817908698e-05	0.000140063190427778	0.750189572205866
eqtl-a-ENSG00000140564	ukb-b-4963	Diagnoses - secondary ICD10: N17.9 Acute renal failure, unspecified || id:ukb-b-4963	ENSG00000140564 || id:eqtl-a-ENSG00000140564	0.00018777631586031	0.000125353358616034	0.272855648950274
eqtl-a-ENSG00000140575	ukb-b-4963	Diagnoses - secondary ICD10: N17.9 Acute renal failure, unspecified || id:ukb-b-4963	ENSG00000140575 || id:eqtl-a-ENSG00000140575	2.58860121025016e-05	0.000220029143762615	0.925445599928226
eqtl-a-ENSG00000140678	ukb-b-4963	Diagnoses - secondary ICD10: N17.9 Acute renal failure, unspecified || id:ukb-b-4963	ENSG00000140678 || id:eqtl-a-ENSG00000140678	-0.000105039027603813	8.97982472224331e-05	0.362646124063009
eqtl-a-ENSG00000140682	ukb-b-4963	Diagnoses - secondary ICD10: N17.9 Acute renal failure, unspecified || id:ukb-b-4963	ENSG00000140682 || id:eqtl-a-ENSG00000140682	0.000117343660439591	0.000154883354660877	0.527772961157385
eqtl-a-ENSG00000140836	ukb-b-4963	Diagnoses - secondary ICD10: N17.9 Acute renal failure, unspecified || id:ukb-b-4963	ENSG00000140836 || id:eqtl-a-ENSG00000140836	0.000111122441866758	0.000193771047940116	0.668521089567718
eqtl-a-ENSG00000140853	ukb-b-4963	Diagnoses - secondary ICD10: N17.9 Acute renal failure, unspecified || id:ukb-b-4963	ENSG00000140853 || id:eqtl-a-ENSG00000140853	-9.65185100679183e-05	9.88636750633209e-05	0.431888880697518
eqtl-a-ENSG00000140876	ukb-b-4963	Diagnoses - secondary ICD10: N17.9 Acute renal failure, unspecified || id:ukb-b-4963	ENSG00000140876 || id:eqtl-a-ENSG00000140876	0.000100789343967331	0.000177140133962266	0.670677251790112
eqtl-a-ENSG00000140932	ukb-b-4963	Diagnoses - secondary ICD10: N17.9 Acute renal failure, unspecified || id:ukb-b-4963	ENSG00000140932 || id:eqtl-a-ENSG00000140932	6.6038642593277e-05	0.000241278448899051	0.809988615125187
eqtl-a-ENSG00000140968	ukb-b-4963	Diagnoses - secondary ICD10: N17.9 Acute renal failure, unspecified || id:ukb-b-4963	ENSG00000140968 || id:eqtl-a-ENSG00000140968	-0.00033301770441194	0.000489171863998477	0.533379844218872
eqtl-a-ENSG00000140986	ukb-b-4963	Diagnoses - secondary ICD10: N17.9 Acute renal failure, unspecified || id:ukb-b-4963	ENSG00000140986 || id:eqtl-a-ENSG00000140986	0.000107433340207954	0.000170650219750862	0.593314869617483
eqtl-a-ENSG00000141030	ukb-b-4963	Diagnoses - secondary ICD10: N17.9 Acute renal failure, unspecified || id:ukb-b-4963	ENSG00000141030 || id:eqtl-a-ENSG00000141030	-2.2893706513196e-05	9.9051049980404e-05	0.838706078353554
eqtl-a-ENSG00000141096	ukb-b-4963	Diagnoses - secondary ICD10: N17.9 Acute renal failure, unspecified || id:ukb-b-4963	ENSG00000141096 || id:eqtl-a-ENSG00000141096	1.47018327921313e-05	0.000153086654412592	0.929547715047868
eqtl-a-ENSG00000141098	ukb-b-4963	Diagnoses - secondary ICD10: N17.9 Acute renal failure, unspecified || id:ukb-b-4963	ENSG00000141098 || id:eqtl-a-ENSG00000141098	0.00022506071864828	0.000284756808741712	0.473536029895585
eqtl-a-ENSG00000141401	ukb-b-4963	Diagnoses - secondary ICD10: N17.9 Acute renal failure, unspecified || id:ukb-b-4963	ENSG00000141401 || id:eqtl-a-ENSG00000141401	-0.000143514832035989	0.000160395788546588	0.465337877883514
eqtl-a-ENSG00000141447	ukb-b-4963	Diagnoses - secondary ICD10: N17.9 Acute renal failure, unspecified || id:ukb-b-4963	ENSG00000141447 || id:eqtl-a-ENSG00000141447	-4.04014812559427e-05	0.000114290034525158	0.783683544977016
eqtl-a-ENSG00000141469	ukb-b-4963	Diagnoses - secondary ICD10: N17.9 Acute renal failure, unspecified || id:ukb-b-4963	ENSG00000141469 || id:eqtl-a-ENSG00000141469	0.000127874750918911	0.000179470667218035	0.515505814417894
eqtl-a-ENSG00000141480	ukb-b-4963	Diagnoses - secondary ICD10: N17.9 Acute renal failure, unspecified || id:ukb-b-4963	ENSG00000141480 || id:eqtl-a-ENSG00000141480	1.11035880111389e-05	0.000104460349717641	0.932583794696091
eqtl-a-ENSG00000141497	ukb-b-4963	Diagnoses - secondary ICD10: N17.9 Acute renal failure, unspecified || id:ukb-b-4963	ENSG00000141497 || id:eqtl-a-ENSG00000141497	3.488765358328e-05	9.8780157805479e-05	0.757702352714012
eqtl-a-ENSG00000141504	ukb-b-4963	Diagnoses - secondary ICD10: N17.9 Acute renal failure, unspecified || id:ukb-b-4963	ENSG00000141504 || id:eqtl-a-ENSG00000141504	0.000115080638252625	0.000111503055331018	0.489949096723157
eqtl-a-ENSG00000141505	ukb-b-4963	Diagnoses - secondary ICD10: N17.9 Acute renal failure, unspecified || id:ukb-b-4963	ENSG00000141505 || id:eqtl-a-ENSG00000141505	-6.05276275782079e-05	0.000255866644400518	0.828230882321735
eqtl-a-ENSG00000141622	ukb-b-4963	Diagnoses - secondary ICD10: N17.9 Acute renal failure, unspecified || id:ukb-b-4963	ENSG00000141622 || id:eqtl-a-ENSG00000141622	-0.00011594539904312	0.000324793883650424	0.735677505355275
eqtl-a-ENSG00000141655	ukb-b-4963	Diagnoses - secondary ICD10: N17.9 Acute renal failure, unspecified || id:ukb-b-4963	ENSG00000141655 || id:eqtl-a-ENSG00000141655	-0.000209024478550761	0.000372619793395356	0.674548395988442
eqtl-a-ENSG00000141736	ukb-b-4963	Diagnoses - secondary ICD10: N17.9 Acute renal failure, unspecified || id:ukb-b-4963	ENSG00000141736 || id:eqtl-a-ENSG00000141736	-0.000167402417583919	0.000172499670809603	0.376392679370112
eqtl-a-ENSG00000141854	ukb-b-4963	Diagnoses - secondary ICD10: N17.9 Acute renal failure, unspecified || id:ukb-b-4963	ENSG00000141854 || id:eqtl-a-ENSG00000141854	0.000124375373164478	0.000225344330706101	0.678935185367571
eqtl-a-ENSG00000141873	ukb-b-4963	Diagnoses - secondary ICD10: N17.9 Acute renal failure, unspecified || id:ukb-b-4963	ENSG00000141873 || id:eqtl-a-ENSG00000141873	3.71455096221446e-05	0.000128671826789025	0.821082360542677
eqtl-a-ENSG00000142102	ukb-b-4963	Diagnoses - secondary ICD10: N17.9 Acute renal failure, unspecified || id:ukb-b-4963	ENSG00000142102 || id:eqtl-a-ENSG00000142102	-6.24289370678983e-05	0.000115364112477954	0.684223325031596
eqtl-a-ENSG00000142192	ukb-b-4963	Diagnoses - secondary ICD10: N17.9 Acute renal failure, unspecified || id:ukb-b-4963	ENSG00000142192 || id:eqtl-a-ENSG00000142192	3.7788626078417e-05	0.000100699616283591	0.743526123349855
eqtl-a-ENSG00000142405	ukb-b-4963	Diagnoses - secondary ICD10: N17.9 Acute renal failure, unspecified || id:ukb-b-4963	ENSG00000142405 || id:eqtl-a-ENSG00000142405	-4.06526760463581e-05	0.000108207098902636	0.77121266364907
eqtl-a-ENSG00000142453	ukb-b-4963	Diagnoses - secondary ICD10: N17.9 Acute renal failure, unspecified || id:ukb-b-4963	ENSG00000142453 || id:eqtl-a-ENSG00000142453	0.000152776116823334	0.000173544456431139	0.41897714159116
eqtl-a-ENSG00000142494	ukb-b-4963	Diagnoses - secondary ICD10: N17.9 Acute renal failure, unspecified || id:ukb-b-4963	ENSG00000142494 || id:eqtl-a-ENSG00000142494	-6.21273393407717e-05	0.000216031888138075	0.821728947862621
eqtl-a-ENSG00000142512	ukb-b-4963	Diagnoses - secondary ICD10: N17.9 Acute renal failure, unspecified || id:ukb-b-4963	ENSG00000142512 || id:eqtl-a-ENSG00000142512	-0.000205885956744113	0.000248067142338854	0.467435512365211
eqtl-a-ENSG00000142546	ukb-b-4963	Diagnoses - secondary ICD10: N17.9 Acute renal failure, unspecified || id:ukb-b-4963	ENSG00000142546 || id:eqtl-a-ENSG00000142546	0.00130824697491241	0.000955832242004152	0.40169594644164
eqtl-a-ENSG00000142599	ukb-b-4963	Diagnoses - secondary ICD10: N17.9 Acute renal failure, unspecified || id:ukb-b-4963	ENSG00000142599 || id:eqtl-a-ENSG00000142599	1.78829582176023e-05	0.000108442973137955	0.895953627985795
eqtl-a-ENSG00000142669	ukb-b-4963	Diagnoses - secondary ICD10: N17.9 Acute renal failure, unspecified || id:ukb-b-4963	ENSG00000142669 || id:eqtl-a-ENSG00000142669	0.000101662190596918	0.000142608023570267	0.549873282809125
eqtl-a-ENSG00000142961	ukb-b-4963	Diagnoses - secondary ICD10: N17.9 Acute renal failure, unspecified || id:ukb-b-4963	ENSG00000142961 || id:eqtl-a-ENSG00000142961	-8.21320501916786e-05	0.000139074532904922	0.660394900875891
eqtl-a-ENSG00000143119	ukb-b-4963	Diagnoses - secondary ICD10: N17.9 Acute renal failure, unspecified || id:ukb-b-4963	ENSG00000143119 || id:eqtl-a-ENSG00000143119	4.36058563068488e-05	0.000144760115397593	0.813735638274078
eqtl-a-ENSG00000143149	ukb-b-4963	Diagnoses - secondary ICD10: N17.9 Acute renal failure, unspecified || id:ukb-b-4963	ENSG00000143149 || id:eqtl-a-ENSG00000143149	-8.74178405931942e-05	0.000126473440794017	0.560891420905633
eqtl-a-ENSG00000143162	ukb-b-4963	Diagnoses - secondary ICD10: N17.9 Acute renal failure, unspecified || id:ukb-b-4963	ENSG00000143162 || id:eqtl-a-ENSG00000143162	-3.90435465459524e-05	0.00012382297163373	0.768285876546906
eqtl-a-ENSG00000143321	ukb-b-4963	Diagnoses - secondary ICD10: N17.9 Acute renal failure, unspecified || id:ukb-b-4963	ENSG00000143321 || id:eqtl-a-ENSG00000143321	-0.00122880745314081	0.00170270388262019	0.602030744895145
eqtl-a-ENSG00000143344	ukb-b-4963	Diagnoses - secondary ICD10: N17.9 Acute renal failure, unspecified || id:ukb-b-4963	ENSG00000143344 || id:eqtl-a-ENSG00000143344	-5.21810024415812e-05	0.000111054817850769	0.684700902748318
eqtl-a-ENSG00000143365	ukb-b-4963	Diagnoses - secondary ICD10: N17.9 Acute renal failure, unspecified || id:ukb-b-4963	ENSG00000143365 || id:eqtl-a-ENSG00000143365	6.0213421589255e-05	0.000553161008656456	0.92325606731532
eqtl-a-ENSG00000143409	ukb-b-4963	Diagnoses - secondary ICD10: N17.9 Acute renal failure, unspecified || id:ukb-b-4963	ENSG00000143409 || id:eqtl-a-ENSG00000143409	-1.60622075488836e-05	0.000247364521264623	0.954133508155462
eqtl-a-ENSG00000143416	ukb-b-4963	Diagnoses - secondary ICD10: N17.9 Acute renal failure, unspecified || id:ukb-b-4963	ENSG00000143416 || id:eqtl-a-ENSG00000143416	0.00102437929848771	0.00076504059754531	0.31247035462423
eqtl-a-ENSG00000143595	ukb-b-4963	Diagnoses - secondary ICD10: N17.9 Acute renal failure, unspecified || id:ukb-b-4963	ENSG00000143595 || id:eqtl-a-ENSG00000143595	1.16719213815928e-05	8.50210772802152e-05	0.896164246155118
eqtl-a-ENSG00000143624	ukb-b-4963	Diagnoses - secondary ICD10: N17.9 Acute renal failure, unspecified || id:ukb-b-4963	ENSG00000143624 || id:eqtl-a-ENSG00000143624	0.000343171259089684	0.000565990357936654	0.653008110267284
eqtl-a-ENSG00000143727	ukb-b-4963	Diagnoses - secondary ICD10: N17.9 Acute renal failure, unspecified || id:ukb-b-4963	ENSG00000143727 || id:eqtl-a-ENSG00000143727	9.39587300937813e-05	0.000179709116907337	0.693308088331106
eqtl-a-ENSG00000143774	ukb-b-4963	Diagnoses - secondary ICD10: N17.9 Acute renal failure, unspecified || id:ukb-b-4963	ENSG00000143774 || id:eqtl-a-ENSG00000143774	0.000116468831002301	0.000530452149758357	0.862403843299826
eqtl-a-ENSG00000143847	ukb-b-4963	Diagnoses - secondary ICD10: N17.9 Acute renal failure, unspecified || id:ukb-b-4963	ENSG00000143847 || id:eqtl-a-ENSG00000143847	0.00017259186734193	0.000122861853036254	0.39384084831543
eqtl-a-ENSG00000143870	ukb-b-4963	Diagnoses - secondary ICD10: N17.9 Acute renal failure, unspecified || id:ukb-b-4963	ENSG00000143870 || id:eqtl-a-ENSG00000143870	6.61333761082917e-05	0.00012244356993723	0.684732631132128
eqtl-a-ENSG00000143924	ukb-b-4963	Diagnoses - secondary ICD10: N17.9 Acute renal failure, unspecified || id:ukb-b-4963	ENSG00000143924 || id:eqtl-a-ENSG00000143924	-1.21727418407368e-05	8.30822049322176e-05	0.896950206493087
eqtl-a-ENSG00000143995	ukb-b-4963	Diagnoses - secondary ICD10: N17.9 Acute renal failure, unspecified || id:ukb-b-4963	ENSG00000143995 || id:eqtl-a-ENSG00000143995	6.27921841787236e-05	0.000134957446524245	0.658143187230706
eqtl-a-ENSG00000144136	ukb-b-4963	Diagnoses - secondary ICD10: N17.9 Acute renal failure, unspecified || id:ukb-b-4963	ENSG00000144136 || id:eqtl-a-ENSG00000144136	-4.14822243815181e-05	7.41706581536987e-05	0.615007565305999
eqtl-a-ENSG00000144214	ukb-b-4963	Diagnoses - secondary ICD10: N17.9 Acute renal failure, unspecified || id:ukb-b-4963	ENSG00000144214 || id:eqtl-a-ENSG00000144214	-1.73909315941085e-05	0.00013586955867051	0.918955088878485
eqtl-a-ENSG00000144218	ukb-b-4963	Diagnoses - secondary ICD10: N17.9 Acute renal failure, unspecified || id:ukb-b-4963	ENSG00000144218 || id:eqtl-a-ENSG00000144218	-4.67320493509236e-05	0.000100297063924704	0.722416404970158
eqtl-a-ENSG00000144485	ukb-b-4963	Diagnoses - secondary ICD10: N17.9 Acute renal failure, unspecified || id:ukb-b-4963	ENSG00000144485 || id:eqtl-a-ENSG00000144485	-0.000350549745911007	0.000140404914204769	0.242527485695448
eqtl-a-ENSG00000144566	ukb-b-4963	Diagnoses - secondary ICD10: N17.9 Acute renal failure, unspecified || id:ukb-b-4963	ENSG00000144566 || id:eqtl-a-ENSG00000144566	8.87540683204175e-05	0.000141082297983924	0.642513736963052
eqtl-a-ENSG00000144635	ukb-b-4963	Diagnoses - secondary ICD10: N17.9 Acute renal failure, unspecified || id:ukb-b-4963	ENSG00000144635 || id:eqtl-a-ENSG00000144635	-5.50322735496936e-05	0.000100994704920525	0.682376893079597
eqtl-a-ENSG00000144645	ukb-b-4963	Diagnoses - secondary ICD10: N17.9 Acute renal failure, unspecified || id:ukb-b-4963	ENSG00000144645 || id:eqtl-a-ENSG00000144645	0.000304494102192353	0.000467091354361684	0.581375891408513
eqtl-a-ENSG00000144677	ukb-b-4963	Diagnoses - secondary ICD10: N17.9 Acute renal failure, unspecified || id:ukb-b-4963	ENSG00000144677 || id:eqtl-a-ENSG00000144677	4.49485853163258e-05	4.91736280899774e-05	0.38218634789388
eqtl-a-ENSG00000144802	ukb-b-4963	Diagnoses - secondary ICD10: N17.9 Acute renal failure, unspecified || id:ukb-b-4963	ENSG00000144802 || id:eqtl-a-ENSG00000144802	-5.05935971878768e-05	0.000128354874573096	0.760968285759631
eqtl-a-ENSG00000145335	ukb-b-4963	Diagnoses - secondary ICD10: N17.9 Acute renal failure, unspecified || id:ukb-b-4963	ENSG00000145335 || id:eqtl-a-ENSG00000145335	-6.16458831593011e-05	0.000371518289570766	0.883469407762957
eqtl-a-ENSG00000145354	ukb-b-4963	Diagnoses - secondary ICD10: N17.9 Acute renal failure, unspecified || id:ukb-b-4963	ENSG00000145354 || id:eqtl-a-ENSG00000145354	0.000123724550149244	0.000124953144898323	0.503145201043113
eqtl-a-ENSG00000145423	ukb-b-4963	Diagnoses - secondary ICD10: N17.9 Acute renal failure, unspecified || id:ukb-b-4963	ENSG00000145423 || id:eqtl-a-ENSG00000145423	-0.000193720831634774	0.000153324890120715	0.426229761357096
eqtl-a-ENSG00000145428	ukb-b-4963	Diagnoses - secondary ICD10: N17.9 Acute renal failure, unspecified || id:ukb-b-4963	ENSG00000145428 || id:eqtl-a-ENSG00000145428	-4.84599815781044e-05	0.000157900324601062	0.81042918518462
eqtl-a-ENSG00000145431	ukb-b-4963	Diagnoses - secondary ICD10: N17.9 Acute renal failure, unspecified || id:ukb-b-4963	ENSG00000145431 || id:eqtl-a-ENSG00000145431	-3.7243186704866e-05	0.000136883268115383	0.830882338777915
eqtl-a-ENSG00000145476	ukb-b-4963	Diagnoses - secondary ICD10: N17.9 Acute renal failure, unspecified || id:ukb-b-4963	ENSG00000145476 || id:eqtl-a-ENSG00000145476	-0.000175395951671513	0.00018944634224613	0.524504665660505
eqtl-a-ENSG00000145649	ukb-b-4963	Diagnoses - secondary ICD10: N17.9 Acute renal failure, unspecified || id:ukb-b-4963	ENSG00000145649 || id:eqtl-a-ENSG00000145649	0.000996516932118372	0.000655884311155557	0.370577604907596
eqtl-a-ENSG00000145685	ukb-b-4963	Diagnoses - secondary ICD10: N17.9 Acute renal failure, unspecified || id:ukb-b-4963	ENSG00000145685 || id:eqtl-a-ENSG00000145685	-8.22002029053398e-05	0.000177775039769656	0.724277431727932
eqtl-a-ENSG00000145687	ukb-b-4963	Diagnoses - secondary ICD10: N17.9 Acute renal failure, unspecified || id:ukb-b-4963	ENSG00000145687 || id:eqtl-a-ENSG00000145687	-0.000175739667807349	0.000153259785705048	0.370191865515778
eqtl-a-ENSG00000145730	ukb-b-4963	Diagnoses - secondary ICD10: N17.9 Acute renal failure, unspecified || id:ukb-b-4963	ENSG00000145730 || id:eqtl-a-ENSG00000145730	4.43864103983873e-07	8.55296539993322e-05	0.996330428220007
eqtl-a-ENSG00000146007	ukb-b-4963	Diagnoses - secondary ICD10: N17.9 Acute renal failure, unspecified || id:ukb-b-4963	ENSG00000146007 || id:eqtl-a-ENSG00000146007	-0.000248481824246604	0.000239833741596654	0.409018942043548
eqtl-a-ENSG00000146021	ukb-b-4963	Diagnoses - secondary ICD10: N17.9 Acute renal failure, unspecified || id:ukb-b-4963	ENSG00000146021 || id:eqtl-a-ENSG00000146021	4.32485051160392e-05	9.77820885846881e-05	0.701507968238577
eqtl-a-ENSG00000146072	ukb-b-4963	Diagnoses - secondary ICD10: N17.9 Acute renal failure, unspecified || id:ukb-b-4963	ENSG00000146072 || id:eqtl-a-ENSG00000146072	0.000320809058391247	0.000438801869893425	0.540769103970694
eqtl-a-ENSG00000146166	ukb-b-4963	Diagnoses - secondary ICD10: N17.9 Acute renal failure, unspecified || id:ukb-b-4963	ENSG00000146166 || id:eqtl-a-ENSG00000146166	-1.5424462134929e-05	0.000108927794553587	0.91044834153536
eqtl-a-ENSG00000146192	ukb-b-4963	Diagnoses - secondary ICD10: N17.9 Acute renal failure, unspecified || id:ukb-b-4963	ENSG00000146192 || id:eqtl-a-ENSG00000146192	0.00011113280869758	0.000103780324270497	0.36273223260233
eqtl-a-ENSG00000146386	ukb-b-4963	Diagnoses - secondary ICD10: N17.9 Acute renal failure, unspecified || id:ukb-b-4963	ENSG00000146386 || id:eqtl-a-ENSG00000146386	-0.000238581113709658	0.000138805105475465	0.335451065652034
eqtl-a-ENSG00000146535	ukb-b-4963	Diagnoses - secondary ICD10: N17.9 Acute renal failure, unspecified || id:ukb-b-4963	ENSG00000146535 || id:eqtl-a-ENSG00000146535	0.000526532427454142	0.000231172144300677	0.150441936509244
eqtl-a-ENSG00000146592	ukb-b-4963	Diagnoses - secondary ICD10: N17.9 Acute renal failure, unspecified || id:ukb-b-4963	ENSG00000146592 || id:eqtl-a-ENSG00000146592	-0.00018483771308597	0.000123836409172452	0.375789397256482
eqtl-a-ENSG00000146674	ukb-b-4963	Diagnoses - secondary ICD10: N17.9 Acute renal failure, unspecified || id:ukb-b-4963	ENSG00000146674 || id:eqtl-a-ENSG00000146674	-3.36468757852186e-05	0.000113117195816229	0.79417352939383
eqtl-a-ENSG00000146859	ukb-b-4963	Diagnoses - secondary ICD10: N17.9 Acute renal failure, unspecified || id:ukb-b-4963	ENSG00000146859 || id:eqtl-a-ENSG00000146859	-0.00012023227204528	0.000115161566796884	0.486288459962346
eqtl-a-ENSG00000147408	ukb-b-4963	Diagnoses - secondary ICD10: N17.9 Acute renal failure, unspecified || id:ukb-b-4963	ENSG00000147408 || id:eqtl-a-ENSG00000147408	-7.80097132720716e-05	0.000107472442902373	0.600285391668707
eqtl-a-ENSG00000147454	ukb-b-4963	Diagnoses - secondary ICD10: N17.9 Acute renal failure, unspecified || id:ukb-b-4963	ENSG00000147454 || id:eqtl-a-ENSG00000147454	-2.71272883084417e-05	9.94340258739521e-05	0.79849924378865
eqtl-a-ENSG00000147459	ukb-b-4963	Diagnoses - secondary ICD10: N17.9 Acute renal failure, unspecified || id:ukb-b-4963	ENSG00000147459 || id:eqtl-a-ENSG00000147459	0.000375268222688409	0.000529101841427261	0.607262561601585
eqtl-a-ENSG00000147535	ukb-b-4963	Diagnoses - secondary ICD10: N17.9 Acute renal failure, unspecified || id:ukb-b-4963	ENSG00000147535 || id:eqtl-a-ENSG00000147535	-0.000508758578329056	0.000478173375764026	0.480277348507941
eqtl-a-ENSG00000147576	ukb-b-4963	Diagnoses - secondary ICD10: N17.9 Acute renal failure, unspecified || id:ukb-b-4963	ENSG00000147576 || id:eqtl-a-ENSG00000147576	0.000189387087798665	0.000143050289966494	0.411832774467609
eqtl-a-ENSG00000147852	ukb-b-4963	Diagnoses - secondary ICD10: N17.9 Acute renal failure, unspecified || id:ukb-b-4963	ENSG00000147852 || id:eqtl-a-ENSG00000147852	-3.10938501345142e-07	0.00010899340839121	0.998183843740079
eqtl-a-ENSG00000147862	ukb-b-4963	Diagnoses - secondary ICD10: N17.9 Acute renal failure, unspecified || id:ukb-b-4963	ENSG00000147862 || id:eqtl-a-ENSG00000147862	-1.77952147633504e-05	9.82745550177364e-05	0.867850157048707
eqtl-a-ENSG00000148110	ukb-b-4963	Diagnoses - secondary ICD10: N17.9 Acute renal failure, unspecified || id:ukb-b-4963	ENSG00000148110 || id:eqtl-a-ENSG00000148110	-9.8371121238267e-05	0.000135233707827766	0.599636326899399
eqtl-a-ENSG00000148175	ukb-b-4963	Diagnoses - secondary ICD10: N17.9 Acute renal failure, unspecified || id:ukb-b-4963	ENSG00000148175 || id:eqtl-a-ENSG00000148175	0.000162256653226927	0.000237142771731284	0.617994208517559
eqtl-a-ENSG00000148180	ukb-b-4963	Diagnoses - secondary ICD10: N17.9 Acute renal failure, unspecified || id:ukb-b-4963	ENSG00000148180 || id:eqtl-a-ENSG00000148180	-3.33217695143135e-05	9.42751029811726e-05	0.747128439813937
eqtl-a-ENSG00000148288	ukb-b-4963	Diagnoses - secondary ICD10: N17.9 Acute renal failure, unspecified || id:ukb-b-4963	ENSG00000148288 || id:eqtl-a-ENSG00000148288	6.6305413810411e-05	0.000320351094823185	0.870068807838145
eqtl-a-ENSG00000148341	ukb-b-4963	Diagnoses - secondary ICD10: N17.9 Acute renal failure, unspecified || id:ukb-b-4963	ENSG00000148341 || id:eqtl-a-ENSG00000148341	-6.83141070496048e-05	7.03701674965715e-05	0.376242702712878
eqtl-a-ENSG00000148346	ukb-b-4963	Diagnoses - secondary ICD10: N17.9 Acute renal failure, unspecified || id:ukb-b-4963	ENSG00000148346 || id:eqtl-a-ENSG00000148346	0.000471895405131818	0.000890795197427656	0.689864027221371
eqtl-a-ENSG00000148426	ukb-b-4963	Diagnoses - secondary ICD10: N17.9 Acute renal failure, unspecified || id:ukb-b-4963	ENSG00000148426 || id:eqtl-a-ENSG00000148426	0.000143449019460063	0.000236809462032221	0.653270176957598
eqtl-a-ENSG00000148450	ukb-b-4963	Diagnoses - secondary ICD10: N17.9 Acute renal failure, unspecified || id:ukb-b-4963	ENSG00000148450 || id:eqtl-a-ENSG00000148450	8.73166746887182e-05	0.000120914660293679	0.54523127695274
eqtl-a-ENSG00000148468	ukb-b-4963	Diagnoses - secondary ICD10: N17.9 Acute renal failure, unspecified || id:ukb-b-4963	ENSG00000148468 || id:eqtl-a-ENSG00000148468	0.000196125133171299	0.000128063584990191	0.265328516891017
eqtl-a-ENSG00000148484	ukb-b-4963	Diagnoses - secondary ICD10: N17.9 Acute renal failure, unspecified || id:ukb-b-4963	ENSG00000148484 || id:eqtl-a-ENSG00000148484	-7.59271724791588e-05	0.00016705069813389	0.728416177768285
eqtl-a-ENSG00000148737	ukb-b-4963	Diagnoses - secondary ICD10: N17.9 Acute renal failure, unspecified || id:ukb-b-4963	ENSG00000148737 || id:eqtl-a-ENSG00000148737	-0.000237665649940157	0.000197199499509172	0.44092978509882
eqtl-a-ENSG00000148908	ukb-b-4963	Diagnoses - secondary ICD10: N17.9 Acute renal failure, unspecified || id:ukb-b-4963	ENSG00000148908 || id:eqtl-a-ENSG00000148908	-5.20941203162607e-05	0.000186226488667837	0.797859071662884
eqtl-a-ENSG00000148926	ukb-b-4963	Diagnoses - secondary ICD10: N17.9 Acute renal failure, unspecified || id:ukb-b-4963	ENSG00000148926 || id:eqtl-a-ENSG00000148926	-5.89284393064923e-05	0.000273737630714262	0.84951221250963
eqtl-a-ENSG00000148985	ukb-b-4963	Diagnoses - secondary ICD10: N17.9 Acute renal failure, unspecified || id:ukb-b-4963	ENSG00000148985 || id:eqtl-a-ENSG00000148985	4.66284631071593e-05	0.000217330977270622	0.865452670570139
eqtl-a-ENSG00000149131	ukb-b-4963	Diagnoses - secondary ICD10: N17.9 Acute renal failure, unspecified || id:ukb-b-4963	ENSG00000149131 || id:eqtl-a-ENSG00000149131	-0.000140299514365907	0.000130184814576955	0.476204836152013
eqtl-a-ENSG00000149212	ukb-b-4963	Diagnoses - secondary ICD10: N17.9 Acute renal failure, unspecified || id:ukb-b-4963	ENSG00000149212 || id:eqtl-a-ENSG00000149212	6.02659389578796e-05	8.81850957774984e-05	0.564900385875817
eqtl-a-ENSG00000149218	ukb-b-4963	Diagnoses - secondary ICD10: N17.9 Acute renal failure, unspecified || id:ukb-b-4963	ENSG00000149218 || id:eqtl-a-ENSG00000149218	0.000128389158835571	0.000104455047805028	0.344009059418219
eqtl-a-ENSG00000149243	ukb-b-4963	Diagnoses - secondary ICD10: N17.9 Acute renal failure, unspecified || id:ukb-b-4963	ENSG00000149243 || id:eqtl-a-ENSG00000149243	1.98622069077543e-05	0.000111918548223642	0.888183178139791
eqtl-a-ENSG00000149256	ukb-b-4963	Diagnoses - secondary ICD10: N17.9 Acute renal failure, unspecified || id:ukb-b-4963	ENSG00000149256 || id:eqtl-a-ENSG00000149256	0.000106603761169258	0.000112724823427389	0.414070369733067
eqtl-a-ENSG00000149260	ukb-b-4963	Diagnoses - secondary ICD10: N17.9 Acute renal failure, unspecified || id:ukb-b-4963	ENSG00000149260 || id:eqtl-a-ENSG00000149260	-4.71489548414723e-05	0.000544133270854446	0.944974561257342
eqtl-a-ENSG00000149262	ukb-b-4963	Diagnoses - secondary ICD10: N17.9 Acute renal failure, unspecified || id:ukb-b-4963	ENSG00000149262 || id:eqtl-a-ENSG00000149262	-0.000223472337674514	0.000129548236121013	0.334456924381917
eqtl-a-ENSG00000149294	ukb-b-4963	Diagnoses - secondary ICD10: N17.9 Acute renal failure, unspecified || id:ukb-b-4963	ENSG00000149294 || id:eqtl-a-ENSG00000149294	-0.000131495778590988	0.000228722197993132	0.623403376223206
eqtl-a-ENSG00000149328	ukb-b-4963	Diagnoses - secondary ICD10: N17.9 Acute renal failure, unspecified || id:ukb-b-4963	ENSG00000149328 || id:eqtl-a-ENSG00000149328	0.000131206377647826	0.000153096412541427	0.48173417635002
eqtl-a-ENSG00000149557	ukb-b-4963	Diagnoses - secondary ICD10: N17.9 Acute renal failure, unspecified || id:ukb-b-4963	ENSG00000149557 || id:eqtl-a-ENSG00000149557	0.000380442329594839	0.000179367477868326	0.124062183106433
eqtl-a-ENSG00000149564	ukb-b-4963	Diagnoses - secondary ICD10: N17.9 Acute renal failure, unspecified || id:ukb-b-4963	ENSG00000149564 || id:eqtl-a-ENSG00000149564	0.000104030321058807	8.14082086151245e-05	0.291201332994504
eqtl-a-ENSG00000149573	ukb-b-4963	Diagnoses - secondary ICD10: N17.9 Acute renal failure, unspecified || id:ukb-b-4963	ENSG00000149573 || id:eqtl-a-ENSG00000149573	5.73490350399952e-05	7.86205274541838e-05	0.518524577695834
eqtl-a-ENSG00000149577	ukb-b-4963	Diagnoses - secondary ICD10: N17.9 Acute renal failure, unspecified || id:ukb-b-4963	ENSG00000149577 || id:eqtl-a-ENSG00000149577	0.000178364678847894	0.000374724969736699	0.666598152637643
eqtl-a-ENSG00000149591	ukb-b-4963	Diagnoses - secondary ICD10: N17.9 Acute renal failure, unspecified || id:ukb-b-4963	ENSG00000149591 || id:eqtl-a-ENSG00000149591	0.000117147056010115	0.000325574849961123	0.753427287563342
eqtl-a-ENSG00000149798	ukb-b-4963	Diagnoses - secondary ICD10: N17.9 Acute renal failure, unspecified || id:ukb-b-4963	ENSG00000149798 || id:eqtl-a-ENSG00000149798	3.03749444436085e-05	0.000354149899873314	0.937053890385023
eqtl-a-ENSG00000150045	ukb-b-4963	Diagnoses - secondary ICD10: N17.9 Acute renal failure, unspecified || id:ukb-b-4963	ENSG00000150045 || id:eqtl-a-ENSG00000150045	0.00036976369241539	0.000325295935444256	0.338244834342464
eqtl-a-ENSG00000150593	ukb-b-4963	Diagnoses - secondary ICD10: N17.9 Acute renal failure, unspecified || id:ukb-b-4963	ENSG00000150593 || id:eqtl-a-ENSG00000150593	-3.020401906768e-05	0.00015895113059998	0.880454259538187
eqtl-a-ENSG00000150594	ukb-b-4963	Diagnoses - secondary ICD10: N17.9 Acute renal failure, unspecified || id:ukb-b-4963	ENSG00000150594 || id:eqtl-a-ENSG00000150594	0.000457291089369442	0.000407340285698488	0.463262537559401
eqtl-a-ENSG00000150681	ukb-b-4963	Diagnoses - secondary ICD10: N17.9 Acute renal failure, unspecified || id:ukb-b-4963	ENSG00000150681 || id:eqtl-a-ENSG00000150681	0.000392257938740826	0.000222939402150417	0.1533094175696
eqtl-a-ENSG00000150687	ukb-b-4963	Diagnoses - secondary ICD10: N17.9 Acute renal failure, unspecified || id:ukb-b-4963	ENSG00000150687 || id:eqtl-a-ENSG00000150687	0.000198301227084312	0.000500074318402714	0.718227244898163
eqtl-a-ENSG00000150938	ukb-b-4963	Diagnoses - secondary ICD10: N17.9 Acute renal failure, unspecified || id:ukb-b-4963	ENSG00000150938 || id:eqtl-a-ENSG00000150938	-5.44343417241651e-05	0.000184287771899884	0.817156438330126
eqtl-a-ENSG00000151023	ukb-b-4963	Diagnoses - secondary ICD10: N17.9 Acute renal failure, unspecified || id:ukb-b-4963	ENSG00000151023 || id:eqtl-a-ENSG00000151023	0.000272986707076494	0.000112245045984938	0.0452834285672302
eqtl-a-ENSG00000151136	ukb-b-4963	Diagnoses - secondary ICD10: N17.9 Acute renal failure, unspecified || id:ukb-b-4963	ENSG00000151136 || id:eqtl-a-ENSG00000151136	-6.61888358526117e-07	9.03993733423877e-05	0.994822757537886
eqtl-a-ENSG00000151612	ukb-b-4963	Diagnoses - secondary ICD10: N17.9 Acute renal failure, unspecified || id:ukb-b-4963	ENSG00000151612 || id:eqtl-a-ENSG00000151612	-0.000581142095594781	0.00109586467622825	0.689586514345317
eqtl-a-ENSG00000151650	ukb-b-4963	Diagnoses - secondary ICD10: N17.9 Acute renal failure, unspecified || id:ukb-b-4963	ENSG00000151650 || id:eqtl-a-ENSG00000151650	-4.06507686381101e-05	0.000177877019783239	0.840472270644217
eqtl-a-ENSG00000151726	ukb-b-4963	Diagnoses - secondary ICD10: N17.9 Acute renal failure, unspecified || id:ukb-b-4963	ENSG00000151726 || id:eqtl-a-ENSG00000151726	5.76285510897453e-06	0.000282245424562735	0.985563878325888
eqtl-a-ENSG00000151748	ukb-b-4963	Diagnoses - secondary ICD10: N17.9 Acute renal failure, unspecified || id:ukb-b-4963	ENSG00000151748 || id:eqtl-a-ENSG00000151748	-6.27889686421969e-05	0.000156151931372394	0.75660947846803
eqtl-a-ENSG00000151789	ukb-b-4963	Diagnoses - secondary ICD10: N17.9 Acute renal failure, unspecified || id:ukb-b-4963	ENSG00000151789 || id:eqtl-a-ENSG00000151789	-6.23060951799984e-05	0.000132891079535725	0.663587954518577
eqtl-a-ENSG00000152061	ukb-b-4963	Diagnoses - secondary ICD10: N17.9 Acute renal failure, unspecified || id:ukb-b-4963	ENSG00000152061 || id:eqtl-a-ENSG00000152061	7.02051322880356e-05	0.00012333606797245	0.626612453507693
eqtl-a-ENSG00000152229	ukb-b-4963	Diagnoses - secondary ICD10: N17.9 Acute renal failure, unspecified || id:ukb-b-4963	ENSG00000152229 || id:eqtl-a-ENSG00000152229	-0.000234684217342291	0.000201144838110105	0.451105068772386
eqtl-a-ENSG00000152433	ukb-b-4963	Diagnoses - secondary ICD10: N17.9 Acute renal failure, unspecified || id:ukb-b-4963	ENSG00000152433 || id:eqtl-a-ENSG00000152433	-5.89045029282282e-05	0.000271949104488652	0.864205111479257
eqtl-a-ENSG00000152492	ukb-b-4963	Diagnoses - secondary ICD10: N17.9 Acute renal failure, unspecified || id:ukb-b-4963	ENSG00000152492 || id:eqtl-a-ENSG00000152492	0.000187764312438553	0.000131856616919583	0.227550423022788
eqtl-a-ENSG00000152672	ukb-b-4963	Diagnoses - secondary ICD10: N17.9 Acute renal failure, unspecified || id:ukb-b-4963	ENSG00000152672 || id:eqtl-a-ENSG00000152672	-0.000267084690651731	0.000229873121893853	0.45241951394045
eqtl-a-ENSG00000152689	ukb-b-4963	Diagnoses - secondary ICD10: N17.9 Acute renal failure, unspecified || id:ukb-b-4963	ENSG00000152689 || id:eqtl-a-ENSG00000152689	-0.000100206236150522	9.29960544664678e-05	0.393943946148064
eqtl-a-ENSG00000152766	ukb-b-4963	Diagnoses - secondary ICD10: N17.9 Acute renal failure, unspecified || id:ukb-b-4963	ENSG00000152766 || id:eqtl-a-ENSG00000152766	-7.59196817823197e-05	0.00022498988518441	0.792819493719223
eqtl-a-ENSG00000152804	ukb-b-4963	Diagnoses - secondary ICD10: N17.9 Acute renal failure, unspecified || id:ukb-b-4963	ENSG00000152804 || id:eqtl-a-ENSG00000152804	-0.000118280727944136	0.000171071640767964	0.614884569256659
eqtl-a-ENSG00000152952	ukb-b-4963	Diagnoses - secondary ICD10: N17.9 Acute renal failure, unspecified || id:ukb-b-4963	ENSG00000152952 || id:eqtl-a-ENSG00000152952	0.000147478916676006	0.00011344125162959	0.323233875688316
eqtl-a-ENSG00000153048	ukb-b-4963	Diagnoses - secondary ICD10: N17.9 Acute renal failure, unspecified || id:ukb-b-4963	ENSG00000153048 || id:eqtl-a-ENSG00000153048	-7.74730776437412e-06	8.48492918638513e-05	0.933004019401017
eqtl-a-ENSG00000153064	ukb-b-4963	Diagnoses - secondary ICD10: N17.9 Acute renal failure, unspecified || id:ukb-b-4963	ENSG00000153064 || id:eqtl-a-ENSG00000153064	-0.000978188179789727	0.00031430118848203	0.0357933908167782
eqtl-a-ENSG00000153071	ukb-b-4963	Diagnoses - secondary ICD10: N17.9 Acute renal failure, unspecified || id:ukb-b-4963	ENSG00000153071 || id:eqtl-a-ENSG00000153071	1.1160210279022e-05	6.35166225430126e-05	0.867419752061515
eqtl-a-ENSG00000153162	ukb-b-4963	Diagnoses - secondary ICD10: N17.9 Acute renal failure, unspecified || id:ukb-b-4963	ENSG00000153162 || id:eqtl-a-ENSG00000153162	0.000293119617581555	0.000153075794592758	0.113674603106376
eqtl-a-ENSG00000153208	ukb-b-4963	Diagnoses - secondary ICD10: N17.9 Acute renal failure, unspecified || id:ukb-b-4963	ENSG00000153208 || id:eqtl-a-ENSG00000153208	2.25413568086186e-05	8.88655767410681e-05	0.82345489115674
eqtl-a-ENSG00000153563	ukb-b-4963	Diagnoses - secondary ICD10: N17.9 Acute renal failure, unspecified || id:ukb-b-4963	ENSG00000153563 || id:eqtl-a-ENSG00000153563	3.25064719060277e-05	9.73465992440118e-05	0.760415940304392
eqtl-a-ENSG00000153574	ukb-b-4963	Diagnoses - secondary ICD10: N17.9 Acute renal failure, unspecified || id:ukb-b-4963	ENSG00000153574 || id:eqtl-a-ENSG00000153574	0.000100263466484458	0.00015652240734526	0.587401145025949
eqtl-a-ENSG00000153786	ukb-b-4963	Diagnoses - secondary ICD10: N17.9 Acute renal failure, unspecified || id:ukb-b-4963	ENSG00000153786 || id:eqtl-a-ENSG00000153786	9.06958646086413e-06	6.69689773588251e-05	0.89881400444959
eqtl-a-ENSG00000153814	ukb-b-4963	Diagnoses - secondary ICD10: N17.9 Acute renal failure, unspecified || id:ukb-b-4963	ENSG00000153814 || id:eqtl-a-ENSG00000153814	0.000126624918278934	9.83382516054331e-05	0.32675546624111
eqtl-a-ENSG00000153815	ukb-b-4963	Diagnoses - secondary ICD10: N17.9 Acute renal failure, unspecified || id:ukb-b-4963	ENSG00000153815 || id:eqtl-a-ENSG00000153815	0.000186427984761761	0.000253062691763783	0.595793442902255
eqtl-a-ENSG00000153823	ukb-b-4963	Diagnoses - secondary ICD10: N17.9 Acute renal failure, unspecified || id:ukb-b-4963	ENSG00000153823 || id:eqtl-a-ENSG00000153823	0.000258725647535282	0.000397100687822945	0.632380919948539
eqtl-a-ENSG00000154146	ukb-b-4963	Diagnoses - secondary ICD10: N17.9 Acute renal failure, unspecified || id:ukb-b-4963	ENSG00000154146 || id:eqtl-a-ENSG00000154146	3.28577251680777e-05	8.35590135046669e-05	0.710358405299234
eqtl-a-ENSG00000154188	ukb-b-4963	Diagnoses - secondary ICD10: N17.9 Acute renal failure, unspecified || id:ukb-b-4963	ENSG00000154188 || id:eqtl-a-ENSG00000154188	-3.05782327700119e-05	0.000148724199712713	0.870907645003121
eqtl-a-ENSG00000154217	ukb-b-4963	Diagnoses - secondary ICD10: N17.9 Acute renal failure, unspecified || id:ukb-b-4963	ENSG00000154217 || id:eqtl-a-ENSG00000154217	6.74733311054584e-05	0.000132000424392756	0.699174454120053
eqtl-a-ENSG00000154229	ukb-b-4963	Diagnoses - secondary ICD10: N17.9 Acute renal failure, unspecified || id:ukb-b-4963	ENSG00000154229 || id:eqtl-a-ENSG00000154229	-5.9641153515772e-05	0.000121529036067931	0.657254208563661
eqtl-a-ENSG00000154328	ukb-b-4963	Diagnoses - secondary ICD10: N17.9 Acute renal failure, unspecified || id:ukb-b-4963	ENSG00000154328 || id:eqtl-a-ENSG00000154328	-3.16835814678992e-05	0.000115587550036322	0.829680263692023
eqtl-a-ENSG00000154734	ukb-b-4963	Diagnoses - secondary ICD10: N17.9 Acute renal failure, unspecified || id:ukb-b-4963	ENSG00000154734 || id:eqtl-a-ENSG00000154734	9.58461893198916e-05	0.000361927414432533	0.835192503936137
eqtl-a-ENSG00000154845	ukb-b-4963	Diagnoses - secondary ICD10: N17.9 Acute renal failure, unspecified || id:ukb-b-4963	ENSG00000154845 || id:eqtl-a-ENSG00000154845	-0.000175196215532961	0.000120420638273989	0.383361998900454
eqtl-a-ENSG00000154917	ukb-b-4963	Diagnoses - secondary ICD10: N17.9 Acute renal failure, unspecified || id:ukb-b-4963	ENSG00000154917 || id:eqtl-a-ENSG00000154917	3.67268087223999e-06	7.98464326969666e-05	0.965517592663897
eqtl-a-ENSG00000154928	ukb-b-4963	Diagnoses - secondary ICD10: N17.9 Acute renal failure, unspecified || id:ukb-b-4963	ENSG00000154928 || id:eqtl-a-ENSG00000154928	-1.02963778139941e-05	7.18394543926628e-05	0.891630727911453
eqtl-a-ENSG00000155158	ukb-b-4963	Diagnoses - secondary ICD10: N17.9 Acute renal failure, unspecified || id:ukb-b-4963	ENSG00000155158 || id:eqtl-a-ENSG00000155158	6.84831646454102e-05	0.000136532313492046	0.704023791849447
eqtl-a-ENSG00000155307	ukb-b-4963	Diagnoses - secondary ICD10: N17.9 Acute renal failure, unspecified || id:ukb-b-4963	ENSG00000155307 || id:eqtl-a-ENSG00000155307	-4.94008716065488e-05	0.000305943222318666	0.886559990909283
eqtl-a-ENSG00000155393	ukb-b-4963	Diagnoses - secondary ICD10: N17.9 Acute renal failure, unspecified || id:ukb-b-4963	ENSG00000155393 || id:eqtl-a-ENSG00000155393	-0.00010556935715054	0.000138928015626462	0.586325909740757
eqtl-a-ENSG00000155465	ukb-b-4963	Diagnoses - secondary ICD10: N17.9 Acute renal failure, unspecified || id:ukb-b-4963	ENSG00000155465 || id:eqtl-a-ENSG00000155465	-3.49106158903442e-07	0.000112880514764901	0.997680475696061
eqtl-a-ENSG00000156052	ukb-b-4963	Diagnoses - secondary ICD10: N17.9 Acute renal failure, unspecified || id:ukb-b-4963	ENSG00000156052 || id:eqtl-a-ENSG00000156052	0.000117856359560256	0.00023082845947446	0.699467326568568
eqtl-a-ENSG00000156206	ukb-b-4963	Diagnoses - secondary ICD10: N17.9 Acute renal failure, unspecified || id:ukb-b-4963	ENSG00000156206 || id:eqtl-a-ENSG00000156206	-7.37020327111383e-05	9.16063003417298e-05	0.50551602718742
eqtl-a-ENSG00000156261	ukb-b-4963	Diagnoses - secondary ICD10: N17.9 Acute renal failure, unspecified || id:ukb-b-4963	ENSG00000156261 || id:eqtl-a-ENSG00000156261	5.92453771214774e-05	0.00012153895540759	0.711251322102126
eqtl-a-ENSG00000156265	ukb-b-4963	Diagnoses - secondary ICD10: N17.9 Acute renal failure, unspecified || id:ukb-b-4963	ENSG00000156265 || id:eqtl-a-ENSG00000156265	8.39995546085118e-05	6.17602765780226e-05	0.206891393434457
eqtl-a-ENSG00000156381	ukb-b-4963	Diagnoses - secondary ICD10: N17.9 Acute renal failure, unspecified || id:ukb-b-4963	ENSG00000156381 || id:eqtl-a-ENSG00000156381	0.000247992349092352	0.000170594194454273	0.283226066780519
eqtl-a-ENSG00000156395	ukb-b-4963	Diagnoses - secondary ICD10: N17.9 Acute renal failure, unspecified || id:ukb-b-4963	ENSG00000156395 || id:eqtl-a-ENSG00000156395	-0.000637803162783588	0.000712189541368113	0.535043152317121
eqtl-a-ENSG00000156414	ukb-b-4963	Diagnoses - secondary ICD10: N17.9 Acute renal failure, unspecified || id:ukb-b-4963	ENSG00000156414 || id:eqtl-a-ENSG00000156414	7.99541973504289e-05	0.000100070510263457	0.570843257950304
eqtl-a-ENSG00000156510	ukb-b-4963	Diagnoses - secondary ICD10: N17.9 Acute renal failure, unspecified || id:ukb-b-4963	ENSG00000156510 || id:eqtl-a-ENSG00000156510	0.000136856163118886	7.78091891677933e-05	0.176837111143749
eqtl-a-ENSG00000156515	ukb-b-4963	Diagnoses - secondary ICD10: N17.9 Acute renal failure, unspecified || id:ukb-b-4963	ENSG00000156515 || id:eqtl-a-ENSG00000156515	0.000207451454057251	0.000181571648362088	0.371568766822918
eqtl-a-ENSG00000156564	ukb-b-4963	Diagnoses - secondary ICD10: N17.9 Acute renal failure, unspecified || id:ukb-b-4963	ENSG00000156564 || id:eqtl-a-ENSG00000156564	-0.000456420369888795	0.000631376527422773	0.601521514070644
eqtl-a-ENSG00000156587	ukb-b-4963	Diagnoses - secondary ICD10: N17.9 Acute renal failure, unspecified || id:ukb-b-4963	ENSG00000156587 || id:eqtl-a-ENSG00000156587	-0.000273180670406692	0.00033646627698462	0.502110501457504
eqtl-a-ENSG00000156738	ukb-b-4963	Diagnoses - secondary ICD10: N17.9 Acute renal failure, unspecified || id:ukb-b-4963	ENSG00000156738 || id:eqtl-a-ENSG00000156738	-0.00104977889171649	0.00051967834434795	0.180801419718791
eqtl-a-ENSG00000157017	ukb-b-4963	Diagnoses - secondary ICD10: N17.9 Acute renal failure, unspecified || id:ukb-b-4963	ENSG00000157017 || id:eqtl-a-ENSG00000157017	0.000126826958336102	0.000239040158246986	0.648738714386806
eqtl-a-ENSG00000157045	ukb-b-4963	Diagnoses - secondary ICD10: N17.9 Acute renal failure, unspecified || id:ukb-b-4963	ENSG00000157045 || id:eqtl-a-ENSG00000157045	6.63027642862613e-05	0.000227399990104253	0.819388422642113
eqtl-a-ENSG00000157168	ukb-b-4963	Diagnoses - secondary ICD10: N17.9 Acute renal failure, unspecified || id:ukb-b-4963	ENSG00000157168 || id:eqtl-a-ENSG00000157168	-6.27275164329371e-06	0.000107903878234621	0.957298356484244
eqtl-a-ENSG00000157216	ukb-b-4963	Diagnoses - secondary ICD10: N17.9 Acute renal failure, unspecified || id:ukb-b-4963	ENSG00000157216 || id:eqtl-a-ENSG00000157216	-0.000171848430234676	0.000874162255162423	0.87642501705419
eqtl-a-ENSG00000157303	ukb-b-4963	Diagnoses - secondary ICD10: N17.9 Acute renal failure, unspecified || id:ukb-b-4963	ENSG00000157303 || id:eqtl-a-ENSG00000157303	-2.70848846966481e-05	0.000101413823207476	0.833853937603574
eqtl-a-ENSG00000157426	ukb-b-4963	Diagnoses - secondary ICD10: N17.9 Acute renal failure, unspecified || id:ukb-b-4963	ENSG00000157426 || id:eqtl-a-ENSG00000157426	0.000130808457380603	0.000114144679923585	0.370420625650921
eqtl-a-ENSG00000157445	ukb-b-4963	Diagnoses - secondary ICD10: N17.9 Acute renal failure, unspecified || id:ukb-b-4963	ENSG00000157445 || id:eqtl-a-ENSG00000157445	0.000106428094493316	0.000100328083534975	0.348584450208525
eqtl-a-ENSG00000157551	ukb-b-4963	Diagnoses - secondary ICD10: N17.9 Acute renal failure, unspecified || id:ukb-b-4963	ENSG00000157551 || id:eqtl-a-ENSG00000157551	1.72380862580122e-05	6.38863476809676e-05	0.800643735347202
eqtl-a-ENSG00000157557	ukb-b-4963	Diagnoses - secondary ICD10: N17.9 Acute renal failure, unspecified || id:ukb-b-4963	ENSG00000157557 || id:eqtl-a-ENSG00000157557	-9.83034225017228e-05	0.00010488322348525	0.44756394000105
eqtl-a-ENSG00000157601	ukb-b-4963	Diagnoses - secondary ICD10: N17.9 Acute renal failure, unspecified || id:ukb-b-4963	ENSG00000157601 || id:eqtl-a-ENSG00000157601	-8.54632401882387e-05	8.86644319236954e-05	0.379367813468083
eqtl-a-ENSG00000157796	ukb-b-4963	Diagnoses - secondary ICD10: N17.9 Acute renal failure, unspecified || id:ukb-b-4963	ENSG00000157796 || id:eqtl-a-ENSG00000157796	-8.97471922913558e-06	0.00012563552849212	0.954600462234731
eqtl-a-ENSG00000157827	ukb-b-4963	Diagnoses - secondary ICD10: N17.9 Acute renal failure, unspecified || id:ukb-b-4963	ENSG00000157827 || id:eqtl-a-ENSG00000157827	0.000162876351831077	0.000162152663046002	0.420935747366264
eqtl-a-ENSG00000157985	ukb-b-4963	Diagnoses - secondary ICD10: N17.9 Acute renal failure, unspecified || id:ukb-b-4963	ENSG00000157985 || id:eqtl-a-ENSG00000157985	-3.59495878167835e-05	7.40079233600558e-05	0.65255060327763
eqtl-a-ENSG00000158270	ukb-b-4963	Diagnoses - secondary ICD10: N17.9 Acute renal failure, unspecified || id:ukb-b-4963	ENSG00000158270 || id:eqtl-a-ENSG00000158270	-0.000115759059237705	9.79237860127438e-05	0.302624916846699
eqtl-a-ENSG00000158321	ukb-b-4963	Diagnoses - secondary ICD10: N17.9 Acute renal failure, unspecified || id:ukb-b-4963	ENSG00000158321 || id:eqtl-a-ENSG00000158321	0.000239288496154923	0.000485126949051922	0.67067610428563
eqtl-a-ENSG00000158373	ukb-b-4963	Diagnoses - secondary ICD10: N17.9 Acute renal failure, unspecified || id:ukb-b-4963	ENSG00000158373 || id:eqtl-a-ENSG00000158373	-0.000263120306331204	0.00011624682083263	0.0580342873020588
eqtl-a-ENSG00000158406	ukb-b-4963	Diagnoses - secondary ICD10: N17.9 Acute renal failure, unspecified || id:ukb-b-4963	ENSG00000158406 || id:eqtl-a-ENSG00000158406	-4.1220293757239e-05	0.000128260761788837	0.76092312952081
eqtl-a-ENSG00000158457	ukb-b-4963	Diagnoses - secondary ICD10: N17.9 Acute renal failure, unspecified || id:ukb-b-4963	ENSG00000158457 || id:eqtl-a-ENSG00000158457	0.000130365400208213	8.96649506476894e-05	0.21964337774615
eqtl-a-ENSG00000158470	ukb-b-4963	Diagnoses - secondary ICD10: N17.9 Acute renal failure, unspecified || id:ukb-b-4963	ENSG00000158470 || id:eqtl-a-ENSG00000158470	0.000143334350966536	0.000208115128417852	0.562158817702108
eqtl-a-ENSG00000158473	ukb-b-4963	Diagnoses - secondary ICD10: N17.9 Acute renal failure, unspecified || id:ukb-b-4963	ENSG00000158473 || id:eqtl-a-ENSG00000158473	-9.47541614517752e-05	0.000240727892148262	0.720172196389461
eqtl-a-ENSG00000158488	ukb-b-4963	Diagnoses - secondary ICD10: N17.9 Acute renal failure, unspecified || id:ukb-b-4963	ENSG00000158488 || id:eqtl-a-ENSG00000158488	-6.76716172048263e-05	0.000141864132807149	0.716645109091729
eqtl-a-ENSG00000158517	ukb-b-4963	Diagnoses - secondary ICD10: N17.9 Acute renal failure, unspecified || id:ukb-b-4963	ENSG00000158517 || id:eqtl-a-ENSG00000158517	-7.0127791725879e-05	0.00107518854166738	0.953928840543463
eqtl-a-ENSG00000158710	ukb-b-4963	Diagnoses - secondary ICD10: N17.9 Acute renal failure, unspecified || id:ukb-b-4963	ENSG00000158710 || id:eqtl-a-ENSG00000158710	-0.000176551759207252	0.000144162426368542	0.43592421285058
eqtl-a-ENSG00000158715	ukb-b-4963	Diagnoses - secondary ICD10: N17.9 Acute renal failure, unspecified || id:ukb-b-4963	ENSG00000158715 || id:eqtl-a-ENSG00000158715	0.000178374413058349	0.000194657044184883	0.527770497541449
eqtl-a-ENSG00000158825	ukb-b-4963	Diagnoses - secondary ICD10: N17.9 Acute renal failure, unspecified || id:ukb-b-4963	ENSG00000158825 || id:eqtl-a-ENSG00000158825	0.000111461381962842	7.86049762247337e-05	0.251217195251974
eqtl-a-ENSG00000158828	ukb-b-4963	Diagnoses - secondary ICD10: N17.9 Acute renal failure, unspecified || id:ukb-b-4963	ENSG00000158828 || id:eqtl-a-ENSG00000158828	-5.17381196521618e-05	0.00019235421926831	0.832725286571606
eqtl-a-ENSG00000158850	ukb-b-4963	Diagnoses - secondary ICD10: N17.9 Acute renal failure, unspecified || id:ukb-b-4963	ENSG00000158850 || id:eqtl-a-ENSG00000158850	-2.99012933588206e-05	0.000156646941250723	0.856125731737202
eqtl-a-ENSG00000159110	ukb-b-4963	Diagnoses - secondary ICD10: N17.9 Acute renal failure, unspecified || id:ukb-b-4963	ENSG00000159110 || id:eqtl-a-ENSG00000159110	0.000109596035684566	0.000105773708750885	0.488702621774315
eqtl-a-ENSG00000159231	ukb-b-4963	Diagnoses - secondary ICD10: N17.9 Acute renal failure, unspecified || id:ukb-b-4963	ENSG00000159231 || id:eqtl-a-ENSG00000159231	5.50430630023205e-05	0.000103182240696451	0.647064763422902
eqtl-a-ENSG00000159335	ukb-b-4963	Diagnoses - secondary ICD10: N17.9 Acute renal failure, unspecified || id:ukb-b-4963	ENSG00000159335 || id:eqtl-a-ENSG00000159335	-7.33806283576593e-05	0.000149990630144276	0.645380740476995
eqtl-a-ENSG00000159339	ukb-b-4963	Diagnoses - secondary ICD10: N17.9 Acute renal failure, unspecified || id:ukb-b-4963	ENSG00000159339 || id:eqtl-a-ENSG00000159339	0.000159444502997108	0.000215116180974322	0.593934339643285
eqtl-a-ENSG00000159346	ukb-b-4963	Diagnoses - secondary ICD10: N17.9 Acute renal failure, unspecified || id:ukb-b-4963	ENSG00000159346 || id:eqtl-a-ENSG00000159346	0.000250950678445196	0.000137234803665166	0.164896015199241
eqtl-a-ENSG00000159348	ukb-b-4963	Diagnoses - secondary ICD10: N17.9 Acute renal failure, unspecified || id:ukb-b-4963	ENSG00000159348 || id:eqtl-a-ENSG00000159348	-3.20925707757308e-05	9.12882103334676e-05	0.748416446599287
eqtl-a-ENSG00000159388	ukb-b-4963	Diagnoses - secondary ICD10: N17.9 Acute renal failure, unspecified || id:ukb-b-4963	ENSG00000159388 || id:eqtl-a-ENSG00000159388	4.41818821888123e-05	0.000167561925218181	0.835874826116724
eqtl-a-ENSG00000159496	ukb-b-4963	Diagnoses - secondary ICD10: N17.9 Acute renal failure, unspecified || id:ukb-b-4963	ENSG00000159496 || id:eqtl-a-ENSG00000159496	3.2163119406239e-05	0.000163220056904308	0.853393216119514
eqtl-a-ENSG00000159556	ukb-b-4963	Diagnoses - secondary ICD10: N17.9 Acute renal failure, unspecified || id:ukb-b-4963	ENSG00000159556 || id:eqtl-a-ENSG00000159556	-4.12402717322159e-05	0.000149569439055629	0.828722802719837
eqtl-a-ENSG00000159674	ukb-b-4963	Diagnoses - secondary ICD10: N17.9 Acute renal failure, unspecified || id:ukb-b-4963	ENSG00000159674 || id:eqtl-a-ENSG00000159674	-4.93123559025059e-05	0.000138406038907221	0.736166060953004
eqtl-a-ENSG00000159713	ukb-b-4963	Diagnoses - secondary ICD10: N17.9 Acute renal failure, unspecified || id:ukb-b-4963	ENSG00000159713 || id:eqtl-a-ENSG00000159713	0.000499686044972782	0.000690194169983269	0.544310794676709
eqtl-a-ENSG00000159720	ukb-b-4963	Diagnoses - secondary ICD10: N17.9 Acute renal failure, unspecified || id:ukb-b-4963	ENSG00000159720 || id:eqtl-a-ENSG00000159720	0.000542526494480752	0.000484396380022453	0.464001844133821
eqtl-a-ENSG00000159788	ukb-b-4963	Diagnoses - secondary ICD10: N17.9 Acute renal failure, unspecified || id:ukb-b-4963	ENSG00000159788 || id:eqtl-a-ENSG00000159788	0.00044463393597805	0.000636301058862237	0.611721681710174
eqtl-a-ENSG00000159840	ukb-b-4963	Diagnoses - secondary ICD10: N17.9 Acute renal failure, unspecified || id:ukb-b-4963	ENSG00000159840 || id:eqtl-a-ENSG00000159840	0.00016284388983227	0.000192276857808458	0.552643728561177
eqtl-a-ENSG00000159842	ukb-b-4963	Diagnoses - secondary ICD10: N17.9 Acute renal failure, unspecified || id:ukb-b-4963	ENSG00000159842 || id:eqtl-a-ENSG00000159842	-5.48809596540712e-05	0.000120075259014977	0.727077860800472
eqtl-a-ENSG00000159873	ukb-b-4963	Diagnoses - secondary ICD10: N17.9 Acute renal failure, unspecified || id:ukb-b-4963	ENSG00000159873 || id:eqtl-a-ENSG00000159873	-6.15345853344161e-05	0.000188842675901293	0.799463843936231
eqtl-a-ENSG00000160014	ukb-b-4963	Diagnoses - secondary ICD10: N17.9 Acute renal failure, unspecified || id:ukb-b-4963	ENSG00000160014 || id:eqtl-a-ENSG00000160014	6.11650729449989e-05	0.00014746673354443	0.706184891665812
eqtl-a-ENSG00000160179	ukb-b-4963	Diagnoses - secondary ICD10: N17.9 Acute renal failure, unspecified || id:ukb-b-4963	ENSG00000160179 || id:eqtl-a-ENSG00000160179	0.000536474569036054	0.000768318773344206	0.611950334356976
eqtl-a-ENSG00000160201	ukb-b-4963	Diagnoses - secondary ICD10: N17.9 Acute renal failure, unspecified || id:ukb-b-4963	ENSG00000160201 || id:eqtl-a-ENSG00000160201	6.06529506397138e-05	0.000134947270337694	0.731090534971941
eqtl-a-ENSG00000160213	ukb-b-4963	Diagnoses - secondary ICD10: N17.9 Acute renal failure, unspecified || id:ukb-b-4963	ENSG00000160213 || id:eqtl-a-ENSG00000160213	6.19369938271795e-05	0.000137083692748068	0.729840571665209
eqtl-a-ENSG00000160255	ukb-b-4963	Diagnoses - secondary ICD10: N17.9 Acute renal failure, unspecified || id:ukb-b-4963	ENSG00000160255 || id:eqtl-a-ENSG00000160255	3.93586042502152e-05	0.00013917401092042	0.803911412632332
eqtl-a-ENSG00000160307	ukb-b-4963	Diagnoses - secondary ICD10: N17.9 Acute renal failure, unspecified || id:ukb-b-4963	ENSG00000160307 || id:eqtl-a-ENSG00000160307	0.00012110132009179	0.000107154546012143	0.375714330940205
eqtl-a-ENSG00000160310	ukb-b-4963	Diagnoses - secondary ICD10: N17.9 Acute renal failure, unspecified || id:ukb-b-4963	ENSG00000160310 || id:eqtl-a-ENSG00000160310	0.000118714810928587	0.000152666660427241	0.579234212870142
eqtl-a-ENSG00000160410	ukb-b-4963	Diagnoses - secondary ICD10: N17.9 Acute renal failure, unspecified || id:ukb-b-4963	ENSG00000160410 || id:eqtl-a-ENSG00000160410	0.000170859064223514	0.000121700109610043	0.23301406242817
eqtl-a-ENSG00000160683	ukb-b-4963	Diagnoses - secondary ICD10: N17.9 Acute renal failure, unspecified || id:ukb-b-4963	ENSG00000160683 || id:eqtl-a-ENSG00000160683	-0.000462804239986196	0.0003819496864183	0.312363953504506
eqtl-a-ENSG00000160781	ukb-b-4963	Diagnoses - secondary ICD10: N17.9 Acute renal failure, unspecified || id:ukb-b-4963	ENSG00000160781 || id:eqtl-a-ENSG00000160781	-5.61113043118126e-05	9.70751734976331e-05	0.666347416482913
eqtl-a-ENSG00000160789	ukb-b-4963	Diagnoses - secondary ICD10: N17.9 Acute renal failure, unspecified || id:ukb-b-4963	ENSG00000160789 || id:eqtl-a-ENSG00000160789	-9.47702400636983e-05	0.000173015780457921	0.680978445943754
eqtl-a-ENSG00000160856	ukb-b-4963	Diagnoses - secondary ICD10: N17.9 Acute renal failure, unspecified || id:ukb-b-4963	ENSG00000160856 || id:eqtl-a-ENSG00000160856	-7.89307981668539e-05	9.85392579920526e-05	0.468005378204386
eqtl-a-ENSG00000160883	ukb-b-4963	Diagnoses - secondary ICD10: N17.9 Acute renal failure, unspecified || id:ukb-b-4963	ENSG00000160883 || id:eqtl-a-ENSG00000160883	0.00016373361749824	0.000274554552352462	0.657664438739986
eqtl-a-ENSG00000160999	ukb-b-4963	Diagnoses - secondary ICD10: N17.9 Acute renal failure, unspecified || id:ukb-b-4963	ENSG00000160999 || id:eqtl-a-ENSG00000160999	-0.000381654543020097	0.000254239532975005	0.374106730259221
eqtl-a-ENSG00000161011	ukb-b-4963	Diagnoses - secondary ICD10: N17.9 Acute renal failure, unspecified || id:ukb-b-4963	ENSG00000161011 || id:eqtl-a-ENSG00000161011	-2.07586249527948e-05	0.000138419243609916	0.894547024794029
eqtl-a-ENSG00000161203	ukb-b-4963	Diagnoses - secondary ICD10: N17.9 Acute renal failure, unspecified || id:ukb-b-4963	ENSG00000161203 || id:eqtl-a-ENSG00000161203	-0.000403082479319847	0.00107409934779734	0.743517195545965
eqtl-a-ENSG00000161642	ukb-b-4963	Diagnoses - secondary ICD10: N17.9 Acute renal failure, unspecified || id:ukb-b-4963	ENSG00000161642 || id:eqtl-a-ENSG00000161642	-0.000564383560126192	0.000628894564077392	0.534383467747959
eqtl-a-ENSG00000161905	ukb-b-4963	Diagnoses - secondary ICD10: N17.9 Acute renal failure, unspecified || id:ukb-b-4963	ENSG00000161905 || id:eqtl-a-ENSG00000161905	-5.41249591383211e-05	0.000106415905450628	0.700459208414259
eqtl-a-ENSG00000161911	ukb-b-4963	Diagnoses - secondary ICD10: N17.9 Acute renal failure, unspecified || id:ukb-b-4963	ENSG00000161911 || id:eqtl-a-ENSG00000161911	7.52266037402635e-05	6.74250574525753e-05	0.296936926089731
eqtl-a-ENSG00000161921	ukb-b-4963	Diagnoses - secondary ICD10: N17.9 Acute renal failure, unspecified || id:ukb-b-4963	ENSG00000161921 || id:eqtl-a-ENSG00000161921	5.30759016739026e-05	7.29230456784966e-05	0.499355634616465
eqtl-a-ENSG00000161944	ukb-b-4963	Diagnoses - secondary ICD10: N17.9 Acute renal failure, unspecified || id:ukb-b-4963	ENSG00000161944 || id:eqtl-a-ENSG00000161944	0.000154237929423408	5.23309900895846e-05	0.0185003980082283
eqtl-a-ENSG00000162078	ukb-b-4963	Diagnoses - secondary ICD10: N17.9 Acute renal failure, unspecified || id:ukb-b-4963	ENSG00000162078 || id:eqtl-a-ENSG00000162078	-0.000165937739946534	0.000115593411230004	0.387348265526219
eqtl-a-ENSG00000162366	ukb-b-4963	Diagnoses - secondary ICD10: N17.9 Acute renal failure, unspecified || id:ukb-b-4963	ENSG00000162366 || id:eqtl-a-ENSG00000162366	-0.000112738549471649	0.000103848865363077	0.309281523330482
eqtl-a-ENSG00000162444	ukb-b-4963	Diagnoses - secondary ICD10: N17.9 Acute renal failure, unspecified || id:ukb-b-4963	ENSG00000162444 || id:eqtl-a-ENSG00000162444	-6.94448312334938e-05	0.000193154122038937	0.737375374356235
eqtl-a-ENSG00000162496	ukb-b-4963	Diagnoses - secondary ICD10: N17.9 Acute renal failure, unspecified || id:ukb-b-4963	ENSG00000162496 || id:eqtl-a-ENSG00000162496	-1.774189264235e-05	0.000142407793669107	0.92109321980878
eqtl-a-ENSG00000162511	ukb-b-4963	Diagnoses - secondary ICD10: N17.9 Acute renal failure, unspecified || id:ukb-b-4963	ENSG00000162511 || id:eqtl-a-ENSG00000162511	0.000132820511305335	0.000146080888980479	0.530245334822635
eqtl-a-ENSG00000162551	ukb-b-4963	Diagnoses - secondary ICD10: N17.9 Acute renal failure, unspecified || id:ukb-b-4963	ENSG00000162551 || id:eqtl-a-ENSG00000162551	-0.000293624512203866	0.000263348750225317	0.346140865608166
eqtl-a-ENSG00000162599	ukb-b-4963	Diagnoses - secondary ICD10: N17.9 Acute renal failure, unspecified || id:ukb-b-4963	ENSG00000162599 || id:eqtl-a-ENSG00000162599	0.000147751943836785	0.000356633129890924	0.718863377589197
eqtl-a-ENSG00000162614	ukb-b-4963	Diagnoses - secondary ICD10: N17.9 Acute renal failure, unspecified || id:ukb-b-4963	ENSG00000162614 || id:eqtl-a-ENSG00000162614	-0.000200254105292278	0.000166330543077712	0.441254828885946
eqtl-a-ENSG00000162643	ukb-b-4963	Diagnoses - secondary ICD10: N17.9 Acute renal failure, unspecified || id:ukb-b-4963	ENSG00000162643 || id:eqtl-a-ENSG00000162643	-1.39159251619656e-05	0.000120225623048213	0.926638732779375
eqtl-a-ENSG00000162645	ukb-b-4963	Diagnoses - secondary ICD10: N17.9 Acute renal failure, unspecified || id:ukb-b-4963	ENSG00000162645 || id:eqtl-a-ENSG00000162645	-0.000475983274258724	0.000203324172906249	0.25700618625026
eqtl-a-ENSG00000162654	ukb-b-4963	Diagnoses - secondary ICD10: N17.9 Acute renal failure, unspecified || id:ukb-b-4963	ENSG00000162654 || id:eqtl-a-ENSG00000162654	-0.000176737636020128	0.000106648939997941	0.172821424644205
eqtl-a-ENSG00000162711	ukb-b-4963	Diagnoses - secondary ICD10: N17.9 Acute renal failure, unspecified || id:ukb-b-4963	ENSG00000162711 || id:eqtl-a-ENSG00000162711	3.93867256267625e-05	7.96643371886714e-05	0.654956279017047
eqtl-a-ENSG00000162722	ukb-b-4963	Diagnoses - secondary ICD10: N17.9 Acute renal failure, unspecified || id:ukb-b-4963	ENSG00000162722 || id:eqtl-a-ENSG00000162722	1.96129272434988e-06	0.000152818426827478	0.990925267920311
eqtl-a-ENSG00000162736	ukb-b-4963	Diagnoses - secondary ICD10: N17.9 Acute renal failure, unspecified || id:ukb-b-4963	ENSG00000162736 || id:eqtl-a-ENSG00000162736	5.18898025699651e-05	0.00010131587480399	0.698670573532903
eqtl-a-ENSG00000162836	ukb-b-4963	Diagnoses - secondary ICD10: N17.9 Acute renal failure, unspecified || id:ukb-b-4963	ENSG00000162836 || id:eqtl-a-ENSG00000162836	0.000173011979602985	0.000157517649224307	0.470178826888424
eqtl-a-ENSG00000162852	ukb-b-4963	Diagnoses - secondary ICD10: N17.9 Acute renal failure, unspecified || id:ukb-b-4963	ENSG00000162852 || id:eqtl-a-ENSG00000162852	0.000353749612553777	0.000161309280797662	0.115929479643747
eqtl-a-ENSG00000163050	ukb-b-4963	Diagnoses - secondary ICD10: N17.9 Acute renal failure, unspecified || id:ukb-b-4963	ENSG00000163050 || id:eqtl-a-ENSG00000163050	3.08033173805104e-05	0.000135067434864498	0.85725460637945
eqtl-a-ENSG00000163131	ukb-b-4963	Diagnoses - secondary ICD10: N17.9 Acute renal failure, unspecified || id:ukb-b-4963	ENSG00000163131 || id:eqtl-a-ENSG00000163131	6.95537873489277e-05	8.75705615008108e-05	0.510317366272771
eqtl-a-ENSG00000163221	ukb-b-4963	Diagnoses - secondary ICD10: N17.9 Acute renal failure, unspecified || id:ukb-b-4963	ENSG00000163221 || id:eqtl-a-ENSG00000163221	6.77779262108385e-05	8.73379721182845e-05	0.518926524745775
eqtl-a-ENSG00000163235	ukb-b-4963	Diagnoses - secondary ICD10: N17.9 Acute renal failure, unspecified || id:ukb-b-4963	ENSG00000163235 || id:eqtl-a-ENSG00000163235	-0.000919602289818601	0.000482900869334748	0.307831433168072
eqtl-a-ENSG00000163346	ukb-b-4963	Diagnoses - secondary ICD10: N17.9 Acute renal failure, unspecified || id:ukb-b-4963	ENSG00000163346 || id:eqtl-a-ENSG00000163346	7.51402846620195e-05	0.000198464537039726	0.769588083243563
eqtl-a-ENSG00000163374	ukb-b-4963	Diagnoses - secondary ICD10: N17.9 Acute renal failure, unspecified || id:ukb-b-4963	ENSG00000163374 || id:eqtl-a-ENSG00000163374	9.67521005888618e-05	0.000146601323985804	0.577113949792212
eqtl-a-ENSG00000163412	ukb-b-4963	Diagnoses - secondary ICD10: N17.9 Acute renal failure, unspecified || id:ukb-b-4963	ENSG00000163412 || id:eqtl-a-ENSG00000163412	-8.26357545761322e-05	9.87995980662252e-05	0.449986660404971
eqtl-a-ENSG00000163421	ukb-b-4963	Diagnoses - secondary ICD10: N17.9 Acute renal failure, unspecified || id:ukb-b-4963	ENSG00000163421 || id:eqtl-a-ENSG00000163421	-7.71379419460863e-05	9.11971148747913e-05	0.430078358149604
eqtl-a-ENSG00000163453	ukb-b-4963	Diagnoses - secondary ICD10: N17.9 Acute renal failure, unspecified || id:ukb-b-4963	ENSG00000163453 || id:eqtl-a-ENSG00000163453	2.25910344849351e-05	0.000151322786921853	0.895019091588619
eqtl-a-ENSG00000163464	ukb-b-4963	Diagnoses - secondary ICD10: N17.9 Acute renal failure, unspecified || id:ukb-b-4963	ENSG00000163464 || id:eqtl-a-ENSG00000163464	-1.4614943092644e-05	0.00011554313768524	0.910914347884008
eqtl-a-ENSG00000163468	ukb-b-4963	Diagnoses - secondary ICD10: N17.9 Acute renal failure, unspecified || id:ukb-b-4963	ENSG00000163468 || id:eqtl-a-ENSG00000163468	0.000188493018234025	0.000131046704894331	0.386759218803331
eqtl-a-ENSG00000163485	ukb-b-4963	Diagnoses - secondary ICD10: N17.9 Acute renal failure, unspecified || id:ukb-b-4963	ENSG00000163485 || id:eqtl-a-ENSG00000163485	-8.3760583777153e-05	0.000115198498302385	0.59976866131928
eqtl-a-ENSG00000163508	ukb-b-4963	Diagnoses - secondary ICD10: N17.9 Acute renal failure, unspecified || id:ukb-b-4963	ENSG00000163508 || id:eqtl-a-ENSG00000163508	-0.000171509266174728	0.000131643951412342	0.262574550516733
eqtl-a-ENSG00000163565	ukb-b-4963	Diagnoses - secondary ICD10: N17.9 Acute renal failure, unspecified || id:ukb-b-4963	ENSG00000163565 || id:eqtl-a-ENSG00000163565	6.45040777754609e-05	0.00113892357201174	0.96398287832051
eqtl-a-ENSG00000163568	ukb-b-4963	Diagnoses - secondary ICD10: N17.9 Acute renal failure, unspecified || id:ukb-b-4963	ENSG00000163568 || id:eqtl-a-ENSG00000163568	1.33725711334124e-05	0.000289101254565714	0.966013376236193
eqtl-a-ENSG00000163576	ukb-b-4963	Diagnoses - secondary ICD10: N17.9 Acute renal failure, unspecified || id:ukb-b-4963	ENSG00000163576 || id:eqtl-a-ENSG00000163576	-4.37753802193857e-05	0.000119909222805365	0.777159200413076
eqtl-a-ENSG00000163599	ukb-b-4963	Diagnoses - secondary ICD10: N17.9 Acute renal failure, unspecified || id:ukb-b-4963	ENSG00000163599 || id:eqtl-a-ENSG00000163599	5.91900608663792e-05	0.000119331639201135	0.653948241767699
eqtl-a-ENSG00000163629	ukb-b-4963	Diagnoses - secondary ICD10: N17.9 Acute renal failure, unspecified || id:ukb-b-4963	ENSG00000163629 || id:eqtl-a-ENSG00000163629	7.53550375368726e-05	0.000256709287730596	0.818231157518037
eqtl-a-ENSG00000163683	ukb-b-4963	Diagnoses - secondary ICD10: N17.9 Acute renal failure, unspecified || id:ukb-b-4963	ENSG00000163683 || id:eqtl-a-ENSG00000163683	3.38439782911751e-05	0.000162937635823086	0.869620844361288
eqtl-a-ENSG00000163694	ukb-b-4963	Diagnoses - secondary ICD10: N17.9 Acute renal failure, unspecified || id:ukb-b-4963	ENSG00000163694 || id:eqtl-a-ENSG00000163694	-0.000137042239470778	0.00015315942539411	0.535320229277012
eqtl-a-ENSG00000163703	ukb-b-4963	Diagnoses - secondary ICD10: N17.9 Acute renal failure, unspecified || id:ukb-b-4963	ENSG00000163703 || id:eqtl-a-ENSG00000163703	7.88951897553145e-05	0.000122641520263356	0.585943779026263
eqtl-a-ENSG00000163735	ukb-b-4963	Diagnoses - secondary ICD10: N17.9 Acute renal failure, unspecified || id:ukb-b-4963	ENSG00000163735 || id:eqtl-a-ENSG00000163735	9.81513442599449e-06	0.00010226807730148	0.927268762549983
eqtl-a-ENSG00000163736	ukb-b-4963	Diagnoses - secondary ICD10: N17.9 Acute renal failure, unspecified || id:ukb-b-4963	ENSG00000163736 || id:eqtl-a-ENSG00000163736	-7.5143256575825e-06	6.10786882691044e-05	0.905543557937073
eqtl-a-ENSG00000163739	ukb-b-4963	Diagnoses - secondary ICD10: N17.9 Acute renal failure, unspecified || id:ukb-b-4963	ENSG00000163739 || id:eqtl-a-ENSG00000163739	0.00144865327893138	0.000934787907932531	0.364815219978852
eqtl-a-ENSG00000163751	ukb-b-4963	Diagnoses - secondary ICD10: N17.9 Acute renal failure, unspecified || id:ukb-b-4963	ENSG00000163751 || id:eqtl-a-ENSG00000163751	-0.000109073525627168	0.000141080862796806	0.495775704160117
eqtl-a-ENSG00000163754	ukb-b-4963	Diagnoses - secondary ICD10: N17.9 Acute renal failure, unspecified || id:ukb-b-4963	ENSG00000163754 || id:eqtl-a-ENSG00000163754	2.99217258519733e-05	0.000160858822723947	0.882918985896142
eqtl-a-ENSG00000163803	ukb-b-4963	Diagnoses - secondary ICD10: N17.9 Acute renal failure, unspecified || id:ukb-b-4963	ENSG00000163803 || id:eqtl-a-ENSG00000163803	-8.01611996981797e-05	9.41062706844621e-05	0.484040775556962
eqtl-a-ENSG00000163950	ukb-b-4963	Diagnoses - secondary ICD10: N17.9 Acute renal failure, unspecified || id:ukb-b-4963	ENSG00000163950 || id:eqtl-a-ENSG00000163950	-0.000158181982274873	0.000150210512207569	0.483548024760257
eqtl-a-ENSG00000163958	ukb-b-4963	Diagnoses - secondary ICD10: N17.9 Acute renal failure, unspecified || id:ukb-b-4963	ENSG00000163958 || id:eqtl-a-ENSG00000163958	3.82746002228556e-06	0.000104026750791042	0.97399219488436
eqtl-a-ENSG00000163993	ukb-b-4963	Diagnoses - secondary ICD10: N17.9 Acute renal failure, unspecified || id:ukb-b-4963	ENSG00000163993 || id:eqtl-a-ENSG00000163993	-0.000111857936813518	0.000754392914973651	0.906287719995431
eqtl-a-ENSG00000164047	ukb-b-4963	Diagnoses - secondary ICD10: N17.9 Acute renal failure, unspecified || id:ukb-b-4963	ENSG00000164047 || id:eqtl-a-ENSG00000164047	0.000365284628573817	0.000315733948514931	0.36680999074024
eqtl-a-ENSG00000164068	ukb-b-4963	Diagnoses - secondary ICD10: N17.9 Acute renal failure, unspecified || id:ukb-b-4963	ENSG00000164068 || id:eqtl-a-ENSG00000164068	0.000146951981959851	0.000145008360507811	0.495761994393973
eqtl-a-ENSG00000164116	ukb-b-4963	Diagnoses - secondary ICD10: N17.9 Acute renal failure, unspecified || id:ukb-b-4963	ENSG00000164116 || id:eqtl-a-ENSG00000164116	-0.000201667626456675	0.000144955940615965	0.396756281088936
eqtl-a-ENSG00000164124	ukb-b-4963	Diagnoses - secondary ICD10: N17.9 Acute renal failure, unspecified || id:ukb-b-4963	ENSG00000164124 || id:eqtl-a-ENSG00000164124	0.000207020097481515	0.000114224283200153	0.211611942480322
eqtl-a-ENSG00000164125	ukb-b-4963	Diagnoses - secondary ICD10: N17.9 Acute renal failure, unspecified || id:ukb-b-4963	ENSG00000164125 || id:eqtl-a-ENSG00000164125	-0.000584017416064048	0.000551155416943619	0.400375392342729
eqtl-a-ENSG00000164136	ukb-b-4963	Diagnoses - secondary ICD10: N17.9 Acute renal failure, unspecified || id:ukb-b-4963	ENSG00000164136 || id:eqtl-a-ENSG00000164136	-2.26243331497031e-05	0.000164619463200655	0.903275058080434
eqtl-a-ENSG00000164144	ukb-b-4963	Diagnoses - secondary ICD10: N17.9 Acute renal failure, unspecified || id:ukb-b-4963	ENSG00000164144 || id:eqtl-a-ENSG00000164144	-3.08921267366184e-05	0.00015554056374471	0.875184329378647
eqtl-a-ENSG00000164171	ukb-b-4963	Diagnoses - secondary ICD10: N17.9 Acute renal failure, unspecified || id:ukb-b-4963	ENSG00000164171 || id:eqtl-a-ENSG00000164171	-0.000108485032864911	0.000163104171919343	0.626344866484525
eqtl-a-ENSG00000164237	ukb-b-4963	Diagnoses - secondary ICD10: N17.9 Acute renal failure, unspecified || id:ukb-b-4963	ENSG00000164237 || id:eqtl-a-ENSG00000164237	0.00019719611059688	0.000111741620234805	0.32820174575447
eqtl-a-ENSG00000164330	ukb-b-4963	Diagnoses - secondary ICD10: N17.9 Acute renal failure, unspecified || id:ukb-b-4963	ENSG00000164330 || id:eqtl-a-ENSG00000164330	-0.000806607788686248	0.000504268967479495	0.250822021459086
eqtl-a-ENSG00000164366	ukb-b-4963	Diagnoses - secondary ICD10: N17.9 Acute renal failure, unspecified || id:ukb-b-4963	ENSG00000164366 || id:eqtl-a-ENSG00000164366	0.0001141074163332	0.000120550273791439	0.517474902398618
eqtl-a-ENSG00000164512	ukb-b-4963	Diagnoses - secondary ICD10: N17.9 Acute renal failure, unspecified || id:ukb-b-4963	ENSG00000164512 || id:eqtl-a-ENSG00000164512	0.00023677809779872	0.000248904608930815	0.385146917117391
eqtl-a-ENSG00000164683	ukb-b-4963	Diagnoses - secondary ICD10: N17.9 Acute renal failure, unspecified || id:ukb-b-4963	ENSG00000164683 || id:eqtl-a-ENSG00000164683	-2.85272226036357e-05	8.58284883022883e-05	0.761475733481679
eqtl-a-ENSG00000164733	ukb-b-4963	Diagnoses - secondary ICD10: N17.9 Acute renal failure, unspecified || id:ukb-b-4963	ENSG00000164733 || id:eqtl-a-ENSG00000164733	-0.000111922156456983	0.000135117363542036	0.559599218937307
eqtl-a-ENSG00000164849	ukb-b-4963	Diagnoses - secondary ICD10: N17.9 Acute renal failure, unspecified || id:ukb-b-4963	ENSG00000164849 || id:eqtl-a-ENSG00000164849	-6.03889950775724e-05	0.000152571256160866	0.730478259998398
eqtl-a-ENSG00000164850	ukb-b-4963	Diagnoses - secondary ICD10: N17.9 Acute renal failure, unspecified || id:ukb-b-4963	ENSG00000164850 || id:eqtl-a-ENSG00000164850	8.39045526692136e-05	0.000109772912868476	0.524527815816021
eqtl-a-ENSG00000165006	ukb-b-4963	Diagnoses - secondary ICD10: N17.9 Acute renal failure, unspecified || id:ukb-b-4963	ENSG00000165006 || id:eqtl-a-ENSG00000165006	-8.63761848235306e-05	0.000124808606870417	0.526969625094399
eqtl-a-ENSG00000165029	ukb-b-4963	Diagnoses - secondary ICD10: N17.9 Acute renal failure, unspecified || id:ukb-b-4963	ENSG00000165029 || id:eqtl-a-ENSG00000165029	-0.000923037192859232	0.000424865663487065	0.118173839134288
eqtl-a-ENSG00000165071	ukb-b-4963	Diagnoses - secondary ICD10: N17.9 Acute renal failure, unspecified || id:ukb-b-4963	ENSG00000165071 || id:eqtl-a-ENSG00000165071	-1.67545358772982e-05	9.80675570400908e-05	0.880065029608423
eqtl-a-ENSG00000165092	ukb-b-4963	Diagnoses - secondary ICD10: N17.9 Acute renal failure, unspecified || id:ukb-b-4963	ENSG00000165092 || id:eqtl-a-ENSG00000165092	4.29394821627498e-05	5.52630351040096e-05	0.455144877541685
eqtl-a-ENSG00000165168	ukb-b-4963	Diagnoses - secondary ICD10: N17.9 Acute renal failure, unspecified || id:ukb-b-4963	ENSG00000165168 || id:eqtl-a-ENSG00000165168	0.00087099138078611	0.000956938493647542	0.458801540671325
eqtl-a-ENSG00000165424	ukb-b-4963	Diagnoses - secondary ICD10: N17.9 Acute renal failure, unspecified || id:ukb-b-4963	ENSG00000165424 || id:eqtl-a-ENSG00000165424	-0.000101935065512668	0.000248137969540454	0.75185715535237
eqtl-a-ENSG00000165655	ukb-b-4963	Diagnoses - secondary ICD10: N17.9 Acute renal failure, unspecified || id:ukb-b-4963	ENSG00000165655 || id:eqtl-a-ENSG00000165655	0.000130939556635393	0.000134108064176051	0.507610098373968
eqtl-a-ENSG00000165682	ukb-b-4963	Diagnoses - secondary ICD10: N17.9 Acute renal failure, unspecified || id:ukb-b-4963	ENSG00000165682 || id:eqtl-a-ENSG00000165682	-3.17397312710236e-05	5.87675375276049e-05	0.602241306716874
eqtl-a-ENSG00000165801	ukb-b-4963	Diagnoses - secondary ICD10: N17.9 Acute renal failure, unspecified || id:ukb-b-4963	ENSG00000165801 || id:eqtl-a-ENSG00000165801	-0.00095122205918828	0.000399807405905099	0.253305162612243
eqtl-a-ENSG00000165879	ukb-b-4963	Diagnoses - secondary ICD10: N17.9 Acute renal failure, unspecified || id:ukb-b-4963	ENSG00000165879 || id:eqtl-a-ENSG00000165879	-0.000188990069071646	0.000156682929247165	0.440672860565747
eqtl-a-ENSG00000165949	ukb-b-4963	Diagnoses - secondary ICD10: N17.9 Acute renal failure, unspecified || id:ukb-b-4963	ENSG00000165949 || id:eqtl-a-ENSG00000165949	-0.000155819982529048	0.000123086319178018	0.333032012401705
eqtl-a-ENSG00000165983	ukb-b-4963	Diagnoses - secondary ICD10: N17.9 Acute renal failure, unspecified || id:ukb-b-4963	ENSG00000165983 || id:eqtl-a-ENSG00000165983	-6.0860340849728e-05	0.000496369144757045	0.922331045889217
eqtl-a-ENSG00000166002	ukb-b-4963	Diagnoses - secondary ICD10: N17.9 Acute renal failure, unspecified || id:ukb-b-4963	ENSG00000166002 || id:eqtl-a-ENSG00000166002	-0.000204981010987938	0.000130929069474348	0.361865546669357
eqtl-a-ENSG00000166033	ukb-b-4963	Diagnoses - secondary ICD10: N17.9 Acute renal failure, unspecified || id:ukb-b-4963	ENSG00000166033 || id:eqtl-a-ENSG00000166033	0.000103223290202188	9.32504155356744e-05	0.349099370092223
eqtl-a-ENSG00000166068	ukb-b-4963	Diagnoses - secondary ICD10: N17.9 Acute renal failure, unspecified || id:ukb-b-4963	ENSG00000166068 || id:eqtl-a-ENSG00000166068	-0.000103765637937208	0.00021228406520592	0.673325060719022
eqtl-a-ENSG00000166086	ukb-b-4963	Diagnoses - secondary ICD10: N17.9 Acute renal failure, unspecified || id:ukb-b-4963	ENSG00000166086 || id:eqtl-a-ENSG00000166086	7.91838478919343e-05	5.45500694886581e-05	0.189915456222779
eqtl-a-ENSG00000166091	ukb-b-4963	Diagnoses - secondary ICD10: N17.9 Acute renal failure, unspecified || id:ukb-b-4963	ENSG00000166091 || id:eqtl-a-ENSG00000166091	-1.19248372922542e-05	6.83223451162616e-05	0.869920785951004
eqtl-a-ENSG00000166165	ukb-b-4963	Diagnoses - secondary ICD10: N17.9 Acute renal failure, unspecified || id:ukb-b-4963	ENSG00000166165 || id:eqtl-a-ENSG00000166165	6.41146583536839e-06	9.01807342207191e-05	0.946734272368249
eqtl-a-ENSG00000166169	ukb-b-4963	Diagnoses - secondary ICD10: N17.9 Acute renal failure, unspecified || id:ukb-b-4963	ENSG00000166169 || id:eqtl-a-ENSG00000166169	0.000207805400009241	0.000305381327069261	0.566411594447114
eqtl-a-ENSG00000166347	ukb-b-4963	Diagnoses - secondary ICD10: N17.9 Acute renal failure, unspecified || id:ukb-b-4963	ENSG00000166347 || id:eqtl-a-ENSG00000166347	0.000153593220456	0.000166005274253459	0.524711598879678
eqtl-a-ENSG00000166387	ukb-b-4963	Diagnoses - secondary ICD10: N17.9 Acute renal failure, unspecified || id:ukb-b-4963	ENSG00000166387 || id:eqtl-a-ENSG00000166387	-4.53288374000407e-05	9.28374923599557e-05	0.658827879438619
eqtl-a-ENSG00000166523	ukb-b-4963	Diagnoses - secondary ICD10: N17.9 Acute renal failure, unspecified || id:ukb-b-4963	ENSG00000166523 || id:eqtl-a-ENSG00000166523	0.000220116643865708	0.000271288927089315	0.566056010520151
eqtl-a-ENSG00000166527	ukb-b-4963	Diagnoses - secondary ICD10: N17.9 Acute renal failure, unspecified || id:ukb-b-4963	ENSG00000166527 || id:eqtl-a-ENSG00000166527	-9.74779301127957e-05	0.000367902413192311	0.81585185990063
eqtl-a-ENSG00000166669	ukb-b-4963	Diagnoses - secondary ICD10: N17.9 Acute renal failure, unspecified || id:ukb-b-4963	ENSG00000166669 || id:eqtl-a-ENSG00000166669	0.000112313734399024	0.000151825551688126	0.594529163406671
eqtl-a-ENSG00000166704	ukb-b-4963	Diagnoses - secondary ICD10: N17.9 Acute renal failure, unspecified || id:ukb-b-4963	ENSG00000166704 || id:eqtl-a-ENSG00000166704	-4.51239072069718e-05	0.000290634179331194	0.90194124016194
eqtl-a-ENSG00000166783	ukb-b-4963	Diagnoses - secondary ICD10: N17.9 Acute renal failure, unspecified || id:ukb-b-4963	ENSG00000166783 || id:eqtl-a-ENSG00000166783	0.000266149330304107	0.00060891560849167	0.737671870562967
eqtl-a-ENSG00000166825	ukb-b-4963	Diagnoses - secondary ICD10: N17.9 Acute renal failure, unspecified || id:ukb-b-4963	ENSG00000166825 || id:eqtl-a-ENSG00000166825	1.34996198497798e-06	0.0001033831666154	0.991687586293833
eqtl-a-ENSG00000166831	ukb-b-4963	Diagnoses - secondary ICD10: N17.9 Acute renal failure, unspecified || id:ukb-b-4963	ENSG00000166831 || id:eqtl-a-ENSG00000166831	-7.18869250620306e-05	9.87555918893557e-05	0.519327621180575
eqtl-a-ENSG00000166927	ukb-b-4963	Diagnoses - secondary ICD10: N17.9 Acute renal failure, unspecified || id:ukb-b-4963	ENSG00000166927 || id:eqtl-a-ENSG00000166927	-7.4698729282352e-05	7.44247808887772e-05	0.348958356692445
eqtl-a-ENSG00000166928	ukb-b-4963	Diagnoses - secondary ICD10: N17.9 Acute renal failure, unspecified || id:ukb-b-4963	ENSG00000166928 || id:eqtl-a-ENSG00000166928	0.000479359664732189	0.000395029024986975	0.348807625939606
eqtl-a-ENSG00000166947	ukb-b-4963	Diagnoses - secondary ICD10: N17.9 Acute renal failure, unspecified || id:ukb-b-4963	ENSG00000166947 || id:eqtl-a-ENSG00000166947	8.56938581479699e-05	0.000161519910486767	0.689466230131983
eqtl-a-ENSG00000166963	ukb-b-4963	Diagnoses - secondary ICD10: N17.9 Acute renal failure, unspecified || id:ukb-b-4963	ENSG00000166963 || id:eqtl-a-ENSG00000166963	0.000298054429684478	0.000142892642839369	0.172304289133585
eqtl-a-ENSG00000167094	ukb-b-4963	Diagnoses - secondary ICD10: N17.9 Acute renal failure, unspecified || id:ukb-b-4963	ENSG00000167094 || id:eqtl-a-ENSG00000167094	-7.86701318550257e-05	0.000155125661418011	0.701207754166714
eqtl-a-ENSG00000167100	ukb-b-4963	Diagnoses - secondary ICD10: N17.9 Acute renal failure, unspecified || id:ukb-b-4963	ENSG00000167100 || id:eqtl-a-ENSG00000167100	-6.752060550473e-06	8.12773009740309e-05	0.937783642816692
eqtl-a-ENSG00000167286	ukb-b-4963	Diagnoses - secondary ICD10: N17.9 Acute renal failure, unspecified || id:ukb-b-4963	ENSG00000167286 || id:eqtl-a-ENSG00000167286	4.50484562459089e-05	0.000274082244508113	0.884556210100156
eqtl-a-ENSG00000167377	ukb-b-4963	Diagnoses - secondary ICD10: N17.9 Acute renal failure, unspecified || id:ukb-b-4963	ENSG00000167377 || id:eqtl-a-ENSG00000167377	-9.08084725151937e-05	8.54712007000491e-05	0.365978742188243
eqtl-a-ENSG00000167434	ukb-b-4963	Diagnoses - secondary ICD10: N17.9 Acute renal failure, unspecified || id:ukb-b-4963	ENSG00000167434 || id:eqtl-a-ENSG00000167434	-0.000171523887548063	0.000265996741492197	0.585125478382948
eqtl-a-ENSG00000167483	ukb-b-4963	Diagnoses - secondary ICD10: N17.9 Acute renal failure, unspecified || id:ukb-b-4963	ENSG00000167483 || id:eqtl-a-ENSG00000167483	0.000302722455996926	0.000620634741417281	0.71109564311464
eqtl-a-ENSG00000167562	ukb-b-4963	Diagnoses - secondary ICD10: N17.9 Acute renal failure, unspecified || id:ukb-b-4963	ENSG00000167562 || id:eqtl-a-ENSG00000167562	-2.34564464439793e-05	0.000115997460095244	0.872978679566732
eqtl-a-ENSG00000167641	ukb-b-4963	Diagnoses - secondary ICD10: N17.9 Acute renal failure, unspecified || id:ukb-b-4963	ENSG00000167641 || id:eqtl-a-ENSG00000167641	1.98823357658866e-05	0.000147282528489256	0.9145762223055
eqtl-a-ENSG00000167642	ukb-b-4963	Diagnoses - secondary ICD10: N17.9 Acute renal failure, unspecified || id:ukb-b-4963	ENSG00000167642 || id:eqtl-a-ENSG00000167642	0.000104524553969138	0.000135284716163363	0.58121528490031
eqtl-a-ENSG00000167671	ukb-b-4963	Diagnoses - secondary ICD10: N17.9 Acute renal failure, unspecified || id:ukb-b-4963	ENSG00000167671 || id:eqtl-a-ENSG00000167671	-1.23912815056791e-05	0.000115597645939927	0.918130152010752
eqtl-a-ENSG00000167676	ukb-b-4963	Diagnoses - secondary ICD10: N17.9 Acute renal failure, unspecified || id:ukb-b-4963	ENSG00000167676 || id:eqtl-a-ENSG00000167676	0.000135154173700306	0.000537011886796058	0.843036619932396
eqtl-a-ENSG00000167705	ukb-b-4963	Diagnoses - secondary ICD10: N17.9 Acute renal failure, unspecified || id:ukb-b-4963	ENSG00000167705 || id:eqtl-a-ENSG00000167705	-0.00019909000247315	0.000152203178715135	0.415530083683025
eqtl-a-ENSG00000167720	ukb-b-4963	Diagnoses - secondary ICD10: N17.9 Acute renal failure, unspecified || id:ukb-b-4963	ENSG00000167720 || id:eqtl-a-ENSG00000167720	-6.46049320270628e-05	0.000199006207116153	0.800162352345082
eqtl-a-ENSG00000167768	ukb-b-4963	Diagnoses - secondary ICD10: N17.9 Acute renal failure, unspecified || id:ukb-b-4963	ENSG00000167768 || id:eqtl-a-ENSG00000167768	0.000348857162424247	0.000117562275787696	0.0591902320489313
eqtl-a-ENSG00000167851	ukb-b-4963	Diagnoses - secondary ICD10: N17.9 Acute renal failure, unspecified || id:ukb-b-4963	ENSG00000167851 || id:eqtl-a-ENSG00000167851	-8.01005125194533e-05	0.000179630033537454	0.685874124982497
eqtl-a-ENSG00000167992	ukb-b-4963	Diagnoses - secondary ICD10: N17.9 Acute renal failure, unspecified || id:ukb-b-4963	ENSG00000167992 || id:eqtl-a-ENSG00000167992	5.42978969445147e-05	0.000189626535693505	0.784246719718613
eqtl-a-ENSG00000167994	ukb-b-4963	Diagnoses - secondary ICD10: N17.9 Acute renal failure, unspecified || id:ukb-b-4963	ENSG00000167994 || id:eqtl-a-ENSG00000167994	0.000151133946319053	0.000232416632202399	0.632946581377674
eqtl-a-ENSG00000167995	ukb-b-4963	Diagnoses - secondary ICD10: N17.9 Acute renal failure, unspecified || id:ukb-b-4963	ENSG00000167995 || id:eqtl-a-ENSG00000167995	6.29365322001283e-05	9.84922978787429e-05	0.58824070903027
eqtl-a-ENSG00000168159	ukb-b-4963	Diagnoses - secondary ICD10: N17.9 Acute renal failure, unspecified || id:ukb-b-4963	ENSG00000168159 || id:eqtl-a-ENSG00000168159	3.95339856215752e-05	0.000188459409024393	0.844095004045276
eqtl-a-ENSG00000168274	ukb-b-4963	Diagnoses - secondary ICD10: N17.9 Acute renal failure, unspecified || id:ukb-b-4963	ENSG00000168274 || id:eqtl-a-ENSG00000168274	-0.000214346457376116	0.000157263803725747	0.210014016043965
eqtl-a-ENSG00000168280	ukb-b-4963	Diagnoses - secondary ICD10: N17.9 Acute renal failure, unspecified || id:ukb-b-4963	ENSG00000168280 || id:eqtl-a-ENSG00000168280	3.95990881454235e-05	0.00102927067876279	0.972805571350763
eqtl-a-ENSG00000168297	ukb-b-4963	Diagnoses - secondary ICD10: N17.9 Acute renal failure, unspecified || id:ukb-b-4963	ENSG00000168297 || id:eqtl-a-ENSG00000168297	4.60909105745865e-05	0.000107790942696725	0.742763013350883
eqtl-a-ENSG00000168385	ukb-b-4963	Diagnoses - secondary ICD10: N17.9 Acute renal failure, unspecified || id:ukb-b-4963	ENSG00000168385 || id:eqtl-a-ENSG00000168385	1.82358815689516e-05	0.000135376825630012	0.905178631698681
eqtl-a-ENSG00000168395	ukb-b-4963	Diagnoses - secondary ICD10: N17.9 Acute renal failure, unspecified || id:ukb-b-4963	ENSG00000168395 || id:eqtl-a-ENSG00000168395	-9.68391458913524e-05	0.000109563084425123	0.539195666896909
eqtl-a-ENSG00000168461	ukb-b-4963	Diagnoses - secondary ICD10: N17.9 Acute renal failure, unspecified || id:ukb-b-4963	ENSG00000168461 || id:eqtl-a-ENSG00000168461	0.000118437170334726	9.39704939169555e-05	0.296653717363951
eqtl-a-ENSG00000168497	ukb-b-4963	Diagnoses - secondary ICD10: N17.9 Acute renal failure, unspecified || id:ukb-b-4963	ENSG00000168497 || id:eqtl-a-ENSG00000168497	-2.24994902967026e-05	0.000118603189515107	0.857001994050401
eqtl-a-ENSG00000168517	ukb-b-4963	Diagnoses - secondary ICD10: N17.9 Acute renal failure, unspecified || id:ukb-b-4963	ENSG00000168517 || id:eqtl-a-ENSG00000168517	-0.000364107519097622	0.000352726846796304	0.489893687138633
eqtl-a-ENSG00000168685	ukb-b-4963	Diagnoses - secondary ICD10: N17.9 Acute renal failure, unspecified || id:ukb-b-4963	ENSG00000168685 || id:eqtl-a-ENSG00000168685	-0.000115375299571301	0.000191279714336362	0.654473730758842
eqtl-a-ENSG00000168785	ukb-b-4963	Diagnoses - secondary ICD10: N17.9 Acute renal failure, unspecified || id:ukb-b-4963	ENSG00000168785 || id:eqtl-a-ENSG00000168785	5.97410889077065e-05	0.000198594067883269	0.783195124047448
eqtl-a-ENSG00000168792	ukb-b-4963	Diagnoses - secondary ICD10: N17.9 Acute renal failure, unspecified || id:ukb-b-4963	ENSG00000168792 || id:eqtl-a-ENSG00000168792	0.000122010542476489	0.000114291960104955	0.479212849438856
eqtl-a-ENSG00000168899	ukb-b-4963	Diagnoses - secondary ICD10: N17.9 Acute renal failure, unspecified || id:ukb-b-4963	ENSG00000168899 || id:eqtl-a-ENSG00000168899	-4.35324413867376e-05	0.000167416842062336	0.819166332121869
eqtl-a-ENSG00000168918	ukb-b-4963	Diagnoses - secondary ICD10: N17.9 Acute renal failure, unspecified || id:ukb-b-4963	ENSG00000168918 || id:eqtl-a-ENSG00000168918	-0.000297498936281256	0.000175032431536336	0.338558606584822
eqtl-a-ENSG00000169087	ukb-b-4963	Diagnoses - secondary ICD10: N17.9 Acute renal failure, unspecified || id:ukb-b-4963	ENSG00000169087 || id:eqtl-a-ENSG00000169087	-5.03768658920199e-05	0.000101317667839319	0.668317386093397
eqtl-a-ENSG00000169224	ukb-b-4963	Diagnoses - secondary ICD10: N17.9 Acute renal failure, unspecified || id:ukb-b-4963	ENSG00000169224 || id:eqtl-a-ENSG00000169224	6.06052391468918e-05	0.00018372174618814	0.772840923567789
eqtl-a-ENSG00000169313	ukb-b-4963	Diagnoses - secondary ICD10: N17.9 Acute renal failure, unspecified || id:ukb-b-4963	ENSG00000169313 || id:eqtl-a-ENSG00000169313	2.11270209663127e-05	0.000120077666751003	0.866125516907087
eqtl-a-ENSG00000169385	ukb-b-4963	Diagnoses - secondary ICD10: N17.9 Acute renal failure, unspecified || id:ukb-b-4963	ENSG00000169385 || id:eqtl-a-ENSG00000169385	7.17750936636102e-05	7.56742576528322e-05	0.412861314692709
eqtl-a-ENSG00000169397	ukb-b-4963	Diagnoses - secondary ICD10: N17.9 Acute renal failure, unspecified || id:ukb-b-4963	ENSG00000169397 || id:eqtl-a-ENSG00000169397	4.36432953862528e-05	0.000117107476577884	0.772896873939733
eqtl-a-ENSG00000169398	ukb-b-4963	Diagnoses - secondary ICD10: N17.9 Acute renal failure, unspecified || id:ukb-b-4963	ENSG00000169398 || id:eqtl-a-ENSG00000169398	6.73837646702721e-05	0.000168980173828433	0.728611366745192
eqtl-a-ENSG00000169429	ukb-b-4963	Diagnoses - secondary ICD10: N17.9 Acute renal failure, unspecified || id:ukb-b-4963	ENSG00000169429 || id:eqtl-a-ENSG00000169429	4.41807947719842e-05	9.9720477057181e-05	0.676244075721299
eqtl-a-ENSG00000169507	ukb-b-4963	Diagnoses - secondary ICD10: N17.9 Acute renal failure, unspecified || id:ukb-b-4963	ENSG00000169507 || id:eqtl-a-ENSG00000169507	-0.000319585149325441	0.000423716936485809	0.505507154026367
eqtl-a-ENSG00000169583	ukb-b-4963	Diagnoses - secondary ICD10: N17.9 Acute renal failure, unspecified || id:ukb-b-4963	ENSG00000169583 || id:eqtl-a-ENSG00000169583	0.000121746856674914	0.000394645966858583	0.786872028015885
eqtl-a-ENSG00000169704	ukb-b-4963	Diagnoses - secondary ICD10: N17.9 Acute renal failure, unspecified || id:ukb-b-4963	ENSG00000169704 || id:eqtl-a-ENSG00000169704	0.000145122703244166	7.39987205725869e-05	0.121394256928605
eqtl-a-ENSG00000169744	ukb-b-4963	Diagnoses - secondary ICD10: N17.9 Acute renal failure, unspecified || id:ukb-b-4963	ENSG00000169744 || id:eqtl-a-ENSG00000169744	-0.000222526388373665	0.000159419070901067	0.257123812715896
eqtl-a-ENSG00000169877	ukb-b-4963	Diagnoses - secondary ICD10: N17.9 Acute renal failure, unspecified || id:ukb-b-4963	ENSG00000169877 || id:eqtl-a-ENSG00000169877	-0.000171370322224548	0.000137074455192061	0.257776096552503
eqtl-a-ENSG00000169902	ukb-b-4963	Diagnoses - secondary ICD10: N17.9 Acute renal failure, unspecified || id:ukb-b-4963	ENSG00000169902 || id:eqtl-a-ENSG00000169902	3.30159612893498e-05	0.000106652107577192	0.777146747151863
eqtl-a-ENSG00000169908	ukb-b-4963	Diagnoses - secondary ICD10: N17.9 Acute renal failure, unspecified || id:ukb-b-4963	ENSG00000169908 || id:eqtl-a-ENSG00000169908	-1.91692010819496e-06	0.00018305952897186	0.993333837099666
eqtl-a-ENSG00000170128	ukb-b-4963	Diagnoses - secondary ICD10: N17.9 Acute renal failure, unspecified || id:ukb-b-4963	ENSG00000170128 || id:eqtl-a-ENSG00000170128	-0.000438269630821485	0.000262871005942407	0.343944778921544
eqtl-a-ENSG00000170260	ukb-b-4963	Diagnoses - secondary ICD10: N17.9 Acute renal failure, unspecified || id:ukb-b-4963	ENSG00000170260 || id:eqtl-a-ENSG00000170260	-0.000303061891045359	0.0002582553959753	0.449290095020501
eqtl-a-ENSG00000170271	ukb-b-4963	Diagnoses - secondary ICD10: N17.9 Acute renal failure, unspecified || id:ukb-b-4963	ENSG00000170271 || id:eqtl-a-ENSG00000170271	-7.44308768412213e-05	7.57913321046111e-05	0.371174896540019
eqtl-a-ENSG00000170315	ukb-b-4963	Diagnoses - secondary ICD10: N17.9 Acute renal failure, unspecified || id:ukb-b-4963	ENSG00000170315 || id:eqtl-a-ENSG00000170315	0.000417224839767889	0.000164622504737295	0.0350128830513364
eqtl-a-ENSG00000170442	ukb-b-4963	Diagnoses - secondary ICD10: N17.9 Acute renal failure, unspecified || id:ukb-b-4963	ENSG00000170442 || id:eqtl-a-ENSG00000170442	-0.000158274362734605	0.000227799857289685	0.559047903927194
eqtl-a-ENSG00000170458	ukb-b-4963	Diagnoses - secondary ICD10: N17.9 Acute renal failure, unspecified || id:ukb-b-4963	ENSG00000170458 || id:eqtl-a-ENSG00000170458	-0.000924603922725865	0.000829658755462693	0.381055831831184
eqtl-a-ENSG00000170486	ukb-b-4963	Diagnoses - secondary ICD10: N17.9 Acute renal failure, unspecified || id:ukb-b-4963	ENSG00000170486 || id:eqtl-a-ENSG00000170486	9.26201025224334e-05	0.000191520766305048	0.653948563438871
eqtl-a-ENSG00000170525	ukb-b-4963	Diagnoses - secondary ICD10: N17.9 Acute renal failure, unspecified || id:ukb-b-4963	ENSG00000170525 || id:eqtl-a-ENSG00000170525	0.000202085217204623	0.00024816356565594	0.564925474742916
eqtl-a-ENSG00000170558	ukb-b-4963	Diagnoses - secondary ICD10: N17.9 Acute renal failure, unspecified || id:ukb-b-4963	ENSG00000170558 || id:eqtl-a-ENSG00000170558	-0.000180727589463956	0.000152207079631017	0.320526531951582
eqtl-a-ENSG00000170866	ukb-b-4963	Diagnoses - secondary ICD10: N17.9 Acute renal failure, unspecified || id:ukb-b-4963	ENSG00000170866 || id:eqtl-a-ENSG00000170866	0.000181305170428219	9.3267284093191e-05	0.191352081526453
eqtl-a-ENSG00000170873	ukb-b-4963	Diagnoses - secondary ICD10: N17.9 Acute renal failure, unspecified || id:ukb-b-4963	ENSG00000170873 || id:eqtl-a-ENSG00000170873	1.77199713914087e-05	7.75357491367428e-05	0.830435356911589
eqtl-a-ENSG00000170899	ukb-b-4963	Diagnoses - secondary ICD10: N17.9 Acute renal failure, unspecified || id:ukb-b-4963	ENSG00000170899 || id:eqtl-a-ENSG00000170899	-3.45202758431848e-05	0.000126600772075881	0.83053241553345
eqtl-a-ENSG00000170949	ukb-b-4963	Diagnoses - secondary ICD10: N17.9 Acute renal failure, unspecified || id:ukb-b-4963	ENSG00000170949 || id:eqtl-a-ENSG00000170949	-0.000185104193185765	0.000382109858007357	0.712813513083426
eqtl-a-ENSG00000170954	ukb-b-4963	Diagnoses - secondary ICD10: N17.9 Acute renal failure, unspecified || id:ukb-b-4963	ENSG00000170954 || id:eqtl-a-ENSG00000170954	0.000217052953270447	0.000594866797138181	0.777268433254829
eqtl-a-ENSG00000170955	ukb-b-4963	Diagnoses - secondary ICD10: N17.9 Acute renal failure, unspecified || id:ukb-b-4963	ENSG00000170955 || id:eqtl-a-ENSG00000170955	4.2005050304842e-05	9.57627291908721e-05	0.690592288638701
eqtl-a-ENSG00000170956	ukb-b-4963	Diagnoses - secondary ICD10: N17.9 Acute renal failure, unspecified || id:ukb-b-4963	ENSG00000170956 || id:eqtl-a-ENSG00000170956	0.000781543395122161	0.000977642538937562	0.570673216240836
eqtl-a-ENSG00000171049	ukb-b-4963	Diagnoses - secondary ICD10: N17.9 Acute renal failure, unspecified || id:ukb-b-4963	ENSG00000171049 || id:eqtl-a-ENSG00000171049	-0.000169434004177527	0.000104480647734904	0.246329189192789
eqtl-a-ENSG00000171101	ukb-b-4963	Diagnoses - secondary ICD10: N17.9 Acute renal failure, unspecified || id:ukb-b-4963	ENSG00000171101 || id:eqtl-a-ENSG00000171101	-9.21023870485543e-05	0.00018225414174254	0.639886294076742
eqtl-a-ENSG00000171206	ukb-b-4963	Diagnoses - secondary ICD10: N17.9 Acute renal failure, unspecified || id:ukb-b-4963	ENSG00000171206 || id:eqtl-a-ENSG00000171206	-9.02212618225626e-05	0.000117875221080676	0.584107658372045
eqtl-a-ENSG00000171236	ukb-b-4963	Diagnoses - secondary ICD10: N17.9 Acute renal failure, unspecified || id:ukb-b-4963	ENSG00000171236 || id:eqtl-a-ENSG00000171236	0.000107749320207079	0.000246266761691999	0.737434842489967
eqtl-a-ENSG00000171476	ukb-b-4963	Diagnoses - secondary ICD10: N17.9 Acute renal failure, unspecified || id:ukb-b-4963	ENSG00000171476 || id:eqtl-a-ENSG00000171476	0.000722674207285682	0.00094090034037673	0.522739804487716
eqtl-a-ENSG00000171492	ukb-b-4963	Diagnoses - secondary ICD10: N17.9 Acute renal failure, unspecified || id:ukb-b-4963	ENSG00000171492 || id:eqtl-a-ENSG00000171492	1.46048199690995e-05	0.000146656314712727	0.936810338618172
eqtl-a-ENSG00000171552	ukb-b-4963	Diagnoses - secondary ICD10: N17.9 Acute renal failure, unspecified || id:ukb-b-4963	ENSG00000171552 || id:eqtl-a-ENSG00000171552	-0.00034732738688849	0.000298262731684143	0.451709919410035
eqtl-a-ENSG00000171596	ukb-b-4963	Diagnoses - secondary ICD10: N17.9 Acute renal failure, unspecified || id:ukb-b-4963	ENSG00000171596 || id:eqtl-a-ENSG00000171596	-5.76762809887068e-05	0.000123386259297832	0.686165800242055
eqtl-a-ENSG00000171604	ukb-b-4963	Diagnoses - secondary ICD10: N17.9 Acute renal failure, unspecified || id:ukb-b-4963	ENSG00000171604 || id:eqtl-a-ENSG00000171604	4.61741758521522e-05	0.000188651818903495	0.829464669438998
eqtl-a-ENSG00000171611	ukb-b-4963	Diagnoses - secondary ICD10: N17.9 Acute renal failure, unspecified || id:ukb-b-4963	ENSG00000171611 || id:eqtl-a-ENSG00000171611	9.6923848020646e-05	8.34234461397105e-05	0.329339081274569
eqtl-a-ENSG00000171729	ukb-b-4963	Diagnoses - secondary ICD10: N17.9 Acute renal failure, unspecified || id:ukb-b-4963	ENSG00000171729 || id:eqtl-a-ENSG00000171729	0.000398001307937727	0.00030118736250111	0.317265390338385
eqtl-a-ENSG00000171840	ukb-b-4963	Diagnoses - secondary ICD10: N17.9 Acute renal failure, unspecified || id:ukb-b-4963	ENSG00000171840 || id:eqtl-a-ENSG00000171840	1.73812954401298e-05	7.31646868710481e-05	0.827519217793524
eqtl-a-ENSG00000171954	ukb-b-4963	Diagnoses - secondary ICD10: N17.9 Acute renal failure, unspecified || id:ukb-b-4963	ENSG00000171954 || id:eqtl-a-ENSG00000171954	-0.000232221422863884	0.000187857437422853	0.341881178956583
eqtl-a-ENSG00000171988	ukb-b-4963	Diagnoses - secondary ICD10: N17.9 Acute renal failure, unspecified || id:ukb-b-4963	ENSG00000171988 || id:eqtl-a-ENSG00000171988	0.0012626012987572	0.000701602762363377	0.322889652270707
eqtl-a-ENSG00000172005	ukb-b-4963	Diagnoses - secondary ICD10: N17.9 Acute renal failure, unspecified || id:ukb-b-4963	ENSG00000172005 || id:eqtl-a-ENSG00000172005	0.00012739445645509	0.000167521827214337	0.526399844350089
eqtl-a-ENSG00000172037	ukb-b-4963	Diagnoses - secondary ICD10: N17.9 Acute renal failure, unspecified || id:ukb-b-4963	ENSG00000172037 || id:eqtl-a-ENSG00000172037	-0.000236938253723562	0.000295183228222927	0.569406843407658
eqtl-a-ENSG00000172159	ukb-b-4963	Diagnoses - secondary ICD10: N17.9 Acute renal failure, unspecified || id:ukb-b-4963	ENSG00000172159 || id:eqtl-a-ENSG00000172159	8.75675357681124e-05	9.61170899591937e-05	0.392560422720718
eqtl-a-ENSG00000172164	ukb-b-4963	Diagnoses - secondary ICD10: N17.9 Acute renal failure, unspecified || id:ukb-b-4963	ENSG00000172164 || id:eqtl-a-ENSG00000172164	0.00051162375338362	0.00054012843492915	0.517249503249677
eqtl-a-ENSG00000172183	ukb-b-4963	Diagnoses - secondary ICD10: N17.9 Acute renal failure, unspecified || id:ukb-b-4963	ENSG00000172183 || id:eqtl-a-ENSG00000172183	-0.000117180945067352	0.000103754071787643	0.461358262574452
eqtl-a-ENSG00000172197	ukb-b-4963	Diagnoses - secondary ICD10: N17.9 Acute renal failure, unspecified || id:ukb-b-4963	ENSG00000172197 || id:eqtl-a-ENSG00000172197	6.27240944900117e-05	0.0001151486960489	0.682465249436571
eqtl-a-ENSG00000172243	ukb-b-4963	Diagnoses - secondary ICD10: N17.9 Acute renal failure, unspecified || id:ukb-b-4963	ENSG00000172243 || id:eqtl-a-ENSG00000172243	-0.000134769907228212	0.000165324599683315	0.564596050004305
eqtl-a-ENSG00000172270	ukb-b-4963	Diagnoses - secondary ICD10: N17.9 Acute renal failure, unspecified || id:ukb-b-4963	ENSG00000172270 || id:eqtl-a-ENSG00000172270	0.000608286944312787	0.000679218505521671	0.42110573205866
eqtl-a-ENSG00000172331	ukb-b-4963	Diagnoses - secondary ICD10: N17.9 Acute renal failure, unspecified || id:ukb-b-4963	ENSG00000172331 || id:eqtl-a-ENSG00000172331	-0.000253148188309419	0.000185228510262499	0.305081115297499
eqtl-a-ENSG00000172460	ukb-b-4963	Diagnoses - secondary ICD10: N17.9 Acute renal failure, unspecified || id:ukb-b-4963	ENSG00000172460 || id:eqtl-a-ENSG00000172460	0.000100516175216064	8.20866015361774e-05	0.30814351748948
eqtl-a-ENSG00000172508	ukb-b-4963	Diagnoses - secondary ICD10: N17.9 Acute renal failure, unspecified || id:ukb-b-4963	ENSG00000172508 || id:eqtl-a-ENSG00000172508	-0.000220758697055453	0.000201657452837258	0.387880569451381
eqtl-a-ENSG00000172578	ukb-b-4963	Diagnoses - secondary ICD10: N17.9 Acute renal failure, unspecified || id:ukb-b-4963	ENSG00000172578 || id:eqtl-a-ENSG00000172578	0.00014399467374913	0.000138712628901948	0.488106911439591
eqtl-a-ENSG00000172594	ukb-b-4963	Diagnoses - secondary ICD10: N17.9 Acute renal failure, unspecified || id:ukb-b-4963	ENSG00000172594 || id:eqtl-a-ENSG00000172594	-2.69897479818805e-05	0.000113175085030635	0.826872129736557
eqtl-a-ENSG00000172725	ukb-b-4963	Diagnoses - secondary ICD10: N17.9 Acute renal failure, unspecified || id:ukb-b-4963	ENSG00000172725 || id:eqtl-a-ENSG00000172725	-0.000132354673079646	0.000144512787810985	0.527938013082698
eqtl-a-ENSG00000172927	ukb-b-4963	Diagnoses - secondary ICD10: N17.9 Acute renal failure, unspecified || id:ukb-b-4963	ENSG00000172927 || id:eqtl-a-ENSG00000172927	0.000190940761819707	0.000189169821946231	0.497034002129877
eqtl-a-ENSG00000172936	ukb-b-4963	Diagnoses - secondary ICD10: N17.9 Acute renal failure, unspecified || id:ukb-b-4963	ENSG00000172936 || id:eqtl-a-ENSG00000172936	0.000149079201632195	0.000358611264672079	0.749185901077381
eqtl-a-ENSG00000172954	ukb-b-4963	Diagnoses - secondary ICD10: N17.9 Acute renal failure, unspecified || id:ukb-b-4963	ENSG00000172954 || id:eqtl-a-ENSG00000172954	9.66962518190864e-05	0.000139215095846864	0.537276510951228
eqtl-a-ENSG00000172967	ukb-b-4963	Diagnoses - secondary ICD10: N17.9 Acute renal failure, unspecified || id:ukb-b-4963	ENSG00000172967 || id:eqtl-a-ENSG00000172967	0.000247218465408387	0.000212604228040066	0.452167160696842
eqtl-a-ENSG00000172992	ukb-b-4963	Diagnoses - secondary ICD10: N17.9 Acute renal failure, unspecified || id:ukb-b-4963	ENSG00000172992 || id:eqtl-a-ENSG00000172992	3.91834076266657e-05	0.00010835445131311	0.779098549597094
eqtl-a-ENSG00000173209	ukb-b-4963	Diagnoses - secondary ICD10: N17.9 Acute renal failure, unspecified || id:ukb-b-4963	ENSG00000173209 || id:eqtl-a-ENSG00000173209	-4.5366028022414e-05	0.00016891426327587	0.832962100559603
eqtl-a-ENSG00000173210	ukb-b-4963	Diagnoses - secondary ICD10: N17.9 Acute renal failure, unspecified || id:ukb-b-4963	ENSG00000173210 || id:eqtl-a-ENSG00000173210	-3.17536493905218e-05	7.82105047927935e-05	0.705521859359177
eqtl-a-ENSG00000173221	ukb-b-4963	Diagnoses - secondary ICD10: N17.9 Acute renal failure, unspecified || id:ukb-b-4963	ENSG00000173221 || id:eqtl-a-ENSG00000173221	1.24256098933121e-05	0.000116363297809573	0.932276526784861
eqtl-a-ENSG00000173369	ukb-b-4963	Diagnoses - secondary ICD10: N17.9 Acute renal failure, unspecified || id:ukb-b-4963	ENSG00000173369 || id:eqtl-a-ENSG00000173369	-8.83731493376757e-05	0.000125188241332076	0.608676512532255
eqtl-a-ENSG00000173391	ukb-b-4963	Diagnoses - secondary ICD10: N17.9 Acute renal failure, unspecified || id:ukb-b-4963	ENSG00000173391 || id:eqtl-a-ENSG00000173391	0.000190981263418738	0.000571191273290307	0.769917586044236
eqtl-a-ENSG00000173559	ukb-b-4963	Diagnoses - secondary ICD10: N17.9 Acute renal failure, unspecified || id:ukb-b-4963	ENSG00000173559 || id:eqtl-a-ENSG00000173559	7.77691582209986e-05	0.000346672105747453	0.859512532723322
eqtl-a-ENSG00000173852	ukb-b-4963	Diagnoses - secondary ICD10: N17.9 Acute renal failure, unspecified || id:ukb-b-4963	ENSG00000173852 || id:eqtl-a-ENSG00000173852	2.62664949232232e-05	0.00018630238817175	0.910831653615528
eqtl-a-ENSG00000173868	ukb-b-4963	Diagnoses - secondary ICD10: N17.9 Acute renal failure, unspecified || id:ukb-b-4963	ENSG00000173868 || id:eqtl-a-ENSG00000173868	2.01837155383453e-06	0.000412420255080974	0.996884428043941
eqtl-a-ENSG00000173917	ukb-b-4963	Diagnoses - secondary ICD10: N17.9 Acute renal failure, unspecified || id:ukb-b-4963	ENSG00000173917 || id:eqtl-a-ENSG00000173917	2.41617686892971e-05	7.43379576935891e-05	0.758320696679996
eqtl-a-ENSG00000174123	ukb-b-4963	Diagnoses - secondary ICD10: N17.9 Acute renal failure, unspecified || id:ukb-b-4963	ENSG00000174123 || id:eqtl-a-ENSG00000174123	-0.00143055200583379	0.00139636538342386	0.492301572381627
eqtl-a-ENSG00000174175	ukb-b-4963	Diagnoses - secondary ICD10: N17.9 Acute renal failure, unspecified || id:ukb-b-4963	ENSG00000174175 || id:eqtl-a-ENSG00000174175	-6.11949679799713e-05	8.73123592033353e-05	0.533852393893568
eqtl-a-ENSG00000174469	ukb-b-4963	Diagnoses - secondary ICD10: N17.9 Acute renal failure, unspecified || id:ukb-b-4963	ENSG00000174469 || id:eqtl-a-ENSG00000174469	0.00140646107332564	0.00109631855623556	0.328117332601538
eqtl-a-ENSG00000174944	ukb-b-4963	Diagnoses - secondary ICD10: N17.9 Acute renal failure, unspecified || id:ukb-b-4963	ENSG00000174944 || id:eqtl-a-ENSG00000174944	0.000454600740108515	0.000656738232542218	0.614540359255455
eqtl-a-ENSG00000175746	ukb-b-4963	Diagnoses - secondary ICD10: N17.9 Acute renal failure, unspecified || id:ukb-b-4963	ENSG00000175746 || id:eqtl-a-ENSG00000175746	-0.00028682053729917	0.000143761395312134	0.295790411590221
eqtl-a-ENSG00000176014	ukb-b-4963	Diagnoses - secondary ICD10: N17.9 Acute renal failure, unspecified || id:ukb-b-4963	ENSG00000176014 || id:eqtl-a-ENSG00000176014	0.000450745950543874	0.00034105931390304	0.412368492858998
eqtl-a-ENSG00000176083	ukb-b-4963	Diagnoses - secondary ICD10: N17.9 Acute renal failure, unspecified || id:ukb-b-4963	ENSG00000176083 || id:eqtl-a-ENSG00000176083	0.00010851084719887	0.000350134760740347	0.785938975680997
eqtl-a-ENSG00000176783	ukb-b-4963	Diagnoses - secondary ICD10: N17.9 Acute renal failure, unspecified || id:ukb-b-4963	ENSG00000176783 || id:eqtl-a-ENSG00000176783	8.41683703770289e-05	0.000111806648791354	0.53011379058108
eqtl-a-ENSG00000177119	ukb-b-4963	Diagnoses - secondary ICD10: N17.9 Acute renal failure, unspecified || id:ukb-b-4963	ENSG00000177119 || id:eqtl-a-ENSG00000177119	-0.000118373536060009	0.000180655113964831	0.63072600180089
eqtl-a-ENSG00000177697	ukb-b-4963	Diagnoses - secondary ICD10: N17.9 Acute renal failure, unspecified || id:ukb-b-4963	ENSG00000177697 || id:eqtl-a-ENSG00000177697	-9.38375283025871e-05	0.000207896098764491	0.730079263166632
eqtl-a-ENSG00000178229	ukb-b-4963	Diagnoses - secondary ICD10: N17.9 Acute renal failure, unspecified || id:ukb-b-4963	ENSG00000178229 || id:eqtl-a-ENSG00000178229	-0.000231096405561399	0.000160312815095785	0.386102805550587
eqtl-a-ENSG00000178297	ukb-b-4963	Diagnoses - secondary ICD10: N17.9 Acute renal failure, unspecified || id:ukb-b-4963	ENSG00000178297 || id:eqtl-a-ENSG00000178297	-8.24171073731493e-05	0.000236883342692659	0.761104831630657
eqtl-a-ENSG00000178694	ukb-b-4963	Diagnoses - secondary ICD10: N17.9 Acute renal failure, unspecified || id:ukb-b-4963	ENSG00000178694 || id:eqtl-a-ENSG00000178694	0.000373950437135686	0.00034026270714753	0.386386041947467
eqtl-a-ENSG00000178789	ukb-b-4963	Diagnoses - secondary ICD10: N17.9 Acute renal failure, unspecified || id:ukb-b-4963	ENSG00000178789 || id:eqtl-a-ENSG00000178789	3.9306365135391e-05	0.000366142643165819	0.921285953014771
eqtl-a-ENSG00000179163	ukb-b-4963	Diagnoses - secondary ICD10: N17.9 Acute renal failure, unspecified || id:ukb-b-4963	ENSG00000179163 || id:eqtl-a-ENSG00000179163	3.39156497027909e-05	0.000106254605417879	0.803303537991729
eqtl-a-ENSG00000179526	ukb-b-4963	Diagnoses - secondary ICD10: N17.9 Acute renal failure, unspecified || id:ukb-b-4963	ENSG00000179526 || id:eqtl-a-ENSG00000179526	-0.000132109807955613	0.000217218831508117	0.575904577208845
eqtl-a-ENSG00000179604	ukb-b-4963	Diagnoses - secondary ICD10: N17.9 Acute renal failure, unspecified || id:ukb-b-4963	ENSG00000179604 || id:eqtl-a-ENSG00000179604	0.000700221393559653	0.000571442526440705	0.435749821818997
eqtl-a-ENSG00000179715	ukb-b-4963	Diagnoses - secondary ICD10: N17.9 Acute renal failure, unspecified || id:ukb-b-4963	ENSG00000179715 || id:eqtl-a-ENSG00000179715	-6.30630334130391e-05	0.000109118541151485	0.666389257521055
eqtl-a-ENSG00000179820	ukb-b-4963	Diagnoses - secondary ICD10: N17.9 Acute renal failure, unspecified || id:ukb-b-4963	ENSG00000179820 || id:eqtl-a-ENSG00000179820	0.00222715632006011	0.00167297351028114	0.41014205351157
eqtl-a-ENSG00000179869	ukb-b-4963	Diagnoses - secondary ICD10: N17.9 Acute renal failure, unspecified || id:ukb-b-4963	ENSG00000179869 || id:eqtl-a-ENSG00000179869	0.000532579836267019	0.000384024465787086	0.397711542993188
eqtl-a-ENSG00000179914	ukb-b-4963	Diagnoses - secondary ICD10: N17.9 Acute renal failure, unspecified || id:ukb-b-4963	ENSG00000179914 || id:eqtl-a-ENSG00000179914	2.98890977985875e-05	0.000386247545351121	0.945363497602407
eqtl-a-ENSG00000179921	ukb-b-4963	Diagnoses - secondary ICD10: N17.9 Acute renal failure, unspecified || id:ukb-b-4963	ENSG00000179921 || id:eqtl-a-ENSG00000179921	-0.000161031317679765	0.00168937022233244	0.93275093476077
eqtl-a-ENSG00000180354	ukb-b-4963	Diagnoses - secondary ICD10: N17.9 Acute renal failure, unspecified || id:ukb-b-4963	ENSG00000180354 || id:eqtl-a-ENSG00000180354	9.55262729719423e-05	9.38803535932898e-05	0.348161850088305
eqtl-a-ENSG00000180537	ukb-b-4963	Diagnoses - secondary ICD10: N17.9 Acute renal failure, unspecified || id:ukb-b-4963	ENSG00000180537 || id:eqtl-a-ENSG00000180537	5.4005655383537e-05	0.000516897321448018	0.933726145251439
eqtl-a-ENSG00000180644	ukb-b-4963	Diagnoses - secondary ICD10: N17.9 Acute renal failure, unspecified || id:ukb-b-4963	ENSG00000180644 || id:eqtl-a-ENSG00000180644	-0.00119427869605861	0.000694715776951228	0.335407802298603
eqtl-a-ENSG00000180914	ukb-b-4963	Diagnoses - secondary ICD10: N17.9 Acute renal failure, unspecified || id:ukb-b-4963	ENSG00000180914 || id:eqtl-a-ENSG00000180914	-0.000174858267627755	0.000205581374211055	0.457515237476744
eqtl-a-ENSG00000181631	ukb-b-4963	Diagnoses - secondary ICD10: N17.9 Acute renal failure, unspecified || id:ukb-b-4963	ENSG00000181631 || id:eqtl-a-ENSG00000181631	-0.00016872894355584	0.000249105178914374	0.620984857002141
eqtl-a-ENSG00000181788	ukb-b-4963	Diagnoses - secondary ICD10: N17.9 Acute renal failure, unspecified || id:ukb-b-4963	ENSG00000181788 || id:eqtl-a-ENSG00000181788	6.33653502587617e-05	0.000122480063451023	0.626975368967566
eqtl-a-ENSG00000182389	ukb-b-4963	Diagnoses - secondary ICD10: N17.9 Acute renal failure, unspecified || id:ukb-b-4963	ENSG00000182389 || id:eqtl-a-ENSG00000182389	-3.70190072859775e-05	0.000521281083078178	0.954865936043884
eqtl-a-ENSG00000182512	ukb-b-4963	Diagnoses - secondary ICD10: N17.9 Acute renal failure, unspecified || id:ukb-b-4963	ENSG00000182512 || id:eqtl-a-ENSG00000182512	-0.00077174873113953	0.000353838663127294	0.0810030655146497
eqtl-a-ENSG00000182578	ukb-b-4963	Diagnoses - secondary ICD10: N17.9 Acute renal failure, unspecified || id:ukb-b-4963	ENSG00000182578 || id:eqtl-a-ENSG00000182578	-9.05746905280938e-05	0.000147800343200538	0.583324138374081
eqtl-a-ENSG00000183307	ukb-b-4963	Diagnoses - secondary ICD10: N17.9 Acute renal failure, unspecified || id:ukb-b-4963	ENSG00000183307 || id:eqtl-a-ENSG00000183307	-0.000438683294013157	0.000546160137776492	0.569201033939797
eqtl-a-ENSG00000183486	ukb-b-4963	Diagnoses - secondary ICD10: N17.9 Acute renal failure, unspecified || id:ukb-b-4963	ENSG00000183486 || id:eqtl-a-ENSG00000183486	-9.77730171581083e-05	0.000410323297453884	0.851081426088667
eqtl-a-ENSG00000183597	ukb-b-4963	Diagnoses - secondary ICD10: N17.9 Acute renal failure, unspecified || id:ukb-b-4963	ENSG00000183597 || id:eqtl-a-ENSG00000183597	-5.46127501720714e-05	0.000305754176379707	0.887475823000865
eqtl-a-ENSG00000183734	ukb-b-4963	Diagnoses - secondary ICD10: N17.9 Acute renal failure, unspecified || id:ukb-b-4963	ENSG00000183734 || id:eqtl-a-ENSG00000183734	-8.69557807059582e-05	0.00011964433837785	0.599898735548767
eqtl-a-ENSG00000183762	ukb-b-4963	Diagnoses - secondary ICD10: N17.9 Acute renal failure, unspecified || id:ukb-b-4963	ENSG00000183762 || id:eqtl-a-ENSG00000183762	-0.000232049762267515	0.000325793802335052	0.605991832967131
eqtl-a-ENSG00000184113	ukb-b-4963	Diagnoses - secondary ICD10: N17.9 Acute renal failure, unspecified || id:ukb-b-4963	ENSG00000184113 || id:eqtl-a-ENSG00000184113	0.000301549001140927	0.000173725738382708	0.181006946352459
eqtl-a-ENSG00000184232	ukb-b-4963	Diagnoses - secondary ICD10: N17.9 Acute renal failure, unspecified || id:ukb-b-4963	ENSG00000184232 || id:eqtl-a-ENSG00000184232	2.27397394449399e-05	0.00029536359981482	0.94564106780324
eqtl-a-ENSG00000184481	ukb-b-4963	Diagnoses - secondary ICD10: N17.9 Acute renal failure, unspecified || id:ukb-b-4963	ENSG00000184481 || id:eqtl-a-ENSG00000184481	0.000367220335339359	0.000682834952048861	0.685879738576072
eqtl-a-ENSG00000184489	ukb-b-4963	Diagnoses - secondary ICD10: N17.9 Acute renal failure, unspecified || id:ukb-b-4963	ENSG00000184489 || id:eqtl-a-ENSG00000184489	-0.000890754829430395	0.00180652172078754	0.708368227105495
eqtl-a-ENSG00000184500	ukb-b-4963	Diagnoses - secondary ICD10: N17.9 Acute renal failure, unspecified || id:ukb-b-4963	ENSG00000184500 || id:eqtl-a-ENSG00000184500	7.19668304997804e-05	0.000125974135244283	0.669571380836071
eqtl-a-ENSG00000184613	ukb-b-4963	Diagnoses - secondary ICD10: N17.9 Acute renal failure, unspecified || id:ukb-b-4963	ENSG00000184613 || id:eqtl-a-ENSG00000184613	-0.000344483658549802	0.000331302266855854	0.487584129375352
eqtl-a-ENSG00000184702	ukb-b-4963	Diagnoses - secondary ICD10: N17.9 Acute renal failure, unspecified || id:ukb-b-4963	ENSG00000184702 || id:eqtl-a-ENSG00000184702	7.4975852828884e-05	8.37885911761955e-05	0.411882933546416
eqtl-a-ENSG00000184792	ukb-b-4963	Diagnoses - secondary ICD10: N17.9 Acute renal failure, unspecified || id:ukb-b-4963	ENSG00000184792 || id:eqtl-a-ENSG00000184792	-0.000184534500412108	0.000174247686394811	0.338039840594482
eqtl-a-ENSG00000185052	ukb-b-4963	Diagnoses - secondary ICD10: N17.9 Acute renal failure, unspecified || id:ukb-b-4963	ENSG00000185052 || id:eqtl-a-ENSG00000185052	-0.000105618789336886	8.44881393592477e-05	0.337703493670618
eqtl-a-ENSG00000185245	ukb-b-4963	Diagnoses - secondary ICD10: N17.9 Acute renal failure, unspecified || id:ukb-b-4963	ENSG00000185245 || id:eqtl-a-ENSG00000185245	0.000145107132971639	0.000112957865178213	0.421097572969945
eqtl-a-ENSG00000185630	ukb-b-4963	Diagnoses - secondary ICD10: N17.9 Acute renal failure, unspecified || id:ukb-b-4963	ENSG00000185630 || id:eqtl-a-ENSG00000185630	-0.00524986492739917	0.00262041211723971	0.138861055028868
eqtl-a-ENSG00000185745	ukb-b-4963	Diagnoses - secondary ICD10: N17.9 Acute renal failure, unspecified || id:ukb-b-4963	ENSG00000185745 || id:eqtl-a-ENSG00000185745	-0.000190643938863352	0.000182838892260701	0.355962742139869
eqtl-a-ENSG00000186265	ukb-b-4963	Diagnoses - secondary ICD10: N17.9 Acute renal failure, unspecified || id:ukb-b-4963	ENSG00000186265 || id:eqtl-a-ENSG00000186265	-0.000369268246840403	0.000616784118403238	0.610151127287302
eqtl-a-ENSG00000186350	ukb-b-4963	Diagnoses - secondary ICD10: N17.9 Acute renal failure, unspecified || id:ukb-b-4963	ENSG00000186350 || id:eqtl-a-ENSG00000186350	0.000922510051613013	0.000741328891562889	0.430948353122927
eqtl-a-ENSG00000186480	ukb-b-4963	Diagnoses - secondary ICD10: N17.9 Acute renal failure, unspecified || id:ukb-b-4963	ENSG00000186480 || id:eqtl-a-ENSG00000186480	0.00079430617173813	0.000832376508071276	0.514896516452959
eqtl-a-ENSG00000186529	ukb-b-4963	Diagnoses - secondary ICD10: N17.9 Acute renal failure, unspecified || id:ukb-b-4963	ENSG00000186529 || id:eqtl-a-ENSG00000186529	-0.000185965224160403	0.000446685060148294	0.717597851678017
eqtl-a-ENSG00000187017	ukb-b-4963	Diagnoses - secondary ICD10: N17.9 Acute renal failure, unspecified || id:ukb-b-4963	ENSG00000187017 || id:eqtl-a-ENSG00000187017	-2.61988123052391e-05	0.000266101790973699	0.926308161696637
eqtl-a-ENSG00000187608	ukb-b-4963	Diagnoses - secondary ICD10: N17.9 Acute renal failure, unspecified || id:ukb-b-4963	ENSG00000187608 || id:eqtl-a-ENSG00000187608	-0.000157564513898068	0.000750404082503377	0.868241206300011
eqtl-a-ENSG00000187699	ukb-b-4963	Diagnoses - secondary ICD10: N17.9 Acute renal failure, unspecified || id:ukb-b-4963	ENSG00000187699 || id:eqtl-a-ENSG00000187699	6.92548074382779e-05	9.03039249626332e-05	0.498963290799945
eqtl-a-ENSG00000187800	ukb-b-4963	Diagnoses - secondary ICD10: N17.9 Acute renal failure, unspecified || id:ukb-b-4963	ENSG00000187800 || id:eqtl-a-ENSG00000187800	0.00013257092981685	0.000128783292698226	0.490774528661854
eqtl-a-ENSG00000187990	ukb-b-4963	Diagnoses - secondary ICD10: N17.9 Acute renal failure, unspecified || id:ukb-b-4963	ENSG00000187990 || id:eqtl-a-ENSG00000187990	-1.23196131032465e-05	0.000300934756506578	0.971064710040281
eqtl-a-ENSG00000188677	ukb-b-4963	Diagnoses - secondary ICD10: N17.9 Acute renal failure, unspecified || id:ukb-b-4963	ENSG00000188677 || id:eqtl-a-ENSG00000188677	8.26211516770162e-05	6.69074507318417e-05	0.284462302600446
eqtl-a-ENSG00000188690	ukb-b-4963	Diagnoses - secondary ICD10: N17.9 Acute renal failure, unspecified || id:ukb-b-4963	ENSG00000188690 || id:eqtl-a-ENSG00000188690	-1.26484109522143e-05	9.91894065869971e-05	0.919255447274078
eqtl-a-ENSG00000189060	ukb-b-4963	Diagnoses - secondary ICD10: N17.9 Acute renal failure, unspecified || id:ukb-b-4963	ENSG00000189060 || id:eqtl-a-ENSG00000189060	1.96054537338178e-05	0.000125205470663027	0.889949343590208
eqtl-a-ENSG00000189283	ukb-b-4963	Diagnoses - secondary ICD10: N17.9 Acute renal failure, unspecified || id:ukb-b-4963	ENSG00000189283 || id:eqtl-a-ENSG00000189283	-0.000423397453598971	0.000325177009482749	0.262814581497223
eqtl-a-ENSG00000196083	ukb-b-4963	Diagnoses - secondary ICD10: N17.9 Acute renal failure, unspecified || id:ukb-b-4963	ENSG00000196083 || id:eqtl-a-ENSG00000196083	-0.000326792684680388	0.000288495533172528	0.374841684135302
eqtl-a-ENSG00000196139	ukb-b-4963	Diagnoses - secondary ICD10: N17.9 Acute renal failure, unspecified || id:ukb-b-4963	ENSG00000196139 || id:eqtl-a-ENSG00000196139	-0.000377243597591761	0.000473575252996061	0.483906037412966
eqtl-a-ENSG00000196188	ukb-b-4963	Diagnoses - secondary ICD10: N17.9 Acute renal failure, unspecified || id:ukb-b-4963	ENSG00000196188 || id:eqtl-a-ENSG00000196188	-0.000238875983624982	0.000205519528285829	0.365055861438102
eqtl-a-ENSG00000196517	ukb-b-4963	Diagnoses - secondary ICD10: N17.9 Acute renal failure, unspecified || id:ukb-b-4963	ENSG00000196517 || id:eqtl-a-ENSG00000196517	-2.94270995089644e-06	0.000165634295779886	0.986940810532974
eqtl-a-ENSG00000196549	ukb-b-4963	Diagnoses - secondary ICD10: N17.9 Acute renal failure, unspecified || id:ukb-b-4963	ENSG00000196549 || id:eqtl-a-ENSG00000196549	0.00022591461149487	0.00018298644849639	0.43340889715735
eqtl-a-ENSG00000196628	ukb-b-4963	Diagnoses - secondary ICD10: N17.9 Acute renal failure, unspecified || id:ukb-b-4963	ENSG00000196628 || id:eqtl-a-ENSG00000196628	-0.000110419869955766	0.000289649744107669	0.739728107465199
eqtl-a-ENSG00000196663	ukb-b-4963	Diagnoses - secondary ICD10: N17.9 Acute renal failure, unspecified || id:ukb-b-4963	ENSG00000196663 || id:eqtl-a-ENSG00000196663	0.000230697383985259	0.000410597486787944	0.674113413936043
eqtl-a-ENSG00000196787	ukb-b-4963	Diagnoses - secondary ICD10: N17.9 Acute renal failure, unspecified || id:ukb-b-4963	ENSG00000196787 || id:eqtl-a-ENSG00000196787	6.46148362749318e-05	0.000239598382427165	0.800747325736472
eqtl-a-ENSG00000196872	ukb-b-4963	Diagnoses - secondary ICD10: N17.9 Acute renal failure, unspecified || id:ukb-b-4963	ENSG00000196872 || id:eqtl-a-ENSG00000196872	-0.000706034238523323	0.000872353502782106	0.566835818717898
eqtl-a-ENSG00000197353	ukb-b-4963	Diagnoses - secondary ICD10: N17.9 Acute renal failure, unspecified || id:ukb-b-4963	ENSG00000197353 || id:eqtl-a-ENSG00000197353	-1.75509469086268e-05	0.000289485493769942	0.961450158744958
eqtl-a-ENSG00000197409	ukb-b-4963	Diagnoses - secondary ICD10: N17.9 Acute renal failure, unspecified || id:ukb-b-4963	ENSG00000197409 || id:eqtl-a-ENSG00000197409	-0.000424886010163212	0.000176709398824461	0.250914959924474
eqtl-a-ENSG00000197459	ukb-b-4963	Diagnoses - secondary ICD10: N17.9 Acute renal failure, unspecified || id:ukb-b-4963	ENSG00000197459 || id:eqtl-a-ENSG00000197459	-0.000262643463660537	0.000283626434016834	0.406848402601153
eqtl-a-ENSG00000197561	ukb-b-4963	Diagnoses - secondary ICD10: N17.9 Acute renal failure, unspecified || id:ukb-b-4963	ENSG00000197561 || id:eqtl-a-ENSG00000197561	-0.00223823704104631	0.00251671788730368	0.53724202070346
eqtl-a-ENSG00000197903	ukb-b-4963	Diagnoses - secondary ICD10: N17.9 Acute renal failure, unspecified || id:ukb-b-4963	ENSG00000197903 || id:eqtl-a-ENSG00000197903	-0.000618655021610577	0.000225980700123872	0.0714796197797788
eqtl-a-ENSG00000197959	ukb-b-4963	Diagnoses - secondary ICD10: N17.9 Acute renal failure, unspecified || id:ukb-b-4963	ENSG00000197959 || id:eqtl-a-ENSG00000197959	0.000217444205719225	0.000163501396083185	0.314936348197826
eqtl-a-ENSG00000197965	ukb-b-4963	Diagnoses - secondary ICD10: N17.9 Acute renal failure, unspecified || id:ukb-b-4963	ENSG00000197965 || id:eqtl-a-ENSG00000197965	-0.000181428339161476	0.000229877915224055	0.574646264467868
eqtl-a-ENSG00000198019	ukb-b-4963	Diagnoses - secondary ICD10: N17.9 Acute renal failure, unspecified || id:ukb-b-4963	ENSG00000198019 || id:eqtl-a-ENSG00000198019	-0.000793021146445413	0.00107534540390787	0.595475733623272
eqtl-a-ENSG00000198176	ukb-b-4963	Diagnoses - secondary ICD10: N17.9 Acute renal failure, unspecified || id:ukb-b-4963	ENSG00000198176 || id:eqtl-a-ENSG00000198176	0.000264761615736119	0.000172155641379029	0.36703427037328
eqtl-a-ENSG00000198336	ukb-b-4963	Diagnoses - secondary ICD10: N17.9 Acute renal failure, unspecified || id:ukb-b-4963	ENSG00000198336 || id:eqtl-a-ENSG00000198336	4.44051066468099e-05	0.000147983271966195	0.77619980429617
eqtl-a-ENSG00000198478	ukb-b-4963	Diagnoses - secondary ICD10: N17.9 Acute renal failure, unspecified || id:ukb-b-4963	ENSG00000198478 || id:eqtl-a-ENSG00000198478	-1.45046507321592e-05	5.31426557896114e-05	0.791814087184599
eqtl-a-ENSG00000198574	ukb-b-4963	Diagnoses - secondary ICD10: N17.9 Acute renal failure, unspecified || id:ukb-b-4963	ENSG00000198574 || id:eqtl-a-ENSG00000198574	-0.000241654897448447	0.000308025908859974	0.489977257360276
eqtl-a-ENSG00000198734	ukb-b-4963	Diagnoses - secondary ICD10: N17.9 Acute renal failure, unspecified || id:ukb-b-4963	ENSG00000198734 || id:eqtl-a-ENSG00000198734	0.000201891611915149	0.000300458739288054	0.623345422706137
eqtl-a-ENSG00000198858	ukb-b-4963	Diagnoses - secondary ICD10: N17.9 Acute renal failure, unspecified || id:ukb-b-4963	ENSG00000198858 || id:eqtl-a-ENSG00000198858	0.000131612013693253	0.000538948004328349	0.847520633100836
eqtl-a-ENSG00000198876	ukb-b-4963	Diagnoses - secondary ICD10: N17.9 Acute renal failure, unspecified || id:ukb-b-4963	ENSG00000198876 || id:eqtl-a-ENSG00000198876	4.15224752438593e-05	0.000416106913064576	0.926807161955894
eqtl-a-ENSG00000198892	ukb-b-4963	Diagnoses - secondary ICD10: N17.9 Acute renal failure, unspecified || id:ukb-b-4963	ENSG00000198892 || id:eqtl-a-ENSG00000198892	-0.000120541095357431	0.000153261447208567	0.513964178611456
eqtl-a-ENSG00000198924	ukb-b-4963	Diagnoses - secondary ICD10: N17.9 Acute renal failure, unspecified || id:ukb-b-4963	ENSG00000198924 || id:eqtl-a-ENSG00000198924	-0.000337138704038663	0.000864499821602133	0.763279442604866
eqtl-a-ENSG00000198959	ukb-b-4963	Diagnoses - secondary ICD10: N17.9 Acute renal failure, unspecified || id:ukb-b-4963	ENSG00000198959 || id:eqtl-a-ENSG00000198959	-0.000262545557496202	0.000351547036384272	0.591628378259692
eqtl-a-ENSG00000203813	ukb-b-4963	Diagnoses - secondary ICD10: N17.9 Acute renal failure, unspecified || id:ukb-b-4963	ENSG00000203813 || id:eqtl-a-ENSG00000203813	8.06655858574434e-05	8.65524549920507e-05	0.375669040728288
eqtl-a-ENSG00000204010	ukb-b-4963	Diagnoses - secondary ICD10: N17.9 Acute renal failure, unspecified || id:ukb-b-4963	ENSG00000204010 || id:eqtl-a-ENSG00000204010	-0.0444428368087103	0.0446768128148358	0.501671386839531
eqtl-a-ENSG00000204103	ukb-b-4963	Diagnoses - secondary ICD10: N17.9 Acute renal failure, unspecified || id:ukb-b-4963	ENSG00000204103 || id:eqtl-a-ENSG00000204103	0.00025465942687831	0.000344097140980722	0.594395506833708
eqtl-a-ENSG00000204323	ukb-b-4963	Diagnoses - secondary ICD10: N17.9 Acute renal failure, unspecified || id:ukb-b-4963	ENSG00000204323 || id:eqtl-a-ENSG00000204323	0.000218021438785401	0.000460987815707046	0.718760789115717
eqtl-a-ENSG00000204420	ukb-b-4963	Diagnoses - secondary ICD10: N17.9 Acute renal failure, unspecified || id:ukb-b-4963	ENSG00000204420 || id:eqtl-a-ENSG00000204420	4.06529237525185e-05	0.000109159026912387	0.734334253613758
eqtl-a-ENSG00000204463	ukb-b-4963	Diagnoses - secondary ICD10: N17.9 Acute renal failure, unspecified || id:ukb-b-4963	ENSG00000204463 || id:eqtl-a-ENSG00000204463	0.000171489525110742	0.000152190141023411	0.341814725410276
eqtl-a-ENSG00000204466	ukb-b-4963	Diagnoses - secondary ICD10: N17.9 Acute renal failure, unspecified || id:ukb-b-4963	ENSG00000204466 || id:eqtl-a-ENSG00000204466	0.00106212683819922	0.00152401310847336	0.612514378461448
eqtl-a-ENSG00000204613	ukb-b-4963	Diagnoses - secondary ICD10: N17.9 Acute renal failure, unspecified || id:ukb-b-4963	ENSG00000204613 || id:eqtl-a-ENSG00000204613	-0.00017733902245147	0.000588118609432684	0.791469175969646
eqtl-a-ENSG00000204710	ukb-b-4963	Diagnoses - secondary ICD10: N17.9 Acute renal failure, unspecified || id:ukb-b-4963	ENSG00000204710 || id:eqtl-a-ENSG00000204710	-1.98665273060837e-05	0.000162282357288167	0.913758842563042
eqtl-a-ENSG00000204815	ukb-b-4963	Diagnoses - secondary ICD10: N17.9 Acute renal failure, unspecified || id:ukb-b-4963	ENSG00000204815 || id:eqtl-a-ENSG00000204815	9.56219467043251e-05	0.000190347361750586	0.636755423188914
eqtl-a-ENSG00000205220	ukb-b-4963	Diagnoses - secondary ICD10: N17.9 Acute renal failure, unspecified || id:ukb-b-4963	ENSG00000205220 || id:eqtl-a-ENSG00000205220	-0.000579426511574089	0.00035779153615935	0.352166887156579
eqtl-a-ENSG00000205309	ukb-b-4963	Diagnoses - secondary ICD10: N17.9 Acute renal failure, unspecified || id:ukb-b-4963	ENSG00000205309 || id:eqtl-a-ENSG00000205309	-0.000138805435553994	0.000133976266669098	0.409024027120882
eqtl-a-ENSG00000205336	ukb-b-4963	Diagnoses - secondary ICD10: N17.9 Acute renal failure, unspecified || id:ukb-b-4963	ENSG00000205336 || id:eqtl-a-ENSG00000205336	-0.000295677280723216	0.000378085774200314	0.577480630249082
eqtl-a-ENSG00000206177	ukb-b-4963	Diagnoses - secondary ICD10: N17.9 Acute renal failure, unspecified || id:ukb-b-4963	ENSG00000206177 || id:eqtl-a-ENSG00000206177	7.64318903145024e-05	0.000138282124982231	0.591506891831476
eqtl-a-ENSG00000206561	ukb-b-4963	Diagnoses - secondary ICD10: N17.9 Acute renal failure, unspecified || id:ukb-b-4963	ENSG00000206561 || id:eqtl-a-ENSG00000206561	6.12009743421626e-05	0.000407654770309264	0.887928535383249
eqtl-a-ENSG00000213088	ukb-b-4963	Diagnoses - secondary ICD10: N17.9 Acute renal failure, unspecified || id:ukb-b-4963	ENSG00000213088 || id:eqtl-a-ENSG00000213088	-0.000374943546939924	0.00042237301576449	0.537825625023347
eqtl-a-ENSG00000213694	ukb-b-4963	Diagnoses - secondary ICD10: N17.9 Acute renal failure, unspecified || id:ukb-b-4963	ENSG00000213694 || id:eqtl-a-ENSG00000213694	2.7015576408855e-05	0.000224062443546996	0.915051152732742
eqtl-a-ENSG00000214063	ukb-b-4963	Diagnoses - secondary ICD10: N17.9 Acute renal failure, unspecified || id:ukb-b-4963	ENSG00000214063 || id:eqtl-a-ENSG00000214063	-0.000488056396664587	0.00074937871498869	0.632495014650053
eqtl-a-ENSG00000214253	ukb-b-4963	Diagnoses - secondary ICD10: N17.9 Acute renal failure, unspecified || id:ukb-b-4963	ENSG00000214253 || id:eqtl-a-ENSG00000214253	5.86740472267762e-05	0.000702721899603094	0.941062466455702
eqtl-a-ENSG00000214548	ukb-b-4963	Diagnoses - secondary ICD10: N17.9 Acute renal failure, unspecified || id:ukb-b-4963	ENSG00000214548 || id:eqtl-a-ENSG00000214548	-0.000124524753117593	0.000117171753439569	0.399242750190368
eqtl-a-ENSG00000214688	ukb-b-4963	Diagnoses - secondary ICD10: N17.9 Acute renal failure, unspecified || id:ukb-b-4963	ENSG00000214688 || id:eqtl-a-ENSG00000214688	0.000115922169554977	0.00081178643452226	0.909701897673252
eqtl-a-ENSG00000223609	ukb-b-4963	Diagnoses - secondary ICD10: N17.9 Acute renal failure, unspecified || id:ukb-b-4963	ENSG00000223609 || id:eqtl-a-ENSG00000223609	0.000164714612233141	0.000193890870312147	0.551681755413659
eqtl-a-ENSG00000225936	ukb-b-4963	Diagnoses - secondary ICD10: N17.9 Acute renal failure, unspecified || id:ukb-b-4963	ENSG00000225936 || id:eqtl-a-ENSG00000225936	0.00025232450570214	0.000387000518894411	0.632173691154161
eqtl-a-ENSG00000229474	ukb-b-4963	Diagnoses - secondary ICD10: N17.9 Acute renal failure, unspecified || id:ukb-b-4963	ENSG00000229474 || id:eqtl-a-ENSG00000229474	0.00101016219018471	0.000609441815221282	0.345589296394096
eqtl-a-ENSG00000229754	ukb-b-4963	Diagnoses - secondary ICD10: N17.9 Acute renal failure, unspecified || id:ukb-b-4963	ENSG00000229754 || id:eqtl-a-ENSG00000229754	7.73059873727378e-05	0.000148876197030504	0.655324918636947
eqtl-a-ENSG00000232125	ukb-b-4963	Diagnoses - secondary ICD10: N17.9 Acute renal failure, unspecified || id:ukb-b-4963	ENSG00000232125 || id:eqtl-a-ENSG00000232125	-0.000573006441362307	0.00100962756487098	0.671369471270297
eqtl-a-ENSG00000234810	ukb-b-4963	Diagnoses - secondary ICD10: N17.9 Acute renal failure, unspecified || id:ukb-b-4963	ENSG00000234810 || id:eqtl-a-ENSG00000234810	0.000154260180348204	0.000352679158405361	0.737507345741414
eqtl-a-ENSG00000235162	ukb-b-4963	Diagnoses - secondary ICD10: N17.9 Acute renal failure, unspecified || id:ukb-b-4963	ENSG00000235162 || id:eqtl-a-ENSG00000235162	-7.03529329412323e-05	0.000332083842948612	0.867095314320501
eqtl-a-ENSG00000235169	ukb-b-4963	Diagnoses - secondary ICD10: N17.9 Acute renal failure, unspecified || id:ukb-b-4963	ENSG00000235169 || id:eqtl-a-ENSG00000235169	0.0003615791318322	0.00124191724048434	0.798357510975545
eqtl-a-ENSG00000236901	ukb-b-4963	Diagnoses - secondary ICD10: N17.9 Acute renal failure, unspecified || id:ukb-b-4963	ENSG00000236901 || id:eqtl-a-ENSG00000236901	-9.10249555666309e-05	0.000571000320080289	0.899361235759017
eqtl-a-ENSG00000238243	ukb-b-4963	Diagnoses - secondary ICD10: N17.9 Acute renal failure, unspecified || id:ukb-b-4963	ENSG00000238243 || id:eqtl-a-ENSG00000238243	-4.63575369527488e-05	7.82982811564374e-05	0.595465459741024
eqtl-a-ENSG00000239961	ukb-b-4963	Diagnoses - secondary ICD10: N17.9 Acute renal failure, unspecified || id:ukb-b-4963	ENSG00000239961 || id:eqtl-a-ENSG00000239961	-0.000125175310062391	0.000133705124598073	0.52096830839678
eqtl-a-ENSG00000243709	ukb-b-4963	Diagnoses - secondary ICD10: N17.9 Acute renal failure, unspecified || id:ukb-b-4963	ENSG00000243709 || id:eqtl-a-ENSG00000243709	0.00156682168667486	0.00159659699046648	0.505991931296642
eqtl-a-ENSG00000244041	ukb-b-4963	Diagnoses - secondary ICD10: N17.9 Acute renal failure, unspecified || id:ukb-b-4963	ENSG00000244041 || id:eqtl-a-ENSG00000244041	-0.00131647102341763	0.000910838866326523	0.385317248064347
eqtl-a-ENSG00000244617	ukb-b-4963	Diagnoses - secondary ICD10: N17.9 Acute renal failure, unspecified || id:ukb-b-4963	ENSG00000244617 || id:eqtl-a-ENSG00000244617	0.000188943271831953	0.000293717301356965	0.565831819352768
eqtl-a-ENSG00000249992	ukb-b-4963	Diagnoses - secondary ICD10: N17.9 Acute renal failure, unspecified || id:ukb-b-4963	ENSG00000249992 || id:eqtl-a-ENSG00000249992	3.73367723448256e-05	7.06013013454578e-05	0.613264565258463
eqtl-a-ENSG00000250361	ukb-b-4963	Diagnoses - secondary ICD10: N17.9 Acute renal failure, unspecified || id:ukb-b-4963	ENSG00000250361 || id:eqtl-a-ENSG00000250361	0.000251809210409159	0.00330241459537674	0.951551472753357
eqtl-a-ENSG00000250510	ukb-b-4963	Diagnoses - secondary ICD10: N17.9 Acute renal failure, unspecified || id:ukb-b-4963	ENSG00000250510 || id:eqtl-a-ENSG00000250510	0.000100114539021511	0.000204126185009297	0.672341401705385
eqtl-a-ENSG00000254614	ukb-b-4963	Diagnoses - secondary ICD10: N17.9 Acute renal failure, unspecified || id:ukb-b-4963	ENSG00000254614 || id:eqtl-a-ENSG00000254614	0.000375129601108992	0.00053923387861983	0.613052972491969
eqtl-a-ENSG00000255398	ukb-b-4963	Diagnoses - secondary ICD10: N17.9 Acute renal failure, unspecified || id:ukb-b-4963	ENSG00000255398 || id:eqtl-a-ENSG00000255398	-0.000416291912803345	0.00105323081810995	0.760371955864825
eqtl-a-ENSG00000256269	ukb-b-4963	Diagnoses - secondary ICD10: N17.9 Acute renal failure, unspecified || id:ukb-b-4963	ENSG00000256269 || id:eqtl-a-ENSG00000256269	0.000568040973674554	0.000308648633667574	0.316863591357068
eqtl-a-ENSG00000258227	ukb-b-4963	Diagnoses - secondary ICD10: N17.9 Acute renal failure, unspecified || id:ukb-b-4963	ENSG00000258227 || id:eqtl-a-ENSG00000258227	0.000148332143473355	0.000293026739560249	0.701679495381115
eqtl-a-ENSG00000259207	ukb-b-4963	Diagnoses - secondary ICD10: N17.9 Acute renal failure, unspecified || id:ukb-b-4963	ENSG00000259207 || id:eqtl-a-ENSG00000259207	3.00091184534573e-06	7.67370303385317e-05	0.970679513159681
eqtl-a-ENSG00000260592	ukb-b-4963	Diagnoses - secondary ICD10: N17.9 Acute renal failure, unspecified || id:ukb-b-4963	ENSG00000260592 || id:eqtl-a-ENSG00000260592	0.000698012459523008	0.000392844138619924	0.32634421273568
eqtl-a-ENSG00000261643	ukb-b-4963	Diagnoses - secondary ICD10: N17.9 Acute renal failure, unspecified || id:ukb-b-4963	ENSG00000261643 || id:eqtl-a-ENSG00000261643	-5.4666986509075e-05	0.000132992106366407	0.751718585619233
eqtl-a-ENSG00000261731	ukb-b-4963	Diagnoses - secondary ICD10: N17.9 Acute renal failure, unspecified || id:ukb-b-4963	ENSG00000261731 || id:eqtl-a-ENSG00000261731	-4.99863518523656e-05	0.000147476937760837	0.791958265355587
eqtl-a-ENSG00000263327	ukb-b-4963	Diagnoses - secondary ICD10: N17.9 Acute renal failure, unspecified || id:ukb-b-4963	ENSG00000263327 || id:eqtl-a-ENSG00000263327	6.34958109292441e-05	0.000188900853546848	0.793564493010862
eqtl-a-ENSG00000263874	ukb-b-4963	Diagnoses - secondary ICD10: N17.9 Acute renal failure, unspecified || id:ukb-b-4963	ENSG00000263874 || id:eqtl-a-ENSG00000263874	-0.000292775119578457	0.000180200641323387	0.35124389056526
eqtl-a-ENSG00000267254	ukb-b-4963	Diagnoses - secondary ICD10: N17.9 Acute renal failure, unspecified || id:ukb-b-4963	ENSG00000267254 || id:eqtl-a-ENSG00000267254	1.59812805552317e-06	0.000231459986096656	0.995604494024722
eqtl-a-ENSG00000268119	ukb-b-4963	Diagnoses - secondary ICD10: N17.9 Acute renal failure, unspecified || id:ukb-b-4963	ENSG00000268119 || id:eqtl-a-ENSG00000268119	-4.70340788164311e-05	0.00010585062054264	0.733803568599826
eqtl-a-ENSG00000268734	ukb-b-4963	Diagnoses - secondary ICD10: N17.9 Acute renal failure, unspecified || id:ukb-b-4963	ENSG00000268734 || id:eqtl-a-ENSG00000268734	4.32735727203163e-05	0.000271311703520658	0.899308785448168
eqtl-a-ENSG00000268970	ukb-b-4963	Diagnoses - secondary ICD10: N17.9 Acute renal failure, unspecified || id:ukb-b-4963	ENSG00000268970 || id:eqtl-a-ENSG00000268970	-0.000446110285394283	0.0011601417651784	0.766296766671349
eqtl-a-ENSG00000269928	ukb-b-4963	Diagnoses - secondary ICD10: N17.9 Acute renal failure, unspecified || id:ukb-b-4963	ENSG00000269928 || id:eqtl-a-ENSG00000269928	9.69476229799674e-05	9.15832768609963e-05	0.400756286392381
eqtl-a-ENSG00000269970	ukb-b-4963	Diagnoses - secondary ICD10: N17.9 Acute renal failure, unspecified || id:ukb-b-4963	ENSG00000269970 || id:eqtl-a-ENSG00000269970	8.26765027276988e-06	0.000214923415313792	0.975522649626941
