# Supplementary material for: Network pharmacology combined with Mendelian randomization analysis to identify the key targets of renin-angiotensin-aldosterone system inhibitors in the treatment of diabetic nephropathy
Source: Front Endocrinol (Lausanne). 2024 Jan 25;15:1354950. doi: 10.3389/fendo.2024.1354950 (PMC10850565; doi:10.3389/fendo.2024.1354950)
Supplement: Supplementary file 2 [file DataSheet_2.zip]

Archive with 44 entries (32 files):
- 1. Figure/Figure 1/
- 1. Figure/Figure 1/fig1.tif
- 1. Figure/Figure 2/
- 1. Figure/Figure 2/Figure 2A.pdf
- 1. Figure/Figure 2/Figure 2B.pdf
- 1. Figure/Figure 2/Figure 2C.pdf
- 1. Figure/Figure 2/Figure 2D.pdf
- 1. Figure/Figure 3/
- 1. Figure/Figure 3/Figure 3A.png
- 1. Figure/Figure 3/Figure 3B.pdf
- 1. Figure/Figure 3/Figure 3C.pdf
- 1. Figure/Figure 3/Figure 3D.pdf
- 1. Figure/Figure 4/
- 1. Figure/Figure 4/Figure 4A/
- 1. Figure/Figure 4/Figure 4A/╤╡┴╖╝»╨í╠ß╟┘═╝.pdf
- 1. Figure/Figure 4/Figure 4A/╤Θ╓ñ╝»╨í╠ß╟┘═╝.pdf
- 1. Figure/Figure 4/Figure 4B.pdf
- 1. Figure/Figure 4/Figure 4C.pdf
- 1. Figure/Figure 4/Figure 4D.pdf
- 1. Figure/Figure 4/Figure 4E.pdf
- 1. Figure/Figure 4/Figure 4F.pdf
- 1. Figure/Figure 4/Figure 4G.pdf
- 1. Figure/Figure 4/Figure 4H.pdf
- 1. Figure/Figure 4/Figure 4I.pdf
- 1. Figure/Figure 5/
- 1. Figure/Figure 5/Figure 5A.pdf
- 1. Figure/Figure 5/Figure 5B.pdf
- 1. Figure/Figure 5/Figure 5C.pdf
- 1. Figure/Figure 5/Figure 5D.pdf
- 1. Figure/Figure 6/
- 1. Figure/Figure 6/Figure 6A.pdf
- 1. Figure/Figure 6/Figure 6B.pdf
- 1. Figure/Figure 6/Figure 6C.pdf
- 1. Figure/Figure 7/
- 1. Figure/Figure 7/Figure 7A.pdf
- 1. Figure/Figure 7/Figure 7B.pdf
- 1. Figure/Figure 8/
- 1. Figure/Figure 8/Figure 8A.pdf
- 1. Figure/Figure 8/Figure 8B.pdf
- 1. Figure/Figure S/
- 1. Figure/Figure S/Figure S1/
- 1. Figure/Figure S/Figure S1/Figure S1.pdf
- 1. Figure/Figure S/Figure S2/
- 1. Figure/Figure S/Figure S2/Figure S3.pdf
