# Supplementary material for: Network pharmacology combined with Mendelian randomization analysis to identify the key targets of renin-angiotensin-aldosterone system inhibitors in the treatment of diabetic nephropathy
Source: Front Endocrinol (Lausanne). 2024 Jan 25;15:1354950. doi: 10.3389/fendo.2024.1354950 (PMC10850565; doi:10.3389/fendo.2024.1354950)
Supplement: Supplementary file 3 [file DataSheet_3.zip]

Archive with 15 entries (7 files):
- 2. Table/2. Table/
- 2. Table/2. Table/Supplementary Table S1/
- 2. Table/2. Table/Supplementary Table S1/Table S1ú¿12-30ú⌐.xlsx
- 2. Table/2. Table/Supplementary Table S2/
- 2. Table/2. Table/Supplementary Table S2/tagets.xlsx
- 2. Table/2. Table/Table 1/
- 2. Table/2. Table/Table 1/Table 1.docx
- 2. Table/2. Table/Table 2/
- 2. Table/2. Table/Table 2/Table 2.docx
- 2. Table/2. Table/Table 3/
- 2. Table/2. Table/Table 3/Table 3.docx
- 2. Table/2. Table/Table 4/
- 2. Table/2. Table/Table 4/Table 4.docx
- 2. Table/2. Table/Table 5/
- 2. Table/2. Table/Table 5/Table 5.docx
