# Supplementary material for: Network pharmacology combined with Mendelian randomization analysis to identify the key targets of renin-angiotensin-aldosterone system inhibitors in the treatment of diabetic nephropathy
Source: Front Endocrinol (Lausanne). 2024 Jan 25;15:1354950. doi: 10.3389/fendo.2024.1354950 (PMC10850565; doi:10.3389/fendo.2024.1354950)
Supplement: Supplementary file 3 [file DataSheet_3.zip › 2. Table/2. Table/Supplementary Table S1/Table S1ú¿12-30ú⌐.xlsx]

## Sheet: CTSC-F
Table S1 The F-statistic value of SNPs
chr.exposure	pos.exposure	beta.exposure	se.exposure	samplesize.exposure	pval.exposure	id.exposure	SNP	effect_allele.exposure	other_allele.exposure	eaf.exposure	exposure	mr_keep.exposure	pval_origin.exposure	data_source.exposure	r2	F
6	144385777	0.213593	0.0265971	25735	9.70063e-16	eqtl-a-ENSG00000109861	rs149110519	T	C	0.0526158	ENSG00000109861 || id:eqtl-a-ENSG00000109861	TRUE	reported	igd	0.00249974	64.4869
7	28724374	0.0848382	0.0131079	31355	9.65828e-11	eqtl-a-ENSG00000109861	rs56388170	T	G	0.289189	ENSG00000109861 || id:eqtl-a-ENSG00000109861	TRUE	reported	igd	0.00133423	41.8879
11	87888891	-0.291496	0.0511272	17836	1.18831e-08	eqtl-a-ENSG00000109861	rs72960978	C	T	0.0137082	ENSG00000109861 || id:eqtl-a-ENSG00000109861	TRUE	reported	igd	0.00181917	32.5022
11	87945101	-0.494768	0.0482559	26823	1.14736e-24	eqtl-a-ENSG00000109861	rs111402463	A	G	0.0153347	ENSG00000109861 || id:eqtl-a-ENSG00000109861	TRUE	reported	igd	0.00390388	105.116
11	87988825	0.806795	0.0213735	30165	1e-200	eqtl-a-ENSG00000109861	rs74458821	G	C	0.0762455	ENSG00000109861 || id:eqtl-a-ENSG00000109861	TRUE	reported	igd	0.0451053	1424.78
11	88067236	-0.639185	0.0307931	30546	1.04665e-95	eqtl-a-ENSG00000109861	rs139632872	G	T	0.0376703	ENSG00000109861 || id:eqtl-a-ENSG00000109861	TRUE	reported	igd	0.0139094	430.842
11	88089467	0.409299	0.0482988	23454	2.36701e-17	eqtl-a-ENSG00000109861	rs149299500	G	A	0.0153436	ENSG00000109861 || id:eqtl-a-ENSG00000109861	TRUE	reported	igd	0.00305256	71.8078
11	88143605	-0.429189	0.0241221	29829	8.06492e-71	eqtl-a-ENSG00000109861	rs112033114	A	G	0.0635857	ENSG00000109861 || id:eqtl-a-ENSG00000109861	TRUE	reported	igd	0.0105013	316.547
11	88076004	-0.520921	0.0360474	26413	2.47059e-47	eqtl-a-ENSG00000109861	rs76675168	C	T	0.0276268	ENSG00000109861 || id:eqtl-a-ENSG00000109861	TRUE	reported	igd	0.00784437	208.816
11	88026113	0.382365	0.0357104	29142	9.39723e-27	eqtl-a-ENSG00000109861	rs139752290	A	G	0.0283583	ENSG00000109861 || id:eqtl-a-ENSG00000109861	TRUE	reported	igd	0.0039187	114.64
11	88090052	0.322687	0.0409294	27849	3.17541e-15	eqtl-a-ENSG00000109861	rs141170528	A	G	0.0215158	ENSG00000109861 || id:eqtl-a-ENSG00000109861	TRUE	reported	igd	0.00222697	62.1528
11	88468459	-0.46742	0.0480726	9893	2.39662e-22	eqtl-a-ENSG00000109861	rs149258603	A	G	0.0154655	ENSG00000109861 || id:eqtl-a-ENSG00000109861	TRUE	reported	igd	0.00946588	94.5217

## Sheet: PDE5A
samplesize.exposure	pval.exposure	pos.exposure	chr.exposure	beta.exposure	se.exposure	id.exposure	SNP	effect_allele.exposure	other_allele.exposure	eaf.exposure	exposure	mr_keep.exposure	pval_origin.exposure	data_source.exposure	r2	F
26609	2.14882e-13	156434703	1	-0.0922129	0.0125641	eqtl-a-ENSG00000138735	rs1050316	T	G	0.662638	ENSG00000138735 || id:eqtl-a-ENSG00000138735	TRUE	reported	igd	0.00202029	53.8627
26609	7.19449e-108	56849749	3	0.265731	0.0120444	eqtl-a-ENSG00000138735	rs1354034	C	T	0.618137	ENSG00000138735 || id:eqtl-a-ENSG00000138735	TRUE	reported	igd	0.0179644	486.723
26609	2.24957e-54	120522934	4	-0.18391	0.0118438	eqtl-a-ENSG00000138735	rs10518336	A	G	0.458567	ENSG00000138735 || id:eqtl-a-ENSG00000138735	TRUE	reported	igd	0.00898012	241.099
25424	9.77755e-10	120039705	4	0.198122	0.0324099	eqtl-a-ENSG00000138735	rs113974900	C	T	0.034849	ENSG00000138735 || id:eqtl-a-ENSG00000138735	TRUE	reported	igd	0.00146767	37.3659
26110	2.54097e-19	202856	11	0.13055	0.0145263	eqtl-a-ENSG00000138735	rs11602954	A	G	0.211758	ENSG00000138735 || id:eqtl-a-ENSG00000138735	TRUE	reported	igd	0.00308387	80.7626
26494	4.0281e-12	57036023	12	0.0885323	0.0127638	eqtl-a-ENSG00000138735	rs2950393	A	G	0.317506	ENSG00000138735 || id:eqtl-a-ENSG00000138735	TRUE	reported	igd	0.00181263	48.1073
24956	2.42773e-18	122216910	12	0.165963	0.0189987	eqtl-a-ENSG00000138735	rs11553699	G	A	0.10963	ENSG00000138735 || id:eqtl-a-ENSG00000138735	TRUE	reported	igd	0.00304841	76.3027
25300	2.13206e-14	1819280	20	0.090815	0.011883	eqtl-a-ENSG00000138735	rs156356	C	T	0.48686	ENSG00000138735 || id:eqtl-a-ENSG00000138735	TRUE	reported	igd	0.00230325	58.4021
26225	9.2747e-18	1923734	20	-0.107222	0.0124932	eqtl-a-ENSG00000138735	rs6136489	G	T	0.344366	ENSG00000138735 || id:eqtl-a-ENSG00000138735	TRUE	reported	igd	0.00280083	73.6525
