# Supplementary material for: Network pharmacology combined with Mendelian randomization analysis to identify the key targets of renin-angiotensin-aldosterone system inhibitors in the treatment of diabetic nephropathy
Source: Front Endocrinol (Lausanne). 2024 Jan 25;15:1354950. doi: 10.3389/fendo.2024.1354950 (PMC10850565; doi:10.3389/fendo.2024.1354950)
Supplement: Supplementary file 3 [file DataSheet_3.zip › 2. Table/2. Table/Supplementary Table S2/tagets.xlsx]

## Sheet: Sheet1
候选靶点
ABCC9
ACE2
ADAM10
ADAMTS5
ALDH2
ALPL
ANPEP
AXL
C5AR1
CA2
CASP3
CES2
CETP
CPT1A
CTSC
CXCR1
CXCR2
DPP4
EDNRA
EDNRB
EPHX2
FABP1
FABP3
FABP4
FABP5
FOS
GSTK1
HDAC9
HIF1A
HNF4A
HSD11B2
HSPA1A
IDH1
IGFBP3
INSR
ITGA4
ITGA5
JUN
KDR
MIF
MME
MMP14
MMP2
MMP7
NAMPT
PDE5A
PLA2G7
PLAT
PLG
PTGS1
PTGS2
SERPINE1
SLC22A12
SLC5A2
SLC6A2
SORT1
TACR1
TNNT2
TTR
TYRO3
